# Supplementary material for: USP20, a Super-enhancer Regulated Gene, Promotes Acute Myeloid Leukemia Progression through CTNNB1 Deubiquitination
Source: Int J Biol Sci. 2026 Feb 11;22(5):2665–86. doi: 10.7150/ijbs.122898 (PMC12965243; doi:10.7150/ijbs.122898)
Supplement: Supplementary file 2 — Supplementary figures. [file ijbsv22p2665s2.zip]

Archive with 23 entries (22 files):
- 附图/
- 附图/Supplementary Figure1.pdf
- 附图/Supplementary Figure10.pdf
- 附图/Supplementary Figure11.pdf
- 附图/Supplementary Figure12.pdf
- 附图/Supplementary Figure13.pdf
- 附图/Supplementary Figure14.pdf
- 附图/Supplementary Figure15.pdf
- 附图/Supplementary Figure16.pdf
- 附图/Supplementary Figure17.pdf
- 附图/Supplementary Figure18.pdf
- 附图/supplementary Figure19.pdf
- 附图/Supplementary Figure2.pdf
- 附图/Supplementary figure20.pdf
- 附图/Supplementary Figure21.pdf
- 附图/Supplementary Figure22.pdf
- 附图/Supplementary Figure3.pdf
- 附图/Supplementary Figure4.pdf
- 附图/Supplementary Figure5.pdf
- 附图/Supplementary Figure6.pdf
- 附图/Supplementary Figure7.pdf
- 附图/Supplementary Figure8.pdf
- 附图/Supplementary Figure9.pdf
