# Supplementary material for: USP20, a Super-enhancer Regulated Gene, Promotes Acute Myeloid Leukemia Progression through CTNNB1 Deubiquitination
Source: Int J Biol Sci. 2026 Feb 11;22(5):2665–86. doi: 10.7150/ijbs.122898 (PMC12965243; doi:10.7150/ijbs.122898)
Supplement: Supplementary file 3 — Supplementary tables. [file ijbsv22p2665s3.zip]

Archive with 44 entries (42 files):
- 附表/
- 附表/Suppl/
- 附表/Suppl/Supplementary Table 1.xlsx
- 附表/Suppl/Supplementary Table 10.xls
- 附表/Suppl/Supplementary Table 11.xls
- 附表/Suppl/Supplementary Table 12.xlsx
- 附表/Suppl/Supplementary Table 13.xls
- 附表/Suppl/Supplementary Table 14.xls
- 附表/Suppl/Supplementary Table 15.xlsx
- 附表/Suppl/Supplementary Table 16.xlsx
- 附表/Suppl/Supplementary Table 17.xlsx
- 附表/Suppl/Supplementary Table 18.xlsx
- 附表/Suppl/Supplementary Table 19.xlsx
- 附表/Suppl/Supplementary Table 2.xlsx
- 附表/Suppl/Supplementary Table 20.xlsx
- 附表/Suppl/Supplementary Table 21.xlsx
- 附表/Suppl/Supplementary Table 3.xlsx
- 附表/Suppl/Supplementary Table 4.xlsx
- 附表/Suppl/Supplementary Table 5.xlsx
- 附表/Suppl/Supplementary Table 6.xls
- 附表/Suppl/Supplementary Table 7.xls
- 附表/Suppl/Supplementary Table 8.xlsx
- 附表/Suppl/Supplementary Table 9.xlsx
- 附表/Supplementary Table 1.xlsx
- 附表/Supplementary Table 10.xls
- 附表/Supplementary Table 11.xls
- 附表/Supplementary Table 12.xlsx
- 附表/Supplementary Table 13.xls
- 附表/Supplementary Table 14.xls
- 附表/Supplementary Table 15.xlsx
- 附表/Supplementary Table 16.xlsx
- 附表/Supplementary Table 17.xlsx
- 附表/Supplementary Table 18.xlsx
- 附表/Supplementary Table 19.xlsx
- 附表/Supplementary Table 2.xlsx
- 附表/Supplementary Table 20.xlsx
- 附表/Supplementary Table 21.xlsx
- 附表/Supplementary Table 3.xlsx
- 附表/Supplementary Table 4.xlsx
- 附表/Supplementary Table 5.xlsx
- 附表/Supplementary Table 6.xls
- 附表/Supplementary Table 7.xls
- 附表/Supplementary Table 8.xlsx
- 附表/Supplementary Table 9.xlsx
