# Supplementary material for: USP20, a Super-enhancer Regulated Gene, Promotes Acute Myeloid Leukemia Progression through CTNNB1 Deubiquitination
Source: Int J Biol Sci. 2026 Feb 11;22(5):2665–86. doi: 10.7150/ijbs.122898 (PMC12965243; doi:10.7150/ijbs.122898)
Supplement: Supplementary file 3 — Supplementary tables. [file ijbsv22p2665s3.zip › 附表/Suppl/Supplementary Table 1.xlsx]

## Sheet: Sheet1
Enhancer sequences inserted by luciferase reporter vectors
>USP20_E1（chr9:129862969-129863975）
gccctgtctctgggagttagggcttcgcagatgaattttggaggatacaattttctcataac
TGGTAGGAGCCTTCTAGTCACCTTCAGGAGTTTCTGGGTCCAGGGCC
ACTGTGCTCCCTGTGCGAGCACTCAGGGCTCCCCGCTATGCAGCCCT
TTCTAAACTGCCGCATGCCTCATTTGCTCTCCTGACCTGGCTCTCTCTC
CCCTGCACCCAGCCCGCCGCTGACTCAGTTCTTCTTGGAGTGTGGCG
GCCTGGTGCGCACAGATAAGAAGCCAGCCCTGTGCAAGAGCTACCA
GAAGCTGGTCTCTGAGGTCTGGCATAAGAAACGGTGAGCAGCTGCA
TCCCTAGCCTTGGGCGGTGTGTGGGGACTGGGGTTTCCTGTCAGCAC
CCATGattgagtacttcctgtggattcagcccccagcgaggacttgcctcactttgtcccg
ggtaatgcttgcagcaagcctgcggggtggaaattgcatccagtcctgttttacaaatagg
gaaactgaggtgcagagcactttaagtatcttgctcaaggtcatagaacctgcaaaaagtg
agctagaatttgaCCTACTGTTGACCCTACCGAGCAGCCACTGGTAGATGT
CTTTGCCAAGAGACATGGTGACCCGGCCTCAGCCAGGACTGTGTGTGT
AGAAGGAGGTGTGGGGCAGGGGAGCACAGACTGGATGGAGCTTCTG
GCACAGTATGAAATTAATTTAAAGATCAGAGTCTGTGATTAGATCTGTT
TCTCCAGGAAAAGTCAAAGTTGGGAATAATTTTAAATGAGCACATAGA
AATATGTATTATGTGTAGAAGCGGATGAAAAACCAGCGTAGggccaggc
gcagtggctcacgcctgtaatccctgcactttgagaggctgaggcaggtggatcacgaggt
caagagatcgagaccgttctggccaacatggtgaaaccccgtgtctaataaaaatacaaaaa
ttagctgggtgtggtggcg
>USP20_E2（chr9:129868721-129869798）
CCAGGAGTGGGCACATGACAGAGGAGACACATTAGGGTCAGGCTTT
CGTCCCTTTAGGAGGGGCTGGCAGGTCATCTTCCTGCCCACTCGTGG
AGCTGGCCTGGCTGCCCTGGCCCAGCATGGTACCCTCTCTGCCCCCA
GAGCCGGACAATGATGCTCACCTACGCAGCTCCTCTCGCCCCTGCAG
CCCCGTCCACCACCACGAGGGCCATGCCAAGCTGTCTAGCAGCCCCC
CTCGTGCAAGCCCCGTGAGGATGGCACCGTCGTACGTGCTCAAGAAA
GGTTCGGGGGGCACGGGAGGGTGGGTCAGCTTGAGGCTGGGAGTAC
AGATTACGCCCGTAGCTGCCTTTCTCATGGCCCCCTGTGGCGGAGGGC
CGGGCTATGGGCTCCTCTCAGGTACACCCCTGAGACACCAGTGTGGG
AGCCACGTTTTGCAGAGGATGACACAGAGGCATGAGATGGTGAATTG
CTTACCCAGTCATGTGACTCACGGATGTCACTCCACATCCTGTCAAAG
GAAGCCGCAGGGCCCGCACCTCGCCCCGGCCAGGCAGGTGGAGGCT
GGGCTAGTCCTGTGCTGTGTCCCCAGCCCAGGTATTGAGTGCTGGCA
GCCGGAGGCGGAAGGAGCAGCGCTACCGCAGCGTCATCTCAGACAT
CTTTGACGGCTCCATTCTCAGCCTTGTGCAGTGTCTCACCTGTGACCG
GGTGGGTGCCCCAGGGATGGGGGGAGCTGGGCCAGGCTGCCAGTGG
CCTCAGCAGCTCTTGCCCTGACTGGGTGCAGGGTGGGCTCTCCACGG
GTGCTCCCTGCTTTTATCCAGGGGAGGGCCCTGCCTGCGTGGATCCCG
TGTCTATGGCCTGGGGAGTAGTCCCTCTGCCCCTCACCTGCTGCTTGG
GGTTTGGGGTGCAGACATTGCCAGAGGATGGGCAGCAGACTGACCTT
CAACCCCACAGGTATCCACCACAGTGGAAACGTTCCAGGACTTATCA
CTGCCCATTCCTGGAAAGGAGGACCTGGCCAAGCTCCATTCAGCCAT
CTACCAGAATGTGCCGGCCAAGCCAGGCGCCTGTGGGGACAGCT
>USP20_E3（chr9:129888060-129889210）
ACTCGCTATAACATTCTTTTTGGACGCAGGTGGTGGAAAAGTTTAAA
AAACAGGCGGAGGAGTGACGGGGGGATACAAGCATATCCTATACTG
GGGGTGACGGTCATTCAAAGAGCAAATTACTGCAGCTTATATCTTTTC
CACTATGTTGCAAGAAATGAATCTATCCTGACCCATAATATGAAAGA
TGTGACGCACATGCATTCCCGAGGCTCTAAAATCCCATTTTAAAGAA
CCGTTTCACATCCTCGTGGAGTGGAGAGTGGTCCACTTGACTTGGTG
AGGTCAGAAGTTCCTGAAGATCCCTGTCGTCCCCGTTGGCGGGGGAG
CCCATTGTGGAGCTGTGGGGACTGCCACACTCACCATGCACCTGTTG
GTTTGCAGGGACAGAGGTGCGGCCCTGACTCTTCTCACCCTGTGTCA
TCCGGGCTTGTCTTTCGTCTGTCAAGTCAGTCCTCCTGCGTGACTGAT
GGGTGCACCACGCTTAGGTCACCCGTTGCAGGGACCGGAAGTCCAT
GGCTCTGCCGCAACCCTGAGCGGTTTGCAGTCCCCCCCGGGGAAGA
AGCAGTCAGAGAGGCTCACGCTCACCTACTTTAAAAACCCAAAGCC
ACTTCCTCTTCACCTGCCTGGGCCTCAGCGTCTCTGCGCTTGTGGTTT
CTCGTCCCCGAGGGCTGACTGAGCTGCTCCGGAAGGGTGGTGTGTG
GTCAACCTTGGTTGGCTGAGAGGAGCAATTTCCTGGTTTCCACAAGT
AAAGACAGCCCCATCCCTTGGGACCTGTCCTTTCCGTCCCTGTCCCTT
TGGCTTCTATAGGACTTCCTTGTCTTAGATTCATAAACAGCAAGAGGA
ACTGAGGATGCTTGAGGGGACCACCTAGTTACCAAAGCCAAGCAAA
GAATAAAGCTGCCCGACGTCATCCCCAGGCTTCCGTGGCGCTCTCGG
TCACAGGAGCTCTAGGCCAATGGTTCCTCTTGACTGTTTCTGCACCAA
ATGAGAGGAGGGGCTGCTCTGCTCTAAGGCGTGGCGGGGGGGGGGG
GTGGTGGCCACAGATTAGGGGACCTCAGGTTTTCCTCAAAAACCCACA
CAGGGAAAGAAACTTGGCTCTAAAAGCAAACTCAACGAATTCCACATG
CCCTGAAGAGCACGTGATAAAA
>USP20_E_NC（chr9:129876737-129877879）
TGAGTAAGTGAAGCCTCATCGCCCGGGTGCTGTTGAGCTTAAAGAACC
AGTAGATGGATCCCAttctcagccttggctgtgttattttgggctgaattattctttattgt
ggggccgtcctgtgcattgtaggatgtttagcagcattcttggcctctacccactagtgctagt
gacaaccaaaatgacctccagagattgcccagggtcccctggggtgcagagtaccctccctg
ccctgggtgagaaccactgGGCTCTACAGACTGCCCAAGATAAAGCAGGAAG
TGAAAACCAAGGTGCAAACCAGGACTCAAGTGTGACTGTGTTTAGAAG
AGGGACTTCTGTGAGGGAGCTGAGTGCAGGCGAGGCTCCTGGCGCACT
CCCTCCCTGCCACGCTACTTCTAACAGGGTTAGGACGTGTTCCACTCAC
AGGGAGGGCCTGGTGAGAGACACTGAGGGACGCCCGTGCTTTGTGGC
CATTAGGAAATGATTCTGCTGCctgggcatggtggctcacgcctgtgatcccagca
ctttgggaggccgaggcaggtggatcacttgagcccaggagttcaagaccaacttggccaa
catggcgaaaccccatctctacaaacaatacaaaaattagccaggcatggtgatgtgtacctg
tagtccccgctacctggagggctgagtgagttgggaggatcacctaagcctgggaggttga
ggctgcagtgagccgtgatcatgccactgcaccgcagcctgggcaatagagtgagaccctg
tctcagaacacaaacgaaaaagagaCTGTCAGGgctgggcctagtggtatgcacctgtg
gtccaacctactcaggaggctgaggtgggaggatcacttgagcccaggaggtcaaggctg
cagtgagccatgattgcgccgctgcactcccgcctgggcacagagtgagaccaccccccatc
tcgaaaaagaaaaTGCTCCTGTCAGAAGGAGAGCTGCCTCTCTGAGCAGAT
AGGCACATTCTATTCAACCGGAGAAAATTAGCATCTCCCAggccgggcgc
agtggttcatgcctgttatcccagcacttttgagaggtcgaggtgggcggatcacctgaggtc
aggagttcaagaccag
