# Supplementary material for: USP20, a Super-enhancer Regulated Gene, Promotes Acute Myeloid Leukemia Progression through CTNNB1 Deubiquitination
Source: Int J Biol Sci. 2026 Feb 11;22(5):2665–86. doi: 10.7150/ijbs.122898 (PMC12965243; doi:10.7150/ijbs.122898)
Supplement: Supplementary file 3 — Supplementary tables. [file ijbsv22p2665s3.zip › 附表/Suppl/Supplementary Table 10.xls]

chr	start	end
chr1	17025	17556
chr1	19577	20032
chr1	21047	21349
chr1	29008	30023
chr1	172003	172389
chr1	180921	182029
chr1	182897	184408
chr1	185078	185856
chr1	188810	190171
chr1	191303	192461
chr1	199247	200390
chr1	356150	356456
chr1	377667	378654
chr1	381422	382296
chr1	432717	434903
chr1	492687	493477
chr1	605321	606973
chr1	609310	610362
chr1	610785	612140
chr1	619181	619559
chr1	668698	669742
chr1	770780	771197
chr1	777625	780146
chr1	780547	780882
chr1	817299	818169
chr1	820286	821402
chr1	822694	823297
chr1	826750	828101
chr1	837630	838520
chr1	841312	841693
chr1	856278	856684
chr1	858438	858804
chr1	863866	864407
chr1	865110	865590
chr1	866338	866822
chr1	869684	870220
chr1	875044	877775
chr1	886535	886998
chr1	902162	902586
chr1	903301	908419
chr1	908877	914916
chr1	915243	934058
chr1	934925	954592
chr1	955874	957774
chr1	958113	965200
chr1	965531	968961
chr1	970254	977371
chr1	978097	981164
chr1	981661	983065
chr1	983898	984456
chr1	993375	994111
chr1	994444	1007383
chr1	1008489	1009071
chr1	1009922	1010282
chr1	1012903	1039306
chr1	1039879	1042626
chr1	1043826	1047484
chr1	1047837	1048709
chr1	1049209	1051484
chr1	1053082	1056259
chr1	1056763	1057376
chr1	1058192	1060943
chr1	1061347	1064999
chr1	1066549	1076673
chr1	1078302	1085569
chr1	1086039	1088066
chr1	1088382	1092216
chr1	1092680	1093005
chr1	1094142	1094600
chr1	1104032	1104780
chr1	1106828	1107267
chr1	1108018	1109200
chr1	1111663	1112822
chr1	1114272	1114852
chr1	1115720	1117651
chr1	1118133	1118456
chr1	1121085	1126297
chr1	1126612	1129869
chr1	1130450	1130794
chr1	1132079	1139303
chr1	1140273	1141162
chr1	1141525	1145809
chr1	1146700	1147170
chr1	1147527	1147943
chr1	1148309	1149320
chr1	1149696	1151867
chr1	1152546	1152931
chr1	1155478	1161824
chr1	1162389	1164014
chr1	1164871	1165598
chr1	1166035	1172260
chr1	1173039	1174299
chr1	1175437	1176956
chr1	1177431	1178367
chr1	1178776	1185782
chr1	1196397	1216615
chr1	1217910	1220810
chr1	1222047	1224052
chr1	1225062	1225538
chr1	1225947	1230775
chr1	1231212	1244708
chr1	1245401	1251237
chr1	1251835	1252269
chr1	1253584	1255944
chr1	1257011	1257942
chr1	1258319	1261367
chr1	1262491	1262872
chr1	1265023	1265780
chr1	1267259	1269165
chr1	1270515	1271254
chr1	1272349	1275764
chr1	1279088	1279473
chr1	1280797	1283955
chr1	1284394	1285891
chr1	1286768	1291275
chr1	1291608	1300640
chr1	1301551	1315664
chr1	1316247	1316964
chr1	1318809	1322211
chr1	1322696	1323634
chr1	1324286	1326320
chr1	1326652	1329678
chr1	1330041	1350090
chr1	1350432	1362582
chr1	1363816	1364700
chr1	1367632	1368168
chr1	1368553	1378021
chr1	1378448	1378798
chr1	1379269	1379868
chr1	1380248	1382422
chr1	1383116	1384139
chr1	1393151	1393661
chr1	1396836	1402999
chr1	1403985	1405583
chr1	1406155	1408205
chr1	1408819	1409594
chr1	1410714	1412269
chr1	1415680	1416031
chr1	1418964	1423385
chr1	1423984	1425074
chr1	1425424	1429123
chr1	1429581	1445479
chr1	1451616	1452621
chr1	1454041	1457326
chr1	1458010	1458377
chr1	1459021	1460008
chr1	1460377	1461005
chr1	1461458	1462763
chr1	1463151	1464596
chr1	1467096	1468589
chr1	1471368	1472609
chr1	1472943	1474003
chr1	1474787	1477444
chr1	1478077	1480759
chr1	1481694	1482275
chr1	1483670	1483999
chr1	1484938	1487082
chr1	1489064	1490249
chr1	1490581	1491043
chr1	1494250	1497425
chr1	1503111	1503749
chr1	1504317	1505960
chr1	1507880	1509879
chr1	1510551	1514849
chr1	1515952	1516306
chr1	1517059	1519137
chr1	1519748	1520314
chr1	1522466	1525214
chr1	1526433	1527110
chr1	1528628	1528990
chr1	1533290	1534417
chr1	1534838	1536548
chr1	1537040	1541593
chr1	1542298	1544318
chr1	1544708	1546098
chr1	1546929	1547311
chr1	1547656	1548924
chr1	1550274	1551455
chr1	1551910	1552601
chr1	1555540	1555942
chr1	1562235	1562686
chr1	1564365	1564772
chr1	1573075	1573586
chr1	1574147	1575539
chr1	1577297	1577743
chr1	1578417	1578866
chr1	1582884	1583824
chr1	1586332	1586673
chr1	1593977	1594807
chr1	1596910	1599452
chr1	1600354	1602633
chr1	1603497	1604764
chr1	1605286	1606918
chr1	1613132	1613433
chr1	1614112	1617212
chr1	1617865	1618902
chr1	1619340	1622766
chr1	1623225	1628038
chr1	1628979	1629284
chr1	1629893	1633323
chr1	1633732	1637769
chr1	1638293	1638713
chr1	1639171	1641466
chr1	1642958	1643347
chr1	1644479	1645091
chr1	1647289	1649458
chr1	1657645	1659956
chr1	1660447	1661396
chr1	1664561	1665668
chr1	1669758	1670532
chr1	1670916	1671617
chr1	1676315	1677205
chr1	1677793	1679027
chr1	1683774	1684505
chr1	1691085	1694641
chr1	1695396	1695962
chr1	1696495	1698174
chr1	1699218	1705073
chr1	1706686	1707304
chr1	1707724	1708989
chr1	1712236	1712659
chr1	1714623	1716184
chr1	1718593	1718954
chr1	1723885	1725240
chr1	1726061	1726644
chr1	1729557	1729974
chr1	1730573	1731126
chr1	1732932	1733266
chr1	1737602	1738568
chr1	1739023	1739686
chr1	1744211	1744823
chr1	1745602	1747169
chr1	1747488	1748264
chr1	1748757	1751172
chr1	1751478	1751829
chr1	1752884	1756219
chr1	1756620	1757866
chr1	1758825	1760028
chr1	1761629	1762208
chr1	1775796	1776171
chr1	1777808	1784010
chr1	1784611	1785095
chr1	1790271	1790690
chr1	1791159	1791572
chr1	1795081	1795664
chr1	1817843	1818226
chr1	1852771	1853147
chr1	1874995	1875479
chr1	1881613	1881926
chr1	1888526	1888920
chr1	1889926	1896230
chr1	1899112	1900635
chr1	1901325	1902266
chr1	1905267	1909890
chr1	1910242	1911904
chr1	1913709	1922305
chr1	1922631	1923942
chr1	1924588	1926416
chr1	1926987	1929331
chr1	1941585	1943293
chr1	1943842	1944354
chr1	1945110	1945613
chr1	1956007	1956443
chr1	1957337	1957714
chr1	1958089	1958440
chr1	1959404	1960219
chr1	1968927	1969949
chr1	1979062	1979663
chr1	1985546	1985978
chr1	2009152	2009590
chr1	2023047	2023990
chr1	2024319	2025862
chr1	2028742	2029956
chr1	2030973	2032877
chr1	2043221	2043917
chr1	2046689	2047013
chr1	2050287	2051328
chr1	2053296	2054046
chr1	2061152	2062007
chr1	2070624	2070953
chr1	2079323	2079893
chr1	2092945	2093300
chr1	2096663	2097784
chr1	2104355	2104866
chr1	2105201	2105764
chr1	2107762	2108636
chr1	2109315	2111957
chr1	2115203	2116289
chr1	2120916	2129730
chr1	2130096	2131408
chr1	2132279	2134184
chr1	2134762	2135197
chr1	2135620	2136040
chr1	2137390	2137987
chr1	2160388	2160752
chr1	2172379	2172982
chr1	2173832	2174156
chr1	2174563	2174895
chr1	2177053	2179384
chr1	2179900	2181735
chr1	2182387	2182706
chr1	2185014	2185512
chr1	2187689	2188467
chr1	2189205	2189893
chr1	2190228	2191724
chr1	2192027	2192354
chr1	2193298	2196178
chr1	2196905	2199950
chr1	2200923	2201833
chr1	2202814	2211138
chr1	2211651	2217272
chr1	2224258	2228172
chr1	2228758	2234495
chr1	2235321	2235950
chr1	2236318	2237424
chr1	2237914	2239053
chr1	2239515	2241086
chr1	2241795	2242623
chr1	2243018	2243723
chr1	2245858	2248605
chr1	2248979	2249678
chr1	2250486	2257475
chr1	2266210	2266703
chr1	2267361	2271991
chr1	2272862	2276653
chr1	2277713	2280028
chr1	2282433	2285252
chr1	2285900	2286308
chr1	2286754	2295271
chr1	2296298	2307614
chr1	2308697	2309358
chr1	2310224	2318953
chr1	2319616	2321740
chr1	2323069	2324779
chr1	2329649	2330273
chr1	2331057	2331520
chr1	2334163	2334586
chr1	2336962	2337775
chr1	2340055	2341478
chr1	2344161	2344557
chr1	2344872	2345908
chr1	2346831	2347547
chr1	2351058	2351577
chr1	2372240	2373781
chr1	2375545	2376599
chr1	2377016	2378353
chr1	2381116	2383170
chr1	2384720	2386519
chr1	2389775	2392355
chr1	2394947	2395336
chr1	2401513	2402676
chr1	2404941	2410586
chr1	2411425	2414909
chr1	2415221	2419221
chr1	2419839	2420426
chr1	2426417	2427489
chr1	2428236	2429547
chr1	2431202	2431577
chr1	2434720	2435137
chr1	2436811	2437529
chr1	2438241	2438583
chr1	2445239	2445584
chr1	2446718	2447377
chr1	2447900	2448302
chr1	2452965	2454246
chr1	2474728	2475239
chr1	2499085	2499966
chr1	2503665	2504024
chr1	2505617	2506199
chr1	2509681	2510141
chr1	2523622	2523936
chr1	2525675	2533249
chr1	2534454	2535560
chr1	2537124	2537425
chr1	2538372	2540454
chr1	2541950	2542653
chr1	2543049	2549883
chr1	2553309	2559475
chr1	2559836	2563630
chr1	2563964	2565320
chr1	2566472	2568822
chr1	2569304	2569839
chr1	2575713	2576391
chr1	2577653	2578751
chr1	2583523	2584263
chr1	2585178	2590041
chr1	2590769	2591076
chr1	2591571	2592253
chr1	2592801	2598748
chr1	2603336	2605310
chr1	2606573	2606908
chr1	2611294	2611766
chr1	2631061	2631644
chr1	2633322	2633691
chr1	2639414	2640071
chr1	2640941	2642039
chr1	2642428	2645951
chr1	2654953	2655454
chr1	2671842	2672169
chr1	2756545	2757055
chr1	2796432	2796740
chr1	2799712	2800330
chr1	2800682	2802266
chr1	2824343	2824706
chr1	2847249	2848151
chr1	2849051	2849561
chr1	2926629	2927203
chr1	2973835	2974195
chr1	3152741	3153335
chr1	3159078	3159388
chr1	3162908	3163303
chr1	3164854	3165171
chr1	3167681	3168009
chr1	3168783	3169822
chr1	3170189	3172522
chr1	3173810	3175924
chr1	3180463	3181207
chr1	3181901	3182657
chr1	3187466	3188033
chr1	3202037	3202575
chr1	3265070	3265489
chr1	3283412	3283807
chr1	3312013	3312426
chr1	3312895	3314343
chr1	3327669	3328101
chr1	3424326	3424871
chr1	3426778	3427218
chr1	3439771	3440635
chr1	3444575	3445008
chr1	3452396	3452916
chr1	3453225	3455373
chr1	3456468	3457378
chr1	3458105	3458438
chr1	3469666	3470107
chr1	3470533	3470836
chr1	3475927	3477882
chr1	3481143	3481453
chr1	3482796	3483889
chr1	3490164	3492297
chr1	3492727	3493886
chr1	3496489	3497234
chr1	3497794	3498147
chr1	3501477	3502110
chr1	3510115	3510991
chr1	3515746	3516709
chr1	3517252	3517828
chr1	3518540	3518891
chr1	3523683	3524071
chr1	3530773	3531821
chr1	3532489	3532827
chr1	3537608	3538221
chr1	3560749	3561221
chr1	3562632	3563039
chr1	3568704	3569260
chr1	3570097	3570974
chr1	3571769	3572284
chr1	3573209	3574353
chr1	3575833	3581913
chr1	3583284	3583732
chr1	3587984	3588452
chr1	3592807	3593108
chr1	3594576	3595404
chr1	3598626	3599330
chr1	3599887	3600560
chr1	3602502	3603384
chr1	3607087	3607513
chr1	3609174	3609977
chr1	3611218	3613352
chr1	3618071	3619413
chr1	3623663	3625772
chr1	3627748	3628147
chr1	3631704	3632156
chr1	3633547	3634634
chr1	3639370	3640479
chr1	3643448	3643957
chr1	3649551	3650161
chr1	3650589	3653455
chr1	3663911	3664697
chr1	3666481	3666827
chr1	3668862	3669748
chr1	3672014	3672937
chr1	3673849	3674668
chr1	3675648	3675956
chr1	3676424	3677815
chr1	3678751	3679350
chr1	3680685	3682058
chr1	3682582	3683178
chr1	3683982	3684590
chr1	3684972	3685292
chr1	3689999	3690640
chr1	3691005	3691315
chr1	3695050	3695657
chr1	3698329	3698875
chr1	3701880	3702382
chr1	3702716	3704903
chr1	3708135	3708679
chr1	3709441	3710087
chr1	3712883	3713568
chr1	3714225	3715564
chr1	3716397	3716797
chr1	3717109	3718842
chr1	3719981	3720493
chr1	3721113	3724590
chr1	3727249	3728262
chr1	3730040	3730433
chr1	3730959	3731398
chr1	3732483	3733183
chr1	3734124	3734568
chr1	3735048	3735400
chr1	3741983	3742552
chr1	3744784	3745105
chr1	3745463	3747521
chr1	3753709	3754035
chr1	3761958	3762415
chr1	3762820	3763445
chr1	3766692	3769356
chr1	3769817	3780008
chr1	3783733	3784436
chr1	3786292	3787553
chr1	3789182	3791689
chr1	3795782	3796871
chr1	3810872	3811777
chr1	3815253	3815721
chr1	3856554	3858443
chr1	3859454	3859831
chr1	3865499	3866652
chr1	3868209	3869997
chr1	3879380	3879714
chr1	3880136	3882278
chr1	3886195	3887051
chr1	3888368	3888782
chr1	3890211	3891118
chr1	3891466	3892984
chr1	3894410	3895441
chr1	3896088	3896699
chr1	3899384	3902407
chr1	3903078	3904865
chr1	3905333	3905738
chr1	3906788	3907975
chr1	3908794	3909177
chr1	3925605	3926025
chr1	4326595	4329245
chr1	4632438	4633526
chr1	5485498	5485822
chr1	5814077	5814597
chr1	5864654	5865020
chr1	5867996	5868756
chr1	5879786	5880102
chr1	5884866	5885952
chr1	5886578	5888913
chr1	5889694	5890264
chr1	5913633	5913964
chr1	5977269	5977737
chr1	5978129	5978471
chr1	5979901	5980614
chr1	5989886	5990218
chr1	5991644	5994491
chr1	5994915	5995318
chr1	5998323	5998710
chr1	5999707	6000144
chr1	6001236	6001748
chr1	6002827	6003182
chr1	6005408	6005886
chr1	6008039	6008346
chr1	6008897	6009505
chr1	6025233	6028774
chr1	6039056	6039434
chr1	6041260	6042721
chr1	6045358	6045692
chr1	6066470	6066874
chr1	6083025	6083328
chr1	6086883	6087438
chr1	6095053	6095367
chr1	6096271	6096710
chr1	6103284	6103793
chr1	6104274	6104963
chr1	6108983	6109796
chr1	6121064	6122208
chr1	6123912	6125050
chr1	6125460	6126327
chr1	6127469	6128769
chr1	6129940	6130521
chr1	6134029	6134409
chr1	6135031	6135454
chr1	6143439	6144136
chr1	6146412	6146898
chr1	6147761	6149396
chr1	6151371	6153388
chr1	6153782	6157802
chr1	6165093	6165415
chr1	6169253	6169601
chr1	6171074	6172136
chr1	6177862	6178272
chr1	6178794	6179768
chr1	6198972	6200771
chr1	6201827	6202224
chr1	6203969	6208182
chr1	6208632	6210347
chr1	6210666	6211710
chr1	6212021	6213275
chr1	6217922	6218647
chr1	6234545	6236750
chr1	6238096	6239035
chr1	6240094	6240710
chr1	6241238	6242222
chr1	6242575	6243455
chr1	6244287	6247025
chr1	6247638	6249234
chr1	6250109	6250488
chr1	6250872	6251747
chr1	6257016	6257483
chr1	6258414	6259054
chr1	6259601	6263539
chr1	6264194	6264914
chr1	6270443	6270893
chr1	6276951	6277535
chr1	6279252	6279679
chr1	6280340	6281754
chr1	6291546	6291979
chr1	6305081	6305457
chr1	6305878	6306206
chr1	6310104	6310451
chr1	6313441	6314074
chr1	6338587	6339595
chr1	6343214	6344348
chr1	6346832	6347188
chr1	6348112	6350630
chr1	6351308	6352396
chr1	6355111	6356658
chr1	6357369	6357749
chr1	6358324	6359915
chr1	6360292	6360752
chr1	6368125	6368896
chr1	6378252	6378708
chr1	6385142	6385904
chr1	6390066	6390384
chr1	6391969	6394401
chr1	6394805	6395375
chr1	6414538	6415099
chr1	6416353	6417195
chr1	6418385	6421452
chr1	6423143	6428194
chr1	6429575	6431025
chr1	6431988	6433001
chr1	6433816	6434235
chr1	6435355	6436137
chr1	6436886	6437271
chr1	6437910	6438851
chr1	6439727	6441940
chr1	6443326	6444741
chr1	6445185	6445542
chr1	6445982	6452087
chr1	6453222	6453787
chr1	6454991	6457478
chr1	6458750	6463527
chr1	6464184	6466752
chr1	6467131	6471002
chr1	6471356	6473134
chr1	6473953	6476085
chr1	6476618	6477032
chr1	6484227	6486942
chr1	6487973	6493239
chr1	6494834	6496658
chr1	6496999	6499665
chr1	6500206	6500511
chr1	6501414	6502988
chr1	6503760	6504370
chr1	6504761	6505160
chr1	6505501	6506094
chr1	6506470	6510097
chr1	6510648	6513949
chr1	6519583	6520066
chr1	6526253	6526762
chr1	6552670	6553043
chr1	6553931	6554768
chr1	6555120	6555735
chr1	6574570	6575347
chr1	6576722	6577346
chr1	6578688	6582705
chr1	6585386	6587877
chr1	6588723	6589620
chr1	6591126	6592041
chr1	6592589	6594044
chr1	6596704	6597093
chr1	6597656	6598056
chr1	6599055	6604830
chr1	6605894	6606293
chr1	6608317	6609073
chr1	6610611	6611840
chr1	6612218	6615642
chr1	6619742	6620275
chr1	6624389	6626197
chr1	6627878	6628934
chr1	6629613	6630229
chr1	6632280	6632977
chr1	6634860	6635345
chr1	6645543	6645980
chr1	6682532	6682847
chr1	6701185	6702556
chr1	6715061	6715523
chr1	6735449	6735847
chr1	6738895	6739557
chr1	6741289	6742021
chr1	6742913	6744641
chr1	6784232	6786576
chr1	6904624	6906319
chr1	6907667	6908415
chr1	6910805	6911884
chr1	6912395	6913580
chr1	6916838	6917907
chr1	6939520	6939976
chr1	6941405	6941991
chr1	6942907	6943310
chr1	6951702	6952147
chr1	6961881	6964325
chr1	6968763	6969614
chr1	7107664	7108050
chr1	7301474	7301816
chr1	7419901	7420264
chr1	7487893	7488335
chr1	7489933	7490249
chr1	7548198	7549440
chr1	7551156	7551750
chr1	7552127	7552712
chr1	7556029	7556582
chr1	7557924	7558429
chr1	7560385	7561088
chr1	7562960	7563412
chr1	7565136	7565533
chr1	7566368	7567623
chr1	7572779	7575045
chr1	7580242	7580736
chr1	7583080	7583490
chr1	7585465	7587619
chr1	7587927	7588612
chr1	7592326	7592636
chr1	7640896	7642288
chr1	7645595	7646045
chr1	7646761	7647147
chr1	7651233	7651612
chr1	7660751	7661112
chr1	7663251	7663844
chr1	7666407	7666721
chr1	7667122	7668565
chr1	7669218	7669809
chr1	7671016	7671529
chr1	7678707	7679143
chr1	7679457	7679844
chr1	7683854	7684277
chr1	7689897	7690913
chr1	7703356	7706033
chr1	7770894	7771836
chr1	7783266	7784610
chr1	7827102	7827658
chr1	7829776	7830225
chr1	7863960	7864306
chr1	7875724	7876270
chr1	7901840	7902216
chr1	7912671	7913280
chr1	7952207	7954577
chr1	7961152	7962151
chr1	8004281	8005047
chr1	8026826	8027394
chr1	8249279	8249668
chr1	8250438	8250986
chr1	8329791	8330121
chr1	8345796	8346228
chr1	8355310	8355777
chr1	8357378	8357985
chr1	8358530	8359563
chr1	8360053	8360374
chr1	8362422	8362883
chr1	8379015	8379336
chr1	8379667	8380117
chr1	8422783	8427389
chr1	8427886	8428369
chr1	8464291	8464658
chr1	8500757	8502691
chr1	8507162	8507563
chr1	8517925	8518467
chr1	8700025	8700344
chr1	8702862	8703735
chr1	8788538	8789045
chr1	8816905	8818207
chr1	8824674	8825215
chr1	8839033	8839506
chr1	8847729	8849451
chr1	8856000	8857194
chr1	8857723	8858416
chr1	8858812	8860038
chr1	8860808	8861349
chr1	8862352	8862887
chr1	8869317	8869992
chr1	8876532	8879495
chr1	9071508	9072050
chr1	9105117	9105702
chr1	9162933	9163394
chr1	9182921	9183352
chr1	9232690	9233665
chr1	9234120	9235241
chr1	9235693	9236587
chr1	9239159	9240370
chr1	9240782	9241104
chr1	9242533	9243133
chr1	9246948	9247746
chr1	9249626	9251069
chr1	9275184	9276036
chr1	9280727	9281089
chr1	9281550	9282091
chr1	9292227	9292682
chr1	9293433	9293821
chr1	9328953	9329381
chr1	9338163	9338472
chr1	9400274	9401163
chr1	9413013	9413855
chr1	9416602	9416973
chr1	9426410	9426825
chr1	9428848	9429156
chr1	9495037	9495558
chr1	9538769	9540367
chr1	9588466	9589953
chr1	9591744	9594795
chr1	9595911	9596248
chr1	9597789	9598229
chr1	9601078	9603179
chr1	9603529	9604080
chr1	9607000	9607812
chr1	9611770	9612083
chr1	9612457	9614082
chr1	9614987	9615656
chr1	9619088	9619428
chr1	9625947	9630970
chr1	9651314	9653270
chr1	9675976	9677301
chr1	9687226	9690826
chr1	9693800	9694464
chr1	9700527	9701555
chr1	9714910	9715471
chr1	9716015	9722789
chr1	9724114	9725381
chr1	9733372	9733998
chr1	9744338	9744806
chr1	9766308	9766629
chr1	9768171	9768713
chr1	9822935	9825865
chr1	9834722	9835389
chr1	9835984	9836359
chr1	9842721	9844458
chr1	9846604	9847192
chr1	9848648	9849925
chr1	9850594	9851042
chr1	9859183	9859915
chr1	9867396	9867924
chr1	9870688	9871423
chr1	9871756	9872787
chr1	9875005	9875779
chr1	9876956	9877345
chr1	9877931	9878260
chr1	9881384	9883904
chr1	9884370	9885070
chr1	9893010	9893455
chr1	9900432	9900945
chr1	9909168	9912002
chr1	9920889	9921340
chr1	9942867	9943627
chr1	9997109	9997622
chr1	10031982	10033763
chr1	10074126	10074605
chr1	10189481	10189919
chr1	10209855	10211679
chr1	10397687	10400285
chr1	10414832	10415228
chr1	10417492	10417990
chr1	10425853	10427108
chr1	10428556	10429426
chr1	10430119	10431347
chr1	10433012	10433431
chr1	10471760	10472676
chr1	10474420	10475798
chr1	10493967	10494598
chr1	10508098	10509251
chr1	10511583	10512329
chr1	10594469	10594811
chr1	10617288	10617663
chr1	10629778	10630384
chr1	10630821	10631607
chr1	10634877	10635227
chr1	10635609	10635996
chr1	10638230	10638819
chr1	10639596	10642038
chr1	10643771	10644401
chr1	10645684	10646359
chr1	10647410	10648226
chr1	10648860	10649812
chr1	10650825	10652496
chr1	10653120	10653869
chr1	10654785	10655122
chr1	10655827	10657102
chr1	10658227	10658625
chr1	10658982	10659548
chr1	10664293	10665605
chr1	10666119	10667450
chr1	10667933	10669340
chr1	10669653	10670853
chr1	10671512	10671994
chr1	10673783	10676101
chr1	10676576	10677066
chr1	10677399	10678595
chr1	10678934	10681922
chr1	10682348	10683043
chr1	10683348	10689449
chr1	10689863	10690952
chr1	10691453	10693198
chr1	10693958	10694813
chr1	10695168	10696033
chr1	10696419	10697370
chr1	10698718	10699555
chr1	10700110	10700574
chr1	10701215	10702242
chr1	10704258	10705631
chr1	10714901	10715641
chr1	10715974	10718615
chr1	10719418	10721204
chr1	10721551	10722129
chr1	10722538	10723695
chr1	10726295	10727309
chr1	10735782	10736417
chr1	10744358	10744707
chr1	10751726	10752247
chr1	10753211	10753708
chr1	10754523	10754836
chr1	10755141	10756929
chr1	10773393	10773983
chr1	10781263	10781712
chr1	10785623	10786204
chr1	10788656	10789183
chr1	10793689	10797096
chr1	10817113	10817541
chr1	10818714	10819090
chr1	10819762	10820094
chr1	10831209	10831774
chr1	10857034	10857448
chr1	10860901	10861410
chr1	10861738	10862118
chr1	10866085	10868634
chr1	10879850	10880667
chr1	10888735	10889957
chr1	10896908	10902021
chr1	10902352	10902728
chr1	10903502	10905275
chr1	10905968	10907024
chr1	10909541	10911708
chr1	10914293	10914788
chr1	10931413	10932138
chr1	10932825	10933269
chr1	10934533	10935210
chr1	10937300	10937867
chr1	10938993	10939507
chr1	10939912	10941406
chr1	10941733	10943461
chr1	10947329	10947785
chr1	10959377	10959989
chr1	10960393	10961590
chr1	10973635	10974394
chr1	11011953	11013330
chr1	11038418	11038742
chr1	11043222	11044622
chr1	11046246	11047301
chr1	11052679	11054798
chr1	11055395	11056863
chr1	11057681	11058020
chr1	11058787	11060526
chr1	11061104	11061432
chr1	11064344	11064783
chr1	11099327	11100685
chr1	11241516	11242268
chr1	11262235	11262884
chr1	11272336	11274073
chr1	11293239	11293748
chr1	11298733	11299421
chr1	11300611	11300934
chr1	11301317	11302320
chr1	11303848	11304779
chr1	11305477	11306922
chr1	11309148	11309545
chr1	11311824	11312275
chr1	11329957	11330637
chr1	11338760	11339062
chr1	11374419	11374726
chr1	11393617	11393950
chr1	11478454	11479622
chr1	11480255	11480663
chr1	11522557	11522916
chr1	11646246	11648250
chr1	11648558	11651220
chr1	11653201	11654839
chr1	11657985	11658922
chr1	11661214	11662548
chr1	11663165	11665401
chr1	11671555	11674171
chr1	11675191	11676700
chr1	11677017	11677747
chr1	11679512	11682060
chr1	11691167	11691684
chr1	11692431	11692982
chr1	11693467	11694970
chr1	11704464	11705405
chr1	11706395	11706798
chr1	11709355	11709670
chr1	11719372	11719911
chr1	11726423	11726795
chr1	11728765	11731286
chr1	11731769	11732896
chr1	11735054	11737064
chr1	11737703	11742220
chr1	11742715	11743638
chr1	11745424	11746057
chr1	11746980	11747794
chr1	11748314	11750881
chr1	11764197	11764753
chr1	11766487	11767630
chr1	11771641	11772662
chr1	11776544	11776964
chr1	11778614	11779124
chr1	11781728	11782350
chr1	11784257	11785561
chr1	11787288	11787603
chr1	11787931	11788731
chr1	11790058	11791553
chr1	11792223	11792538
chr1	11794104	11795502
chr1	11798788	11799415
chr1	11799752	11800280
chr1	11800617	11801369
chr1	11803068	11806652
chr1	11835565	11836061
chr1	11836939	11838865
chr1	11839332	11840598
chr1	11841207	11842947
chr1	11843257	11843558
chr1	11846368	11847356
chr1	11850193	11850744
chr1	11858195	11859417
chr1	11869657	11870124
chr1	11877643	11879464
chr1	11879818	11880618
chr1	11881056	11881733
chr1	11882851	11883817
chr1	11885501	11886137
chr1	11886476	11887770
chr1	11889071	11889557
chr1	11893567	11894156
chr1	11898170	11899098
chr1	11906953	11907626
chr1	11908378	11909759
chr1	11910192	11915659
chr1	11916169	11917245
chr1	11917729	11918658
chr1	11921190	11921698
chr1	11922431	11924286
chr1	11924601	11927716
chr1	11929970	11930697
chr1	11933754	11935424
chr1	11935771	11936346
chr1	11938981	11939481
chr1	11950180	11950860
chr1	11957596	11958009
chr1	11960174	11960725
chr1	11965309	11965751
chr1	11970593	11970900
chr1	11972778	11973095
chr1	11978184	11978659
chr1	11979291	11981852
chr1	11983030	11985154
chr1	11990847	11991672
chr1	11998792	11999139
chr1	12001795	12002593
chr1	12004585	12007466
chr1	12008300	12008911
chr1	12009363	12010214
chr1	12011496	12013065
chr1	12018799	12020194
chr1	12020534	12022041
chr1	12029764	12030372
chr1	12031005	12032496
chr1	12034822	12035223
chr1	12037574	12037881
chr1	12038195	12040341
chr1	12046494	12047975
chr1	12052020	12052695
chr1	12053359	12054296
chr1	12063680	12064302
chr1	12068162	12068476
chr1	12072838	12073231
chr1	12076139	12077147
chr1	12079331	12079736
chr1	12085560	12086582
chr1	12087391	12089447
chr1	12109558	12109859
chr1	12127073	12127523
chr1	12140805	12141765
chr1	12161158	12162900
chr1	12167295	12168661
chr1	12178891	12179402
chr1	12180808	12181303
chr1	12184252	12185049
chr1	12203626	12204311
chr1	12229671	12231189
chr1	12435175	12435518
chr1	12436082	12437004
chr1	12477963	12479175
chr1	12479920	12480309
chr1	12519522	12519883
chr1	12525838	12526216
chr1	12527620	12528069
chr1	12528418	12528947
chr1	12547708	12548265
chr1	12552501	12552962
chr1	12570722	12571039
chr1	12595614	12596508
chr1	12601166	12604067
chr1	12604599	12605144
chr1	12608424	12608727
chr1	12615911	12617309
chr1	12617934	12621874
chr1	12630782	12631153
chr1	13328981	13329555
chr1	13748789	13749990
chr1	14766265	14766589
chr1	14775524	14776469
chr1	14776919	14777663
chr1	14778723	14779568
chr1	14780841	14781375
chr1	14782234	14782539
chr1	14783087	14785009
chr1	14785323	14785658
chr1	14790933	14791922
chr1	14792685	14793387
chr1	14795636	14796395
chr1	14801103	14801457
chr1	14804284	14804938
chr1	14810457	14811119
chr1	14818451	14818922
chr1	14922738	14924301
chr1	14924753	14925067
chr1	14939566	14940016
chr1	14944345	14945540
chr1	14950316	14950845
chr1	14952984	14953362
chr1	14968311	14968656
chr1	14977375	14978210
chr1	14980383	14981199
chr1	14999047	14999634
chr1	15000451	15000834
chr1	15007530	15009604
chr1	15020861	15021263
chr1	15030914	15031309
chr1	15046480	15046806
chr1	15047793	15048186
chr1	15048523	15048925
chr1	15112439	15112782
chr1	15152385	15155021
chr1	15177312	15178446
chr1	15186717	15187611
chr1	15204140	15204553
chr1	15206189	15206605
chr1	15208229	15208537
chr1	15219089	15220017
chr1	15261266	15261707
chr1	15323246	15323555
chr1	15350423	15351007
chr1	15371645	15372278
chr1	15409268	15412146
chr1	15413654	15414580
chr1	15415781	15418261
chr1	15418863	15419992
chr1	15422928	15423500
chr1	15428571	15428910
chr1	15444426	15445844
chr1	15446217	15447071
chr1	15493423	15494108
chr1	15523882	15525554
chr1	15526481	15527423
chr1	15578344	15578938
chr1	15603262	15603817
chr1	15617154	15618152
chr1	15683222	15684234
chr1	15684581	15685014
chr1	15718159	15718607
chr1	15725793	15726190
chr1	15730939	15731365
chr1	15731775	15732678
chr1	15733542	15734078
chr1	15735268	15736388
chr1	15736856	15737210
chr1	15738545	15739888
chr1	15742152	15743091
chr1	15784506	15785006
chr1	15792016	15792376
chr1	15798000	15798304
chr1	15799166	15801320
chr1	15802226	15803500
chr1	15824113	15824600
chr1	15830734	15831041
chr1	15833181	15833523
chr1	15834359	15837667
chr1	15838507	15838893
chr1	15846162	15848908
chr1	15849343	15850249
chr1	15934466	15934970
chr1	15935545	15936087
chr1	15938795	15939447
chr1	15940913	15941672
chr1	15942006	15942857
chr1	15945775	15946667
chr1	15947439	15948476
chr1	15950216	15952927
chr1	15953369	15953842
chr1	15975545	15976209
chr1	15989229	15989668
chr1	15990527	15990876
chr1	15991504	15992141
chr1	15992940	15993329
chr1	15993944	15994585
chr1	15997157	15997590
chr1	15998931	15999288
chr1	16005979	16006385
chr1	16012471	16016753
chr1	16017129	16018484
chr1	16019098	16019612
chr1	16020437	16021711
chr1	16022165	16023207
chr1	16023523	16023871
chr1	16026202	16027268
chr1	16028469	16029177
chr1	16029789	16030931
chr1	16031486	16032426
chr1	16036264	16037199
chr1	16039262	16040112
chr1	16041942	16045994
chr1	16046419	16047342
chr1	16048049	16054566
chr1	16055050	16056666
chr1	16057322	16058276
chr1	16059459	16059849
chr1	16062020	16062732
chr1	16064441	16065383
chr1	16067989	16068690
chr1	16071482	16074228
chr1	16075985	16077123
chr1	16079123	16080008
chr1	16081699	16083106
chr1	16090979	16092818
chr1	16094640	16095106
chr1	16109481	16109930
chr1	16120245	16120569
chr1	16122339	16123663
chr1	16124728	16125154
chr1	16130372	16131051
chr1	16132301	16134325
chr1	16137970	16142453
chr1	16143210	16147447
chr1	16148026	16149281
chr1	16149674	16156333
chr1	16156864	16157169
chr1	16158517	16160299
chr1	16161749	16163121
chr1	16164279	16166797
chr1	16167300	16169559
chr1	16171135	16177092
chr1	16181122	16182196
chr1	16189059	16189440
chr1	16189850	16190487
chr1	16191720	16192330
chr1	16198165	16199869
chr1	16201436	16202613
chr1	16204474	16209178
chr1	16209757	16210438
chr1	16210869	16212824
chr1	16215536	16216694
chr1	16217102	16218407
chr1	16219048	16219597
chr1	16226530	16227352
chr1	16227739	16228518
chr1	16229661	16232410
chr1	16236158	16237293
chr1	16242327	16243332
chr1	16244128	16244556
chr1	16245072	16245678
chr1	16250933	16251630
chr1	16351885	16353005
chr1	16359429	16359852
chr1	16362083	16362390
chr1	16367021	16367995
chr1	16393334	16393641
chr1	16397255	16398031
chr1	16409463	16409788
chr1	16421015	16421568
chr1	16427820	16428296
chr1	16440231	16441444
chr1	16476328	16477238
chr1	16483244	16485037
chr1	16498088	16501688
chr1	16513365	16514612
chr1	16520969	16521367
chr1	16532668	16533723
chr1	16534183	16536168
chr1	16538710	16539637
chr1	16612762	16613974
chr1	16619612	16621360
chr1	16621836	16622746
chr1	16623603	16624925
chr1	16625361	16627552
chr1	16629990	16632356
chr1	16632955	16633628
chr1	16637339	16637687
chr1	16638073	16639464
chr1	16642411	16643380
chr1	16643695	16650198
chr1	16656445	16657498
chr1	16658022	16658521
chr1	16665295	16665687
chr1	16666094	16667471
chr1	16672482	16673896
chr1	16676732	16678205
chr1	16680505	16681074
chr1	16691849	16692826
chr1	16693241	16693753
chr1	16697930	16698687
chr1	16702158	16703391
chr1	16703912	16705242
chr1	16707235	16707640
chr1	16709494	16711039
chr1	16711987	16712442
chr1	16715434	16716001
chr1	16716716	16720743
chr1	16723852	16724369
chr1	16725050	16725402
chr1	16727462	16729039
chr1	16733567	16734977
chr1	16739993	16741452
chr1	16748792	16749283
chr1	16749853	16751066
chr1	16757530	16757852
chr1	16759135	16761147
chr1	16868223	16869216
chr1	16872516	16873865
chr1	16874364	16874730
chr1	16875094	16875413
chr1	16889180	16889604
chr1	16895709	16897595
chr1	16904113	16905267
chr1	16911910	16916848
chr1	16918433	16919347
chr1	16920633	16923431
chr1	16925647	16925965
chr1	16927614	16928129
chr1	16929575	16930429
chr1	16938961	16939362
chr1	16948529	16949211
chr1	16953738	16954754
chr1	16955510	16956141
chr1	16966124	16966534
chr1	16967541	16968140
chr1	16969039	16969953
chr1	16970529	16970873
chr1	16971634	16972109
chr1	16974326	16974700
chr1	16975395	16975817
chr1	16976651	16979295
chr1	16980575	16980953
chr1	16983635	16984434
chr1	16985927	16988352
chr1	16989744	16990085
chr1	16996208	16997250
chr1	17001243	17002414
chr1	17004795	17005639
chr1	17006593	17007695
chr1	17008570	17009273
chr1	17009853	17014870
chr1	17015255	17016204
chr1	17017596	17018470
chr1	17022431	17022867
chr1	17053449	17055126
chr1	17059615	17060277
chr1	17084493	17085445
chr1	17086054	17086526
chr1	17089346	17089713
chr1	17117550	17118107
chr1	17121220	17121691
chr1	17192962	17193604
chr1	17207679	17208596
chr1	17210763	17211395
chr1	17211993	17213375
chr1	17213736	17214131
chr1	17216126	17216489
chr1	17221818	17222246
chr1	17230421	17230942
chr1	17239783	17240767
chr1	17242578	17242950
chr1	17276738	17277323
chr1	17281552	17281879
chr1	17307864	17308477
chr1	17344679	17345018
chr1	17347993	17348466
chr1	17348836	17349527
chr1	17355935	17356772
chr1	17359053	17359720
chr1	17360683	17361002
chr1	17371774	17372475
chr1	17398737	17399123
chr1	17402026	17402531
chr1	17405809	17406591
chr1	17422467	17423123
chr1	17423928	17424317
chr1	17427629	17428079
chr1	17432351	17432931
chr1	17434914	17435679
chr1	17437537	17439288
chr1	17439712	17440034
chr1	17440361	17440803
chr1	17588181	17588489
chr1	18817927	18818240
chr1	18872029	18872457
chr1	18875485	18876117
chr1	18879320	18879939
chr1	18881549	18882269
chr1	18882987	18883568
chr1	18885220	18885684
chr1	18892378	18893043
chr1	18901208	18901622
chr1	18902218	18903282
chr1	18904704	18905322
chr1	18905693	18910052
chr1	18912996	18914198
chr1	18915210	18915530
chr1	18915843	18916421
chr1	18917252	18917644
chr1	18918935	18919309
chr1	18921806	18922229
chr1	18922591	18925594
chr1	18926151	18929184
chr1	18932069	18933457
chr1	18938532	18939327
chr1	18941180	18942196
chr1	18944398	18945893
chr1	18947711	18949897
chr1	18950754	18952500
chr1	18953719	18954155
chr1	18954482	18954810
chr1	18955421	18957918
chr1	19035409	19035910
chr1	19043094	19043552
chr1	19045080	19045569
chr1	19053938	19054516
chr1	19057376	19058000
chr1	19058319	19060008
chr1	19061652	19062281
chr1	19062851	19064021
chr1	19064791	19065361
chr1	19065746	19069297
chr1	19070106	19075758
chr1	19076548	19077895
chr1	19081275	19081708
chr1	19082603	19083746
chr1	19084460	19084780
chr1	19086240	19086804
chr1	19111526	19111876
chr1	19112365	19112976
chr1	19113326	19114103
chr1	19122844	19123322
chr1	19123767	19124325
chr1	19140628	19140953
chr1	19180024	19180681
chr1	19202735	19203442
chr1	19209506	19210640
chr1	19222547	19222850
chr1	19239868	19240415
chr1	19251410	19252982
chr1	19255233	19255568
chr1	19260208	19260911
chr1	19270386	19270823
chr1	19284490	19284907
chr1	19285651	19286222
chr1	19288878	19289179
chr1	19305977	19306468
chr1	19307964	19308502
chr1	19310643	19318946
chr1	19320458	19320984
chr1	19321762	19322930
chr1	19323470	19329596
chr1	19330017	19332268
chr1	19332901	19333877
chr1	19335140	19336345
chr1	19337786	19338683
chr1	19339680	19340171
chr1	19342226	19342642
chr1	19342977	19345180
chr1	19349289	19349706
chr1	19353045	19353922
chr1	19359471	19360182
chr1	19369622	19370264
chr1	19370768	19371452
chr1	19374061	19374693
chr1	19390165	19390998
chr1	19391511	19392156
chr1	19393239	19393806
chr1	19439566	19439984
chr1	19448887	19449572
chr1	19452276	19452580
chr1	19461054	19461514
chr1	19467970	19469210
chr1	19469577	19470257
chr1	19472295	19472995
chr1	19474901	19475889
chr1	19476278	19477953
chr1	19478345	19480570
chr1	19484077	19486611
chr1	19487094	19487488
chr1	19505525	19506032
chr1	19507209	19509929
chr1	19510282	19510915
chr1	19533306	19534039
chr1	19596482	19597722
chr1	19600682	19601002
chr1	19606341	19606729
chr1	19637473	19637846
chr1	19643188	19647004
chr1	19647409	19649117
chr1	19649851	19651792
chr1	19652251	19652910
chr1	19653269	19653990
chr1	19655118	19655488
chr1	19656549	19658908
chr1	19659802	19660236
chr1	19665555	19666443
chr1	19695011	19695356
chr1	19704483	19705122
chr1	19882200	19882788
chr1	19918456	19919570
chr1	19920113	19924829
chr1	19978721	19979055
chr1	19984501	19985010
chr1	20079988	20080389
chr1	20080712	20082395
chr1	20109149	20110129
chr1	20113868	20114192
chr1	20148385	20150126
chr1	20152026	20153562
chr1	20154167	20154673
chr1	20164015	20165146
chr1	20165680	20166444
chr1	20170549	20171823
chr1	20183222	20187941
chr1	20199329	20199799
chr1	20210904	20211815
chr1	20212155	20213302
chr1	20343206	20344184
chr1	20353799	20354169
chr1	20379500	20379801
chr1	20474903	20475381
chr1	20476113	20476830
chr1	20483969	20485835
chr1	20486266	20487202
chr1	20507696	20508364
chr1	20551269	20554816
chr1	20588927	20589247
chr1	20633383	20634040
chr1	20634629	20635048
chr1	20636860	20637262
chr1	20657152	20657463
chr1	20660684	20662252
chr1	20662563	20663007
chr1	20663980	20664958
chr1	20666188	20666603
chr1	20687007	20687790
chr1	20695636	20698012
chr1	20699891	20700411
chr1	20709123	20709946
chr1	20710528	20711627
chr1	20711970	20712327
chr1	20715377	20715894
chr1	20716855	20718583
chr1	20720323	20722112
chr1	20722507	20723092
chr1	20723644	20724056
chr1	20725324	20726089
chr1	20726716	20728733
chr1	20729305	20729796
chr1	20730335	20733194
chr1	20759848	20760402
chr1	20786157	20787741
chr1	20788635	20789637
chr1	20815818	20816177
chr1	20820009	20820696
chr1	21016792	21017181
chr1	21023445	21024387
chr1	21034729	21035767
chr1	21053061	21054085
chr1	21123948	21124316
chr1	21136090	21136432
chr1	21175557	21178016
chr1	21217563	21218503
chr1	21218876	21219922
chr1	21232412	21233869
chr1	21235705	21236925
chr1	21237566	21238109
chr1	21242477	21242838
chr1	21243822	21244341
chr1	21254855	21255479
chr1	21255934	21256350
chr1	21256831	21258954
chr1	21259605	21263227
chr1	21263709	21264224
chr1	21265318	21266929
chr1	21268241	21269195
chr1	21269662	21270515
chr1	21272562	21272934
chr1	21273757	21274427
chr1	21276798	21277477
chr1	21277932	21278571
chr1	21278884	21281183
chr1	21283874	21284672
chr1	21288294	21289472
chr1	21289798	21290650
chr1	21291002	21291643
chr1	21293302	21293613
chr1	21293990	21294950
chr1	21296878	21297786
chr1	21298131	21299024
chr1	21300058	21300721
chr1	21301173	21301487
chr1	21301978	21303396
chr1	21305634	21305940
chr1	21306472	21308505
chr1	21309118	21310000
chr1	21310442	21311453
chr1	21313059	21313521
chr1	21314147	21314586
chr1	21317402	21318373
chr1	21319450	21319820
chr1	21320648	21323436
chr1	21323931	21326329
chr1	21326647	21327972
chr1	21330769	21331462
chr1	21331944	21341268
chr1	21341607	21343242
chr1	21343995	21345995
chr1	21347195	21347697
chr1	21348412	21349544
chr1	21355706	21356425
chr1	21368251	21369045
chr1	21371736	21372060
chr1	21384815	21385450
chr1	21387130	21387856
chr1	21388546	21389211
chr1	21397911	21398343
chr1	21435259	21437603
chr1	21439800	21440857
chr1	21490991	21491296
chr1	21494324	21494671
chr1	21509104	21509997
chr1	21538420	21538787
chr1	21540028	21540664
chr1	21558163	21559720
chr1	21560732	21561293
chr1	21562668	21563258
chr1	21574522	21574994
chr1	21575698	21576028
chr1	21590054	21590646
chr1	21593527	21594222
chr1	21594649	21595514
chr1	21596908	21597375
chr1	21597678	21598058
chr1	21598487	21598868
chr1	21601626	21602296
chr1	21602787	21604064
chr1	21605165	21606520
chr1	21606902	21607258
chr1	21607569	21608678
chr1	21609018	21610288
chr1	21613192	21615001
chr1	21616583	21620460
chr1	21621955	21622288
chr1	21623580	21623916
chr1	21624531	21624964
chr1	21629084	21629703
chr1	21631252	21632273
chr1	21632589	21635825
chr1	21640554	21640967
chr1	21642092	21642792
chr1	21648086	21649160
chr1	21649748	21652137
chr1	21652441	21652916
chr1	21653494	21654092
chr1	21659040	21660097
chr1	21663046	21663802
chr1	21665645	21666621
chr1	21667010	21668128
chr1	21668480	21670274
chr1	21671544	21672854
chr1	21673597	21674388
chr1	21675911	21676494
chr1	21677135	21677465
chr1	21725498	21725823
chr1	21750158	21750876
chr1	21762013	21762804
chr1	21764304	21764705
chr1	21765216	21765747
chr1	21766745	21767533
chr1	21767866	21768346
chr1	21769323	21769748
chr1	21774053	21775533
chr1	21778794	21779206
chr1	21781313	21781727
chr1	21782381	21786142
chr1	21787170	21787594
chr1	21788229	21788553
chr1	21789071	21789896
chr1	21790725	21793108
chr1	21794830	21795698
chr1	21799523	21800441
chr1	21812001	21812633
chr1	21814827	21816196
chr1	21816767	21817464
chr1	21818695	21819166
chr1	21821368	21823954
chr1	21824436	21824948
chr1	21827899	21829152
chr1	21830879	21832031
chr1	21832437	21832793
chr1	21833299	21833869
chr1	21836538	21836997
chr1	21838756	21839256
chr1	21841049	21843431
chr1	21844141	21844495
chr1	21845918	21846433
chr1	21847490	21848071
chr1	21848782	21849281
chr1	21849825	21850536
chr1	21852666	21853531
chr1	21854107	21855711
chr1	21856174	21858728
chr1	21859515	21860216
chr1	21863982	21865996
chr1	21868719	21869175
chr1	21869646	21871597
chr1	21872029	21876176
chr1	21878087	21878554
chr1	21880178	21881224
chr1	21884240	21889158
chr1	21890434	21891553
chr1	21892157	21892465
chr1	21893059	21893581
chr1	21893913	21896325
chr1	21896873	21897472
chr1	21898318	21899146
chr1	21899672	21900913
chr1	21901365	21902850
chr1	21903264	21907904
chr1	21908834	21912071
chr1	21913183	21914140
chr1	21914447	21917505
chr1	21918920	21925729
chr1	21926100	21926452
chr1	21926855	21928154
chr1	21928499	21928802
chr1	21929874	21932158
chr1	21933079	21939284
chr1	21939656	21940089
chr1	21942794	21943098
chr1	21948530	21949394
chr1	21950687	21951769
chr1	21952860	21953309
chr1	21955108	21958399
chr1	21963546	21964872
chr1	21974625	21975359
chr1	21980928	21981699
chr1	21998504	22000261
chr1	22005130	22006041
chr1	22018778	22020609
chr1	22022777	22023648
chr1	22024229	22026836
chr1	22031593	22032423
chr1	22038993	22041293
chr1	22041969	22043623
chr1	22047264	22047710
chr1	22048742	22049057
chr1	22051086	22053706
chr1	22054109	22054447
chr1	22055048	22055697
chr1	22061679	22062005
chr1	22064428	22064885
chr1	22097241	22097546
chr1	22108391	22108763
chr1	22114167	22114925
chr1	22117506	22118184
chr1	22118587	22119399
chr1	22119856	22121344
chr1	22122667	22122973
chr1	22128681	22130072
chr1	22131867	22132852
chr1	22133421	22133733
chr1	22137230	22137833
chr1	22143204	22143716
chr1	22144604	22145102
chr1	22163221	22163879
chr1	22173921	22174858
chr1	22175247	22175560
chr1	22177896	22178795
chr1	22221702	22222275
chr1	22285893	22286513
chr1	22400974	22401479
chr1	22414449	22414771
chr1	22451181	22452335
chr1	22465396	22465848
chr1	22538865	22539305
chr1	22550351	22550679
chr1	22552571	22554866
chr1	22556809	22557193
chr1	22602345	22602762
chr1	22709680	22710693
chr1	22711316	22711947
chr1	22712624	22713204
chr1	22730898	22731322
chr1	22799870	22800336
chr1	22953016	22953447
chr1	23018875	23020279
chr1	23103892	23104372
chr1	23140480	23141063
chr1	23167439	23169334
chr1	23177017	23178180
chr1	23193501	23193932
chr1	23343460	23345681
chr1	23367827	23370049
chr1	23370815	23371338
chr1	23372002	23372428
chr1	23377290	23377836
chr1	23393435	23394095
chr1	23401805	23402590
chr1	23403685	23404305
chr1	23418799	23419693
chr1	23422243	23423192
chr1	23423811	23425189
chr1	23430810	23431409
chr1	23433099	23433524
chr1	23436497	23437041
chr1	23451625	23453403
chr1	23455077	23455477
chr1	23470556	23470934
chr1	23482861	23485147
chr1	23486404	23487071
chr1	23497244	23497769
chr1	23509808	23510176
chr1	23517902	23518208
chr1	23524333	23531728
chr1	23534234	23534809
chr1	23539573	23540413
chr1	23542508	23542888
chr1	23553024	23553359
chr1	23553881	23555615
chr1	23556824	23557126
chr1	23558095	23559984
chr1	23563207	23563591
chr1	23566744	23568165
chr1	23568782	23569334
chr1	23594940	23595428
chr1	23634453	23636148
chr1	23637413	23638661
chr1	23639424	23640163
chr1	23688304	23689103
chr1	23691060	23692743
chr1	23743004	23744847
chr1	23759724	23760183
chr1	23777493	23778796
chr1	23790821	23795415
chr1	23795798	23801331
chr1	23803059	23803480
chr1	23808167	23808558
chr1	23810528	23810914
chr1	23825136	23825905
chr1	23837963	23838896
chr1	23852535	23853518
chr1	23865307	23866231
chr1	23867651	23869600
chr1	23901799	23903079
chr1	23908642	23909908
chr1	23915898	23917343
chr1	23929806	23930209
chr1	23957203	23957956
chr1	23958433	23960286
chr1	23979856	23981467
chr1	23993685	23994625
chr1	24096615	24097197
chr1	24105718	24106235
chr1	24106846	24108789
chr1	24112057	24112839
chr1	24120606	24121009
chr1	24136952	24137328
chr1	24142913	24143336
chr1	24201169	24201653
chr1	24203084	24203482
chr1	24206213	24206743
chr1	24319292	24319748
chr1	24321002	24323165
chr1	24324827	24326382
chr1	24328945	24329479
chr1	24331555	24331937
chr1	24336632	24338204
chr1	24340688	24342335
chr1	24343958	24344623
chr1	24344976	24345753
chr1	24353966	24354413
chr1	24413141	24414887
chr1	24415213	24417054
chr1	24419285	24420074
chr1	24489925	24490460
chr1	24501505	24503561
chr1	24553650	24554080
chr1	24555983	24556743
chr1	24557436	24557948
chr1	24559594	24559907
chr1	24572232	24572826
chr1	24579928	24580730
chr1	24591233	24592238
chr1	24641659	24644257
chr1	24685178	24685804
chr1	24693427	24694613
chr1	24695648	24696508
chr1	24702332	24702804
chr1	24704536	24706527
chr1	24715051	24715398
chr1	24720284	24720742
chr1	24721244	24721861
chr1	24722427	24723467
chr1	24724666	24724968
chr1	24726731	24727691
chr1	24729562	24731931
chr1	24733061	24733781
chr1	24736827	24737156
chr1	24742366	24743282
chr1	24743951	24746030
chr1	24799961	24800522
chr1	24832753	24833713
chr1	24847364	24849970
chr1	24860805	24861235
chr1	24861636	24864774
chr1	24867839	24868440
chr1	24870768	24872892
chr1	24876141	24876637
chr1	24896837	24898647
chr1	24901556	24902005
chr1	24902802	24903451
chr1	24904069	24904927
chr1	24912330	24912875
chr1	24914246	24914644
chr1	24915622	24917480
chr1	24926718	24927201
chr1	24928792	24933847
chr1	24934988	24935463
chr1	24942605	24942999
chr1	24947293	24947813
chr1	24949615	24950044
chr1	24963259	24966012
chr1	24969623	24971846
chr1	24981064	24981872
chr1	24994990	24995377
chr1	24995684	24996313
chr1	25000908	25001664
chr1	25016891	25017526
chr1	25019450	25020042
chr1	25020585	25021489
chr1	25021908	25023281
chr1	25023817	25025516
chr1	25026068	25027217
chr1	25028442	25028802
chr1	25030702	25032351
chr1	25032874	25035886
chr1	25037293	25038319
chr1	25039194	25039887
chr1	25062884	25063230
chr1	25065343	25066131
chr1	25089042	25089453
chr1	25103023	25103730
chr1	25139795	25140786
chr1	25198917	25199385
chr1	25232018	25232884
chr1	25233442	25233966
chr1	25236126	25236604
chr1	25239022	25240324
chr1	25242777	25243087
chr1	25245974	25249079
chr1	25259486	25259813
chr1	25266658	25268381
chr1	25272366	25272885
chr1	25278656	25280700
chr1	25283874	25284214
chr1	25287166	25287606
chr1	25294343	25295075
[truncated: 61,859 more rows]
