# Supplementary material for: USP20, a Super-enhancer Regulated Gene, Promotes Acute Myeloid Leukemia Progression through CTNNB1 Deubiquitination
Source: Int J Biol Sci. 2026 Feb 11;22(5):2665–86. doi: 10.7150/ijbs.122898 (PMC12965243; doi:10.7150/ijbs.122898)
Supplement: Supplementary file 3 — Supplementary tables. [file ijbsv22p2665s3.zip › 附表/Suppl/Supplementary Table 11.xls]

chr	start	end
chr1	17186	17507
chr1	20864	22866
chr1	28998	30288
chr1	31488	33074
chr1	34407	35067
chr1	35763	36201
chr1	182463	185782
chr1	189384	190760
chr1	191195	193441
chr1	199203	200604
chr1	201813	203317
chr1	266694	267754
chr1	348102	348547
chr1	356008	357418
chr1	376866	377289
chr1	377710	378781
chr1	381743	382466
chr1	432836	434928
chr1	605160	606935
chr1	630814	631376
chr1	668673	669825
chr1	778373	779419
chr1	817366	818132
chr1	818490	818861
chr1	819933	821244
chr1	821950	823017
chr1	826750	828101
chr1	829063	829420
chr1	837772	838478
chr1	866250	866701
chr1	876163	877682
chr1	886295	887000
chr1	903190	904627
chr1	905191	907878
chr1	910136	910798
chr1	912000	914226
chr1	915590	924105
chr1	924993	927945
chr1	929178	929752
chr1	930972	933900
chr1	935140	936042
chr1	936681	937173
chr1	937523	942399
chr1	942813	944155
chr1	944880	945275
chr1	945878	947132
chr1	947617	948443
chr1	950904	951821
chr1	952621	953325
chr1	959046	960011
chr1	960371	960769
chr1	972982	974168
chr1	975462	977007
chr1	978377	980411
chr1	983995	984545
chr1	995307	995911
chr1	996553	1007087
chr1	1012896	1015811
chr1	1016539	1017387
chr1	1018128	1029146
chr1	1031213	1033482
chr1	1033876	1035957
chr1	1036313	1037251
chr1	1038105	1039149
chr1	1040268	1041098
chr1	1046853	1047361
chr1	1053250	1053947
chr1	1058394	1059914
chr1	1060285	1060899
chr1	1061679	1062684
chr1	1063447	1064801
chr1	1066019	1067078
chr1	1067648	1068223
chr1	1068823	1070772
chr1	1072417	1073034
chr1	1074867	1075755
chr1	1078362	1084178
chr1	1085283	1085753
chr1	1088489	1089245
chr1	1090570	1091872
chr1	1092451	1092874
chr1	1115819	1117621
chr1	1122014	1126249
chr1	1127360	1129219
chr1	1130381	1130894
chr1	1132733	1133723
chr1	1134188	1136813
chr1	1137253	1138310
chr1	1138704	1139037
chr1	1141701	1142884
chr1	1144475	1145373
chr1	1148503	1148943
chr1	1150314	1151066
chr1	1152498	1153450
chr1	1155575	1161623
chr1	1162167	1163313
chr1	1164693	1165518
chr1	1166077	1172300
chr1	1173471	1174086
chr1	1179336	1180290
chr1	1180936	1182059
chr1	1182391	1185757
chr1	1196670	1197287
chr1	1197668	1211446
chr1	1212250	1214431
chr1	1215817	1216803
chr1	1227532	1228247
chr1	1230487	1230888
chr1	1231209	1232692
chr1	1234157	1237852
chr1	1239368	1240439
chr1	1240774	1242999
chr1	1243582	1244721
chr1	1245334	1246534
chr1	1247609	1250433
chr1	1252557	1252996
chr1	1255630	1255993
chr1	1258184	1261862
chr1	1272760	1275686
chr1	1281833	1282528
chr1	1283587	1283950
chr1	1284462	1285672
chr1	1286954	1287621
chr1	1288249	1288678
chr1	1289199	1290195
chr1	1292470	1293383
chr1	1293798	1294893
chr1	1297170	1299533
chr1	1300278	1300612
chr1	1301869	1302562
chr1	1303119	1309174
chr1	1309508	1311552
chr1	1312295	1313777
chr1	1324550	1325873
chr1	1327915	1328325
chr1	1332506	1333942
chr1	1334336	1335599
chr1	1336926	1338504
chr1	1344893	1347486
chr1	1347937	1348754
chr1	1349378	1349916
chr1	1351397	1355757
chr1	1356172	1357361
chr1	1357794	1360118
chr1	1369370	1369748
chr1	1370731	1373666
chr1	1374481	1377045
chr1	1381709	1384025
chr1	1399360	1402580
chr1	1404860	1405246
chr1	1406445	1408000
chr1	1411478	1411843
chr1	1414817	1415281
chr1	1420540	1423236
chr1	1424035	1424763
chr1	1425710	1426247
chr1	1426666	1427489
chr1	1428177	1429051
chr1	1429518	1435779
chr1	1436255	1439573
chr1	1440023	1442757
chr1	1443948	1444298
chr1	1444710	1445278
chr1	1460432	1460863
chr1	1461702	1462081
chr1	1464316	1464638
chr1	1471020	1472208
chr1	1475102	1475691
chr1	1479489	1479820
chr1	1495729	1496090
chr1	1504708	1506100
chr1	1508299	1509651
chr1	1511381	1513059
chr1	1513935	1514461
chr1	1518775	1519137
chr1	1536977	1537375
chr1	1543383	1544237
chr1	1550577	1551124
chr1	1574592	1575472
chr1	1594084	1594854
chr1	1596758	1599160
chr1	1600915	1601510
chr1	1603408	1604168
chr1	1605635	1607551
chr1	1614096	1617129
chr1	1618145	1618747
chr1	1619531	1620858
chr1	1621712	1622094
chr1	1623750	1624144
chr1	1624653	1625565
chr1	1627525	1628349
chr1	1630924	1631391
chr1	1633096	1633493
chr1	1634551	1635330
chr1	1636960	1637742
chr1	1640479	1641036
chr1	1647277	1649471
chr1	1658596	1660726
chr1	1664923	1665374
chr1	1669689	1670031
chr1	1678347	1679052
chr1	1690944	1694450
chr1	1695306	1695687
chr1	1697074	1698097
chr1	1699246	1700354
chr1	1700889	1701285
chr1	1702595	1703580
chr1	1707880	1708905
chr1	1714625	1716216
chr1	1723937	1725259
chr1	1725595	1726380
chr1	1728961	1729988
chr1	1737883	1738215
chr1	1744219	1745218
chr1	1745779	1747218
chr1	1747628	1748105
chr1	1748826	1750382
chr1	1752884	1753217
chr1	1754233	1754664
chr1	1758862	1759209
chr1	1761928	1762288
chr1	1775534	1776670
chr1	1777623	1782317
chr1	1782668	1784085
chr1	1858527	1858913
chr1	1888483	1888930
chr1	1889829	1895106
chr1	1899226	1899583
chr1	1901590	1902193
chr1	1905977	1907816
chr1	1908854	1909498
chr1	1910630	1911347
chr1	1917785	1918701
chr1	1919095	1921190
chr1	1923649	1924014
chr1	1924822	1925960
chr1	1927665	1928749
chr1	1960030	1960805
chr1	2121694	2122020
chr1	2132801	2134036
chr1	2174307	2174746
chr1	2189430	2189902
chr1	2193446	2196146
chr1	2197009	2197712
chr1	2198306	2199946
chr1	2203058	2211128
chr1	2211790	2214805
chr1	2215494	2216174
chr1	2224278	2225755
chr1	2226189	2228069
chr1	2229180	2233288
chr1	2233647	2234583
chr1	2238277	2238814
chr1	2246033	2246943
chr1	2254337	2254906
chr1	2255296	2256965
chr1	2257886	2258418
chr1	2261775	2262361
chr1	2267939	2268331
chr1	2275721	2276226
chr1	2279052	2280028
chr1	2282855	2283432
chr1	2286785	2287199
chr1	2288571	2293442
chr1	2294198	2294789
chr1	2297365	2302961
chr1	2308823	2309180
chr1	2310337	2317213
chr1	2317694	2318153
chr1	2381368	2382206
chr1	2382937	2383426
chr1	2391397	2392063
chr1	2406470	2407110
chr1	2411738	2414801
chr1	2446764	2447365
chr1	2447989	2448580
chr1	2526037	2532721
chr1	2539487	2539969
chr1	2542211	2542898
chr1	2543370	2549685
chr1	2550178	2550933
chr1	2553043	2558987
chr1	2560101	2562649
chr1	2564147	2564715
chr1	2575715	2576443
chr1	2578135	2578786
chr1	2583708	2584144
chr1	2584949	2588049
chr1	2588389	2589478
chr1	2592912	2595360
chr1	2596116	2597020
chr1	2597501	2598291
chr1	2643205	2644756
chr1	2849073	2849539
chr1	2926773	2927093
chr1	3162967	3163746
chr1	3164968	3165320
chr1	3169964	3171760
chr1	3172094	3173081
chr1	3174398	3174747
chr1	3181922	3182602
chr1	3183206	3183902
chr1	3222410	3222789
chr1	3453114	3454369
chr1	3454966	3455441
chr1	3532199	3532588
chr1	3597362	3597862
chr1	3608761	3609282
chr1	3611497	3612302
chr1	3618669	3619402
chr1	3624191	3625788
chr1	3627730	3628091
chr1	3651368	3653349
chr1	3664067	3664488
chr1	3668958	3669743
chr1	3672051	3673220
chr1	3674299	3674787
chr1	3676394	3677913
chr1	3678465	3679333
chr1	3681633	3682028
chr1	3702366	3702930
chr1	3705460	3705855
chr1	3714597	3714922
chr1	3717299	3718855
chr1	3719408	3720606
chr1	3721284	3721666
chr1	3730626	3731008
chr1	3745706	3746297
chr1	3746708	3747416
chr1	3768297	3769440
chr1	3770290	3776879
chr1	3777293	3777760
chr1	3778092	3778548
chr1	3793743	3794147
chr1	3796086	3796886
chr1	3810716	3811085
chr1	3856578	3858992
chr1	3880167	3881737
chr1	3890561	3891039
chr1	3891587	3892692
chr1	3894793	3895433
chr1	3896093	3896652
chr1	3899368	3901678
chr1	3903078	3904769
chr1	3906243	3907965
chr1	4328192	4329637
chr1	4600701	4601121
chr1	4603233	4603948
chr1	5814087	5814532
chr1	5884310	5888861
chr1	5889784	5890151
chr1	5975291	5975639
chr1	5980168	5980742
chr1	5991996	5995691
chr1	5996282	5996623
chr1	6009042	6009512
chr1	6025226	6028695
chr1	6037066	6037471
chr1	6105828	6106275
chr1	6108988	6109335
chr1	6112270	6113118
chr1	6121818	6122143
chr1	6127716	6128055
chr1	6147939	6148345
chr1	6153209	6153613
chr1	6154052	6156331
chr1	6160387	6160759
chr1	6161279	6161982
chr1	6171147	6171934
chr1	6177864	6178272
chr1	6181028	6181622
chr1	6199017	6202394
chr1	6203991	6210185
chr1	6210764	6212096
chr1	6217268	6217604
chr1	6218654	6219044
chr1	6234456	6236725
chr1	6238113	6239195
chr1	6240303	6240702
chr1	6241245	6241847
chr1	6242782	6243535
chr1	6245111	6246305
chr1	6247770	6248619
chr1	6250951	6251455
chr1	6259729	6260361
chr1	6261495	6263014
chr1	6266611	6266963
chr1	6339020	6339497
chr1	6348060	6349121
chr1	6356154	6356504
chr1	6358264	6360732
chr1	6363248	6363970
chr1	6391378	6394280
chr1	6414038	6414772
chr1	6416423	6417005
chr1	6419732	6421066
chr1	6422902	6424802
chr1	6425244	6431065
chr1	6432021	6432923
chr1	6436862	6437639
chr1	6438053	6438672
chr1	6440339	6440776
chr1	6443355	6444723
chr1	6445261	6445695
chr1	6449000	6450172
chr1	6451102	6451712
chr1	6452417	6452736
chr1	6453212	6453882
chr1	6455152	6455930
chr1	6456492	6457471
chr1	6459206	6461121
chr1	6461889	6463143
chr1	6464241	6466789
chr1	6467198	6467705
chr1	6468643	6469546
chr1	6474802	6476243
chr1	6482937	6483340
chr1	6485694	6487395
chr1	6488460	6493270
chr1	6494723	6495516
chr1	6495887	6497090
chr1	6497557	6499527
chr1	6503798	6504370
chr1	6506164	6507752
chr1	6508751	6509428
chr1	6554033	6556190
chr1	6569468	6569992
chr1	6578543	6578920
chr1	6579418	6582723
chr1	6585230	6586688
chr1	6588075	6588557
chr1	6588955	6589787
chr1	6596745	6597091
chr1	6599242	6604470
chr1	6609793	6611779
chr1	6612751	6615599
chr1	6624543	6625625
chr1	6632169	6632731
chr1	6634728	6635451
chr1	6701033	6702556
chr1	6741231	6742174
chr1	6742804	6745095
chr1	6758112	6758597
chr1	6784291	6786964
chr1	6799195	6799520
chr1	6904648	6908375
chr1	6909340	6909730
chr1	6910765	6913746
chr1	6914198	6914717
chr1	6917105	6918018
chr1	6925120	6926043
chr1	6927814	6928689
chr1	6949845	6950252
chr1	6951621	6952161
chr1	6961881	6964272
chr1	6967115	6967652
chr1	6970429	6971083
chr1	7092758	7093826
chr1	7095415	7096444
chr1	7096952	7097560
chr1	7098474	7098925
chr1	7099654	7100930
chr1	7548900	7549412
chr1	7550379	7552974
chr1	7553419	7557272
chr1	7557611	7559324
chr1	7559804	7561866
chr1	7563886	7565595
chr1	7566246	7567623
chr1	7570027	7571047
chr1	7572644	7575058
chr1	7576675	7577639
chr1	7578347	7579363
chr1	7579939	7581105
chr1	7581578	7582164
chr1	7582682	7588758
chr1	7589287	7590948
chr1	7645005	7645819
chr1	7669447	7670318
chr1	7690321	7690912
chr1	7691508	7692199
chr1	7703361	7703876
chr1	7704483	7704995
chr1	7732425	7733175
chr1	7770876	7771940
chr1	7783124	7784818
chr1	7827155	7827820
chr1	7829672	7830264
chr1	7899533	7900336
chr1	7901683	7903121
chr1	7942173	7942619
chr1	7953805	7954577
chr1	7961132	7962003
chr1	8122323	8122763
chr1	8250412	8250952
chr1	8314320	8314650
chr1	8422940	8425086
chr1	8443776	8444155
chr1	8463450	8463866
chr1	8500791	8502298
chr1	8507147	8507638
chr1	8517819	8518495
chr1	8522690	8523101
chr1	8525327	8526548
chr1	8529578	8530263
chr1	8702885	8703780
chr1	8708337	8709391
chr1	8737989	8738495
chr1	8793881	8794213
chr1	8816930	8818368
chr1	8824562	8824964
chr1	8847747	8849449
chr1	8854097	8855112
chr1	8856729	8857196
chr1	8857605	8858504
chr1	8858947	8860367
chr1	8862390	8862884
chr1	8873155	8874389
chr1	8876960	8879486
chr1	8881035	8881605
chr1	8947161	8947629
chr1	9234274	9235214
chr1	9239783	9240167
chr1	9247192	9247619
chr1	9291542	9292064
chr1	9399968	9400693
chr1	9538877	9540453
chr1	9541024	9541497
chr1	9588417	9590511
chr1	9592341	9594746
chr1	9598013	9598400
chr1	9600881	9601758
chr1	9626468	9627815
chr1	9628425	9630653
chr1	9643873	9644394
chr1	9652722	9653484
chr1	9657476	9657944
chr1	9675590	9676935
chr1	9687279	9688720
chr1	9689097	9690886
chr1	9715214	9715833
chr1	9716339	9721982
chr1	9724751	9725294
chr1	9768207	9768791
chr1	9822996	9823418
chr1	9823803	9825994
chr1	9834953	9835403
chr1	9835807	9836255
chr1	9842788	9843279
chr1	9848630	9849711
chr1	9850594	9850964
chr1	9865881	9866521
chr1	9875035	9875545
chr1	9876937	9877310
chr1	9882024	9883969
chr1	9890676	9891704
chr1	9892044	9893455
chr1	9900348	9900988
chr1	9909620	9911251
chr1	9942772	9943591
chr1	9950466	9951058
chr1	10031937	10033783
chr1	10064695	10065597
chr1	10074076	10074623
chr1	10209846	10211896
chr1	10377317	10377818
chr1	10398390	10400003
chr1	10414834	10415230
chr1	10425664	10427093
chr1	10428737	10429300
chr1	10430124	10431217
chr1	10471808	10472560
chr1	10474406	10475768
chr1	10493890	10494930
chr1	10508251	10509149
chr1	10510546	10511091
chr1	10511429	10512472
chr1	10515076	10515551
chr1	10516971	10517376
chr1	10530436	10531123
chr1	10538501	10539200
chr1	10559551	10559915
chr1	10630042	10630519
chr1	10630962	10631465
chr1	10640709	10642023
chr1	10642631	10643047
chr1	10646263	10646788
chr1	10651986	10652361
chr1	10666370	10666826
chr1	10668839	10669207
chr1	10670555	10671003
chr1	10671659	10672038
chr1	10673741	10674843
chr1	10675351	10676505
chr1	10677280	10678336
chr1	10678993	10692823
chr1	10693866	10697211
chr1	10698622	10699683
chr1	10700108	10700574
chr1	10701077	10701777
chr1	10703121	10703552
chr1	10704083	10704432
chr1	10705148	10705547
chr1	10714393	10718712
chr1	10719447	10721053
chr1	10721541	10722968
chr1	10729230	10729868
chr1	10755235	10756508
chr1	10776334	10776696
chr1	10787303	10787674
chr1	10788600	10789053
chr1	10793678	10797510
chr1	10817024	10817370
chr1	10820329	10820722
chr1	10866316	10867465
chr1	10879923	10880574
chr1	10888898	10890942
chr1	10896806	10899358
chr1	10899881	10902766
chr1	10903600	10905063
chr1	10905954	10907174
chr1	10910136	10910599
chr1	10937330	10937806
chr1	10943075	10944564
chr1	10965157	10965685
chr1	11011951	11013075
chr1	11043533	11044035
chr1	11053827	11054798
chr1	11060011	11060481
chr1	11099315	11100577
chr1	11101080	11101495
chr1	11130372	11130743
chr1	11262233	11263514
chr1	11272366	11273983
chr1	11298806	11299427
chr1	11305612	11306095
chr1	11352892	11353472
chr1	11478447	11479565
chr1	11615238	11615611
chr1	11648581	11649184
chr1	11649719	11650590
chr1	11653166	11653831
chr1	11663721	11664924
chr1	11672831	11673646
chr1	11677301	11677698
chr1	11680266	11681968
chr1	11707657	11708040
chr1	11719376	11719820
chr1	11728879	11731177
chr1	11735619	11737278
chr1	11737785	11741485
chr1	11747276	11747757
chr1	11748406	11749657
chr1	11784334	11785531
chr1	11787219	11788236
chr1	11791055	11791560
chr1	11794045	11794404
chr1	11798778	11799516
chr1	11799931	11801545
chr1	11802792	11806751
chr1	11835594	11836008
chr1	11836568	11837851
chr1	11838238	11838911
chr1	11839306	11840666
chr1	11841200	11842947
chr1	11847166	11847663
chr1	11852774	11853107
chr1	11858847	11859468
chr1	11878013	11879114
chr1	11879809	11880570
chr1	11881056	11882446
chr1	11882830	11883854
chr1	11885491	11887718
chr1	11888208	11889389
chr1	11890107	11890629
chr1	11893551	11894276
chr1	11894801	11895362
chr1	11898094	11898906
chr1	11902783	11903103
chr1	11906428	11907846
chr1	11908268	11909788
chr1	11910192	11911265
chr1	11911797	11915344
chr1	11916155	11917113
chr1	11922461	11923381
chr1	11924791	11927043
chr1	11929810	11930810
chr1	11933811	11935167
chr1	11935840	11936367
chr1	11954958	11955325
chr1	11963315	11964355
chr1	11972743	11973166
chr1	11978156	11978667
chr1	11979123	11982476
chr1	11982990	11984455
chr1	12001965	12002625
chr1	12004638	12006555
chr1	12009247	12009908
chr1	12011613	12012224
chr1	12013832	12014351
chr1	12019080	12020811
chr1	12021808	12022349
chr1	12027993	12028482
chr1	12030889	12032482
chr1	12038209	12039756
chr1	12085205	12086199
chr1	12087489	12089403
chr1	12143208	12144038
chr1	12161224	12162907
chr1	12167592	12168778
chr1	12173584	12173912
chr1	12174857	12175845
chr1	12180632	12181245
chr1	12184194	12184946
chr1	12209081	12209626
chr1	12229614	12231221
chr1	12344714	12345077
chr1	12375568	12375975
chr1	12435961	12437058
chr1	12438811	12439336
chr1	12440642	12441205
chr1	12449783	12450114
chr1	12454469	12454817
chr1	12477972	12479163
chr1	12525359	12526323
chr1	12527543	12528996
chr1	12541314	12541750
chr1	12572761	12573196
chr1	12601191	12603119
chr1	12603617	12604103
chr1	12604626	12604985
chr1	12615242	12617278
chr1	12617926	12621912
chr1	13748814	13749778
chr1	14776484	14777710
chr1	14778832	14779550
chr1	14782259	14785667
chr1	14790939	14791806
chr1	14795999	14796507
chr1	14803677	14804443
chr1	14810640	14810964
chr1	14822764	14823380
chr1	14831015	14831338
chr1	14921007	14921348
chr1	14922559	14924226
chr1	14924797	14925889
chr1	14931687	14932155
chr1	14939783	14940638
chr1	14944306	14946105
chr1	14946988	14947322
chr1	14968351	14969187
chr1	14980376	14981340
chr1	14996452	14996869
chr1	14997445	14998186
chr1	14999276	14999931
chr1	15007289	15009599
chr1	15020521	15021718
chr1	15027370	15027897
chr1	15139913	15140515
chr1	15141685	15142097
chr1	15152181	15156367
chr1	15176277	15178821
chr1	15179443	15180419
chr1	15186700	15188821
chr1	15189526	15190005
chr1	15197169	15197515
chr1	15204107	15204976
chr1	15206079	15210255
chr1	15219300	15219718
chr1	15259562	15262024
chr1	15272141	15272673
chr1	15279717	15280148
chr1	15323178	15323686
chr1	15328811	15329446
chr1	15345585	15346242
chr1	15409340	15412710
chr1	15413033	15414696
chr1	15415970	15417948
chr1	15418800	15419349
chr1	15493591	15493976
chr1	15523932	15525525
chr1	15526497	15527399
chr1	15616813	15618093
chr1	15683062	15683621
chr1	15756369	15756801
chr1	15757355	15757750
chr1	15759048	15759471
chr1	15760637	15761267
chr1	15791931	15792419
chr1	15793945	15796183
chr1	15799064	15801040
chr1	15802234	15803854
chr1	15829329	15830015
chr1	15830743	15831719
chr1	15832184	15833541
chr1	15834369	15837662
chr1	15839685	15840088
chr1	15846497	15850339
chr1	15886157	15886790
chr1	15905285	15905829
chr1	15931328	15931659
chr1	15935353	15936102
chr1	15941290	15941695
chr1	15945876	15946290
chr1	15949474	15953867
chr1	15975235	15976182
chr1	15989250	15989993
chr1	16005797	16006335
chr1	16012669	16013095
chr1	16013425	16014399
chr1	16015791	16016217
chr1	16016653	16018556
chr1	16026191	16026597
chr1	16029844	16030388
chr1	16030791	16031440
chr1	16031788	16032494
chr1	16039252	16039702
chr1	16042310	16042640
chr1	16043694	16044644
chr1	16045527	16045991
chr1	16046755	16047404
chr1	16048628	16052979
chr1	16053328	16054556
chr1	16055003	16056527
chr1	16064951	16065284
chr1	16072353	16073255
chr1	16076189	16076720
chr1	16079060	16080024
chr1	16081790	16082886
chr1	16084388	16084916
chr1	16133383	16134230
chr1	16139871	16142856
chr1	16143300	16147380
chr1	16149721	16155061
chr1	16161874	16162803
chr1	16164247	16164985
chr1	16165500	16166495
chr1	16167541	16168023
chr1	16169159	16169554
chr1	16171372	16175096
chr1	16175481	16176101
chr1	16196284	16197331
chr1	16201973	16202427
chr1	16204414	16209166
chr1	16212267	16213311
chr1	16215855	16218379
chr1	16236280	16237303
chr1	16242932	16243351
chr1	16277763	16278169
chr1	16351678	16353081
chr1	16363669	16364440
chr1	16365917	16366536
chr1	16367000	16368313
chr1	16440217	16441403
chr1	16474471	16474843
chr1	16497764	16499774
chr1	16500808	16501176
chr1	16512621	16514816
chr1	16532642	16532972
chr1	16533410	16533765
chr1	16534167	16536143
chr1	16538707	16539210
chr1	16612739	16614149
chr1	16619823	16621413
chr1	16621784	16622147
chr1	16623846	16624551
chr1	16625329	16627360
chr1	16628536	16628910
chr1	16630056	16631544
chr1	16632789	16633574
chr1	16638234	16638706
chr1	16642396	16645940
chr1	16646314	16648111
chr1	16648512	16650100
chr1	16656437	16657562
chr1	16657921	16658342
chr1	16665271	16667558
chr1	16672643	16673839
chr1	16674498	16675051
chr1	16677423	16678205
chr1	16691156	16691697
chr1	16704283	16704968
chr1	16706274	16706672
chr1	16709501	16709905
chr1	16710684	16711057
chr1	16711977	16713172
chr1	16715332	16715975
chr1	16716741	16719064
chr1	16727513	16728078
chr1	16733603	16734854
chr1	16739929	16742169
chr1	16748822	16749261
chr1	16749905	16750952
chr1	16868251	16869223
chr1	16872413	16873731
chr1	16874207	16874693
chr1	16895185	16897628
chr1	16903884	16906174
chr1	16908126	16908645
chr1	16911753	16916707
chr1	16921040	16923549
chr1	16929646	16930698
chr1	16948530	16948892
chr1	16953986	16954597
chr1	16966061	16966493
chr1	16967387	16967728
chr1	16971619	16971978
chr1	16976848	16977688
chr1	16978029	16978825
chr1	16980789	16981641
chr1	16983653	16984451
chr1	16986961	16987671
chr1	17007046	17007987
chr1	17009060	17014795
chr1	17015746	17016839
chr1	17017950	17018607
chr1	17037700	17038087
chr1	17053353	17055200
chr1	17059773	17060227
chr1	17119584	17120581
chr1	17192763	17193469
chr1	17212317	17213370
chr1	17239644	17240130
chr1	17240688	17241238
chr1	17285555	17287013
chr1	17304538	17305043
chr1	17307716	17308629
chr1	17309598	17309920
chr1	17314537	17315106
chr1	17335808	17336248
chr1	17338373	17338939
chr1	17347606	17348536
chr1	17348950	17350831
chr1	17351979	17353060
chr1	17355931	17357014
chr1	17359053	17360611
chr1	17371918	17372409
chr1	17401994	17402509
chr1	17405972	17406596
chr1	17419732	17420055
chr1	17431682	17432917
chr1	17437435	17439288
chr1	17439819	17440784
chr1	17819151	17819567
chr1	18901146	18901533
chr1	18902260	18903381
chr1	18904704	18905269
chr1	18906953	18909414
chr1	18910077	18910621
chr1	18912966	18913734
chr1	18915261	18915822
chr1	18919260	18919829
chr1	18923702	18924388
chr1	18924940	18925480
chr1	18925987	18929052
chr1	18944447	18944828
chr1	18945220	18945893
chr1	18949033	18949475
chr1	18950246	18950680
chr1	18951687	18952025
chr1	18956481	18957234
chr1	19058385	19058764
chr1	19064890	19065663
chr1	19066766	19067932
chr1	19068294	19068995
chr1	19069731	19070627
chr1	19070971	19071681
chr1	19074248	19074590
chr1	19074911	19075659
chr1	19081283	19082039
chr1	19082582	19083315
chr1	19105072	19105398
chr1	19112426	19112799
chr1	19123800	19124259
chr1	19180142	19180593
chr1	19209493	19210713
chr1	19251342	19252236
chr1	19310813	19313175
chr1	19313922	19316589
chr1	19317364	19318452
chr1	19322258	19322644
chr1	19323821	19327643
chr1	19328119	19328637
chr1	19329053	19329495
chr1	19330017	19330894
chr1	19331488	19332261
chr1	19336337	19336878
chr1	19341747	19342429
chr1	19348362	19348746
chr1	19353423	19353845
chr1	19359711	19360213
chr1	19369471	19370849
chr1	19390266	19390919
chr1	19441026	19441353
chr1	19452055	19452585
chr1	19461047	19461452
chr1	19467962	19470257
chr1	19475286	19480556
chr1	19481659	19482152
chr1	19484025	19484404
chr1	19484769	19486611
chr1	19488178	19488499
chr1	19505414	19505965
chr1	19507382	19508543
chr1	19509169	19509751
chr1	19533434	19534224
chr1	19594803	19595143
chr1	19596225	19597638
chr1	19606367	19606705
chr1	19612507	19613306
chr1	19640669	19641027
chr1	19642681	19645022
chr1	19645654	19647004
chr1	19647526	19649136
chr1	19649635	19651749
chr1	19653027	19653859
chr1	19655003	19655347
chr1	19659521	19659879
chr1	19704463	19704969
chr1	19882304	19882907
chr1	19920251	19923628
chr1	20080943	20081587
chr1	20185532	20186609
chr1	20187178	20187558
chr1	20199086	20199805
chr1	20210888	20213375
chr1	20476164	20476561
chr1	20481778	20482099
chr1	20484623	20484975
chr1	20485639	20487279
chr1	20507848	20508437
chr1	20551269	20553137
chr1	20554115	20556443
chr1	20575200	20575672
chr1	20633478	20634072
chr1	20634656	20635328
chr1	20660779	20664714
chr1	20684351	20684823
chr1	20685244	20685690
chr1	20687095	20687626
chr1	20695751	20697354
chr1	20715408	20715857
chr1	20723538	20723908
chr1	20728006	20729020
chr1	20730189	20733266
chr1	20786353	20787857
chr1	21023368	21024494
chr1	21027237	21027897
chr1	21028937	21029331
chr1	21053027	21053976
chr1	21058339	21058692
chr1	21123919	21124277
chr1	21175582	21177868
chr1	21178455	21179258
chr1	21217311	21218591
chr1	21232325	21233971
chr1	21254447	21256030
chr1	21257341	21257849
chr1	21258276	21258949
chr1	21259294	21264142
chr1	21264505	21267409
chr1	21268231	21271099
chr1	21276859	21282276
chr1	21283143	21285139
chr1	21288417	21290090
chr1	21290984	21291511
chr1	21292801	21294885
chr1	21296865	21297350
chr1	21298063	21299325
chr1	21300159	21300714
chr1	21301982	21303295
chr1	21305447	21306010
chr1	21306477	21309378
chr1	21310405	21310774
chr1	21313051	21314594
chr1	21317577	21319835
chr1	21320526	21326377
chr1	21326703	21327945
chr1	21330815	21343303
chr1	21343922	21346743
chr1	21347088	21347707
chr1	21353770	21354111
chr1	21355475	21356375
chr1	21364524	21364944
chr1	21367764	21371183
chr1	21388914	21389240
chr1	21397187	21398850
chr1	21411394	21412035
chr1	21414370	21414812
chr1	21439816	21440932
chr1	21453488	21454195
chr1	21524802	21525538
chr1	21558284	21559791
chr1	21573551	21575124
chr1	21603226	21603947
chr1	21605883	21606352
chr1	21607490	21609739
chr1	21612799	21613627
chr1	21617325	21618119
chr1	21620077	21620410
chr1	21623515	21623877
chr1	21624406	21625029
chr1	21628347	21629592
chr1	21630502	21635797
chr1	21638794	21639494
chr1	21650438	21650821
chr1	21652266	21653952
chr1	21659309	21660124
chr1	21663096	21664554
chr1	21665120	21667643
chr1	21669202	21670289
chr1	21671087	21674350
chr1	21677103	21677465
chr1	21750184	21750764
chr1	21766885	21767556
chr1	21767971	21768302
chr1	21774401	21774819
chr1	21778803	21779519
chr1	21781409	21785413
chr1	21791750	21793007
chr1	21821326	21822918
chr1	21823383	21824947
chr1	21852941	21853388
chr1	21854107	21854642
chr1	21855368	21856182
chr1	21856886	21858725
chr1	21859592	21860204
chr1	21864864	21865262
chr1	21865736	21866872
chr1	21875546	21876060
chr1	21885034	21888326
chr1	21896686	21897279
chr1	21898278	21899140
chr1	21899702	21900258
chr1	21901370	21907735
chr1	21908857	21912073
chr1	21912570	21917526
chr1	21919718	21923219
chr1	21924038	21924656
chr1	21924979	21925549
chr1	21927144	21927545
chr1	21929799	21930241
chr1	21931101	21932007
chr1	21933247	21934207
chr1	21935182	21937815
chr1	21938248	21939207
chr1	21939646	21940017
chr1	21955256	21956277
chr1	21956674	21957245
chr1	21957884	21958687
chr1	21961898	21962317
chr1	21963920	21964618
chr1	21968645	21969205
chr1	21986276	21986691
chr1	21999555	22000200
chr1	22005366	22005915
chr1	22018839	22020063
chr1	22022811	22023624
chr1	22024214	22027002
chr1	22031598	22032579
chr1	22038030	22038970
chr1	22039490	22041267
chr1	22042021	22043602
chr1	22048668	22049075
chr1	22051630	22053639
chr1	22055147	22055673
chr1	22061784	22062134
chr1	22064418	22064893
chr1	22076073	22076578
chr1	22128420	22128974
chr1	22133210	22133728
chr1	22155918	22156470
chr1	22162430	22163012
chr1	22163602	22163997
chr1	22174095	22175560
chr1	22177088	22177538
chr1	22178065	22178731
chr1	22207817	22208332
chr1	22450845	22452681
chr1	22553199	22554789
chr1	23018827	23020279
chr1	23103068	23103420
chr1	23103846	23104462
chr1	23115449	23116388
chr1	23123104	23123465
chr1	23130867	23131189
chr1	23140467	23141289
chr1	23167320	23170151
chr1	23176950	23179192
chr1	23180805	23181195
chr1	23224975	23225321
chr1	23343436	23345904
chr1	23367545	23370003
chr1	23371990	23372444
chr1	23383879	23385489
chr1	23386182	23386864
chr1	23387332	23387770
chr1	23393187	23396325
chr1	23400857	23403241
chr1	23403626	23404929
chr1	23406773	23407529
chr1	23409533	23410141
chr1	23419162	23419779
chr1	23422418	23423290
chr1	23423629	23424621
chr1	23436495	23436850
chr1	23451635	23452573
chr1	23470521	23471202
chr1	23483275	23486969
chr1	23497253	23497730
chr1	23518527	23519023
chr1	23520974	23521392
chr1	23523107	23523435
chr1	23524324	23531927
chr1	23534379	23534895
chr1	23539635	23540609
chr1	23551269	23551590
chr1	23553116	23557146
chr1	23558048	23559890
chr1	23562170	23562603
chr1	23566799	23569457
chr1	23587232	23589180
chr1	23594916	23595601
chr1	23620497	23620858
chr1	23634422	23635988
chr1	23637395	23638682
chr1	23691093	23692213
chr1	23742999	23744120
chr1	23744503	23744863
chr1	23765537	23765948
chr1	23777920	23778714
chr1	23790762	23794509
chr1	23795010	23795427
chr1	23795825	23796870
chr1	23798630	23801333
chr1	23807928	23808617
chr1	23810577	23810971
chr1	23824904	23825719
chr1	23837622	23838855
chr1	23839601	23840039
chr1	23865190	23866281
chr1	23867177	23869577
chr1	23901432	23902183
chr1	23908108	23909896
chr1	23911157	23913543
chr1	23915367	23917398
chr1	23918371	23918736
chr1	23919949	23920369
chr1	23929598	23930074
chr1	23957256	23957949
chr1	23958487	23960178
chr1	23979832	23981532
chr1	24018599	24019582
chr1	24112236	24112849
chr1	24120212	24121003
chr1	24202078	24202404
chr1	24321375	24322942
chr1	24336408	24338148
chr1	24341500	24342011
chr1	24345078	24345658
chr1	24413284	24417181
chr1	24418411	24418797
chr1	24419285	24420072
chr1	24438314	24438685
chr1	24501463	24503547
chr1	24557517	24558350
chr1	24591485	24592219
chr1	24642195	24644315
chr1	24685610	24686147
chr1	24688607	24690227
chr1	24693411	24695216
chr1	24695547	24697192
chr1	24704463	24706412
chr1	24722338	24722721
chr1	24723270	24725534
chr1	24726753	24727992
chr1	24728549	24728965
chr1	24729601	24731151
chr1	24733006	24734201
chr1	24734940	24737035
chr1	24741672	24743184
chr1	24744032	24746124
chr1	24746707	24747483
chr1	24752676	24753006
chr1	24754811	24755402
chr1	24764144	24764627
chr1	24765699	24766325
chr1	24780874	24781245
chr1	24798961	24799396
chr1	24799760	24800474
chr1	24833073	24833684
chr1	24847832	24848992
chr1	24849484	24849896
chr1	24857348	24857885
chr1	24868202	24868536
chr1	24870708	24872892
chr1	24919005	24919435
chr1	24926799	24927160
chr1	24928732	24929859
chr1	24930265	24931007
chr1	24931330	24932607
chr1	25020837	25021242
chr1	25022055	25023264
chr1	25024848	25025511
chr1	25025944	25026583
chr1	25026938	25027400
chr1	25028460	25028952
chr1	25031547	25032189
chr1	25033307	25035423
chr1	25037283	25038107
chr1	25061733	25062285
chr1	25140223	25140786
chr1	25198831	25199354
chr1	25232058	25233655
chr1	25236063	25236584
chr1	25238899	25240754
chr1	25246403	25248144
chr1	25259486	25259944
chr1	25264210	25264592
chr1	25266732	25268819
chr1	25269884	25270561
chr1	25271558	25273511
chr1	25274420	25275472
chr1	25277723	25281233
chr1	25283773	25285556
chr1	25286914	25287555
chr1	25294398	25294831
chr1	25296231	25296632
chr1	25301411	25301783
chr1	25303083	25303538
chr1	25311643	25312127
chr1	25322159	25323716
chr1	25334351	25334947
chr1	25336971	25338956
chr1	25367719	25370187
chr1	25371149	25371653
chr1	25398370	25399013
chr1	25402718	25403343
chr1	25403907	25404253
chr1	25405843	25406227
chr1	25409930	25411043
chr1	25411535	25412000
chr1	25412322	25414763
chr1	25416308	25416664
chr1	25418437	25418950
chr1	25419728	25421948
chr1	25422820	25423531
chr1	25427957	25431739
chr1	25449736	25450088
chr1	25501770	25502306
chr1	25503587	25504294
chr1	25505285	25506364
chr1	25506917	25507376
chr1	25517504	25518242
chr1	25521865	25524757
chr1	25528734	25529196
chr1	25529592	25530551
chr1	25530969	25531723
chr1	25532482	25532935
chr1	25534202	25534592
chr1	25535770	25536317
chr1	25537258	25537595
chr1	25538156	25538742
chr1	25540655	25541353
chr1	25541740	25542780
chr1	25543135	25546773
chr1	25547100	25551168
chr1	25551646	25553276
chr1	25553686	25557506
chr1	25562399	25562792
chr1	25574075	25574483
chr1	25581587	25582024
chr1	25600908	25601265
chr1	25602051	25602369
chr1	25604083	25604604
chr1	25614955	25617440
chr1	25617883	25618645
chr1	25645172	25645859
chr1	25695152	25695586
chr1	25706218	25706897
chr1	25708612	25709358
chr1	25711278	25712463
chr1	25727722	25728276
chr1	25728722	25729162
chr1	25730718	25731213
chr1	25743974	25744465
chr1	25752866	25753271
chr1	25754045	25754683
chr1	25756204	25758159
chr1	25760194	25761065
chr1	25763609	25764393
chr1	25764984	25767238
chr1	25771433	25772336
chr1	25781561	25783810
chr1	25797100	25801793
chr1	25804541	25811776
chr1	25812604	25813459
chr1	25813880	25816308
chr1	25817859	25818237
chr1	25818621	25821974
chr1	25822571	25823792
chr1	25826020	25827886
chr1	25829194	25829801
chr1	25855985	25856782
chr1	25858733	25862913
chr1	25863270	25864398
chr1	25865594	25866047
chr1	25867911	25868534
chr1	25869235	25870700
chr1	25871144	25872377
chr1	25873163	25876592
chr1	25879513	25882480
chr1	25886481	25886958
chr1	25893455	25894323
chr1	25895064	25896124
chr1	25897646	25898126
chr1	25905113	25907260
chr1	25909251	25909852
chr1	25922685	25923479
chr1	25989364	25989696
chr1	25990574	25990944
chr1	25997477	25999910
chr1	26016248	26017903
chr1	26020053	26023476
chr1	26024185	26024734
chr1	26027988	26029739
chr1	26031030	26031628
chr1	26032703	26033939
chr1	26034435	26037076
chr1	26039464	26039971
chr1	26041200	26041631
chr1	26043403	26043735
chr1	26045151	26045587
chr1	26046866	26047360
chr1	26054048	26054379
chr1	26057373	26057774
chr1	26065901	26068767
chr1	26069270	26069913
chr1	26075538	26076110
chr1	26081302	26082186
chr1	26091760	26092115
chr1	26092624	26093030
chr1	26093930	26095422
chr1	26100392	26100740
chr1	26102993	26104537
chr1	26108021	26108541
chr1	26110671	26112634
chr1	26126721	26127321
chr1	26128413	26128799
chr1	26136751	26138562
chr1	26145048	26146446
chr1	26147481	26147802
chr1	26154888	26157180
chr1	26158381	26162997
chr1	26163906	26166667
chr1	26168936	26171430
chr1	26182272	26182798
chr1	26188597	26189776
chr1	26190117	26190912
chr1	26202318	26202790
chr1	26233262	26235004
chr1	26252051	26252576
chr1	26274924	26276948
chr1	26278350	26286149
chr1	26286618	26291267
chr1	26291600	26292332
chr1	26297052	26297920
chr1	26300208	26300750
chr1	26305961	26306999
chr1	26307844	26309091
chr1	26314953	26315994
chr1	26316388	26317036
chr1	26317632	26322358
chr1	26336435	26338345
chr1	26344457	26345227
chr1	26345857	26346244
chr1	26350768	26351327
chr1	26354245	26354620
chr1	26361252	26361926
chr1	26362857	26363346
chr1	26363913	26364644
chr1	26367400	26369015
chr1	26369865	26371012
chr1	26371726	26376004
chr1	26376898	26377349
chr1	26377999	26379544
chr1	26379865	26380378
chr1	26380964	26382161
chr1	26384591	26387585
chr1	26388170	26388545
chr1	26389080	26389715
chr1	26395771	26396651
chr1	26408718	26409519
chr1	26410076	26411227
chr1	26416805	26417258
chr1	26431922	26432565
chr1	26469687	26473344
chr1	26486025	26486858
chr1	26496890	26497672
chr1	26499632	26502460
chr1	26504859	26505623
chr1	26528184	26532887
chr1	26533217	26534292
chr1	26535099	26535898
chr1	26536279	26544787
chr1	26545196	26547292
chr1	26551335	26552034
chr1	26556576	26557399
chr1	26558286	26558722
chr1	26573242	26573660
chr1	26598472	26599612
chr1	26601637	26602188
chr1	26613378	26613905
chr1	26618072	26618533
chr1	26620081	26622345
chr1	26631137	26631552
chr1	26691183	26691519
chr1	26692231	26698371
chr1	26714264	26714678
chr1	26722151	26722523
chr1	26723152	26723952
chr1	26742755	26743133
chr1	26744116	26744458
chr1	26771307	26771803
chr1	26775202	26775581
chr1	26778054	26778460
chr1	26779295	26779858
chr1	26784131	26784864
chr1	26785989	26789370
chr1	26791196	26791529
chr1	26799652	26799972
chr1	26810293	26810629
chr1	26818422	26819033
chr1	26826568	26828076
chr1	26828776	26829444
chr1	26833569	26834312
chr1	26862906	26865950
chr1	26889996	26890964
chr1	26892168	26892702
chr1	26899919	26900538
chr1	26911695	26912122
chr1	26913804	26914799
chr1	26921361	26922304
chr1	26966646	26967102
chr1	26971943	26973029
chr1	26993188	26993927
chr1	26994376	26996374
chr1	26997553	26998280
chr1	26998960	26999875
chr1	27001692	27002608
chr1	27006405	27006864
chr1	27008272	27008661
chr1	27010849	27011220
chr1	27012543	27013594
chr1	27021337	27022172
chr1	27027115	27029190
chr1	27031562	27032108
chr1	27039431	27040283
chr1	27046873	27048771
chr1	27063834	27064544
chr1	27070083	27072087
chr1	27073067	27075368
chr1	27082766	27083371
chr1	27098267	27098644
chr1	27099036	27102505
chr1	27106582	27107147
chr1	27108773	27109688
chr1	27110567	27112853
chr1	27113278	27114384
chr1	27115947	27116468
chr1	27116887	27117636
chr1	27119149	27119476
chr1	27122502	27123037
chr1	27132572	27134735
chr1	27135979	27138907
chr1	27148757	27149411
chr1	27152155	27155267
chr1	27159704	27160054
chr1	27161334	27162176
chr1	27166585	27167812
chr1	27192235	27192965
chr1	27197037	27197869
chr1	27233771	27235745
chr1	27295665	27295994
chr1	27296631	27297426
chr1	27299462	27301478
chr1	27321564	27322676
chr1	27338751	27339686
chr1	27340863	27343850
chr1	27347407	27348223
chr1	27357448	27358371
chr1	27361056	27361844
chr1	27362515	27363622
chr1	27363970	27364443
chr1	27364933	27370818
chr1	27372997	27374382
chr1	27377183	27378547
chr1	27380073	27381933
chr1	27391284	27392953
chr1	27393347	27394296
chr1	27395516	27396035
chr1	27399530	27399938
chr1	27400404	27400724
chr1	27403197	27403588
chr1	27405006	27406468
chr1	27428462	27428991
chr1	27489028	27491622
chr1	27492157	27492675
chr1	27493153	27493500
chr1	27496080	27497544
chr1	27503627	27505407
chr1	27513277	27514563
chr1	27518219	27518751
chr1	27519253	27520123
chr1	27521270	27524321
chr1	27524726	27530547
chr1	27531241	27534148
chr1	27534634	27535178
chr1	27535671	27549827
chr1	27550390	27551694
chr1	27552021	27553167
chr1	27553750	27554808
chr1	27555198	27565562
chr1	27566080	27575607
chr1	27576636	27578013
chr1	27580092	27580423
chr1	27589790	27590210
chr1	27591027	27591650
chr1	27591980	27593725
chr1	27594280	27608201
chr1	27608911	27609296
chr1	27614758	27615887
chr1	27616214	27617264
chr1	27617832	27619462
chr1	27621467	27622191
chr1	27623130	27624119
chr1	27624826	27625369
chr1	27625814	27626986
chr1	27630092	27636381
chr1	27636711	27637051
chr1	27643673	27644056
chr1	27645141	27647081
chr1	27648382	27649110
chr1	27650171	27652121
chr1	27654305	27656881
chr1	27658597	27660756
chr1	27661828	27663352
chr1	27664356	27665235
chr1	27668212	27669594
chr1	27669916	27670518
chr1	27671440	27672668
chr1	27725103	27726508
chr1	27763629	27764241
chr1	27771544	27772186
chr1	27772776	27773933
chr1	27830243	27831378
chr1	27854242	27854633
chr1	27856290	27856777
chr1	27857809	27859331
chr1	27860550	27865819
chr1	27866244	27868264
chr1	27868618	27870248
chr1	27871038	27874146
chr1	27878984	27880079
chr1	27885241	27885622
chr1	27887298	27888159
chr1	27914028	27915841
chr1	27932190	27932598
chr1	27934348	27937232
chr1	27940186	27940571
chr1	27941423	27942531
chr1	27943377	27943802
chr1	27944899	27945850
chr1	27959247	27961931
chr1	28046733	28047080
chr1	28062701	28063083
chr1	28065127	28066130
chr1	28087897	28089084
chr1	28099246	28099587
chr1	28112795	28113172
chr1	28170653	28175698
chr1	28176114	28179278
chr1	28190826	28191471
chr1	28193518	28194353
chr1	28232677	28233777
chr1	28235368	28236886
chr1	28246968	28248618
chr1	28250481	28250956
chr1	28258719	28261009
chr1	28261825	28262885
chr1	28266753	28267541
chr1	28313958	28315346
chr1	28327513	28329539
chr1	28350969	28351412
chr1	28358286	28358636
chr1	28361356	28361681
chr1	28367877	28368850
chr1	28369433	28370571
chr1	28379069	28379552
chr1	28394720	28395184
chr1	28417762	28418472
chr1	28424427	28425011
chr1	28437154	28438278
chr1	28449089	28449850
chr1	28471820	28472264
chr1	28502227	28502569
chr1	28504640	28505031
chr1	28505521	28506686
chr1	28509261	28510678
chr1	28511375	28512247
chr1	28512889	28516475
chr1	28516875	28522065
chr1	28522412	28522806
chr1	28530341	28530742
chr1	28532013	28532717
chr1	28534989	28535404
chr1	28537767	28538105
chr1	28551159	28551538
chr1	28551966	28555282
chr1	28576594	28576955
chr1	28580919	28583483
chr1	28589625	28592185
chr1	28592553	28594441
chr1	28595574	28595905
chr1	28641263	28641669
chr1	28642292	28644159
chr1	28645089	28649969
chr1	28651931	28652478
chr1	28654667	28654997
chr1	28664597	28664956
chr1	28667662	28668032
chr1	28668491	28670359
chr1	28715240	28715562
chr1	28730258	28730767
chr1	28736307	28737893
chr1	28781717	28782170
chr1	28876655	28878213
chr1	28879652	28880281
chr1	28881662	28885944
chr1	28886374	28888756
chr1	28889278	28889843
chr1	28894678	28895012
chr1	28896795	28897228
chr1	28897947	28898799
chr1	28912887	28913522
chr1	28913932	28915548
chr1	28917339	28917684
chr1	28924910	28925382
chr1	28929252	28929675
chr1	29031594	29032129
chr1	29120434	29121339
chr1	29122276	29126218
chr1	29127650	29131254
chr1	29133821	29134739
chr1	29141535	29142081
chr1	29153949	29154287
chr1	29156629	29157102
chr1	29180903	29182905
chr1	29194143	29194683
chr1	29202978	29203524
chr1	29203846	29204192
chr1	29208068	29208437
chr1	29208879	29210320
chr1	29224635	29225197
chr1	29230724	29231333
chr1	29234254	29234735
chr1	29236030	29236858
chr1	29243747	29244077
chr1	29245273	29245895
chr1	29247210	29248001
chr1	29248746	29250217
chr1	29257273	29257794
chr1	29259775	29260126
chr1	29279596	29280659
chr1	29282529	29284080
chr1	29285089	29285447
chr1	29688533	29689707
chr1	30285553	30285910
chr1	30717571	30721725
chr1	30722315	30724187
chr1	30728137	30730994
chr1	30731557	30732791
chr1	30733661	30734304
chr1	30739747	30740439
chr1	30740801	30741203
chr1	30741534	30742677
chr1	30743924	30744466
chr1	30745149	30747592
chr1	30747956	30748927
chr1	30750876	30751852
chr1	30752195	30752879
chr1	30754855	30755252
chr1	30755592	30761168
chr1	30761552	30767101
chr1	30767865	30770555
chr1	30770990	30771954
chr1	30772316	30780227
chr1	30781170	30786045
chr1	30787531	30788453
chr1	30797362	30798251
chr1	30798576	30798973
chr1	30800291	30802183
chr1	30805253	30805787
chr1	30809556	30810672
chr1	30822846	30824860
chr1	30888061	30888811
chr1	30891596	30892298
chr1	30909061	30910233
chr1	30911255	30912575
chr1	30913531	30914006
chr1	30914416	30915792
chr1	30919652	30920370
chr1	30929286	30929665
chr1	31029848	31030173
chr1	31061553	31061960
chr1	31065010	31066642
chr1	31100677	31101530
chr1	31154682	31155959
chr1	31159753	31160667
chr1	31161154	31162149
chr1	31170603	31171477
chr1	31181543	31182661
chr1	31296388	31297336
chr1	31394523	31395195
chr1	31431779	31432139
chr1	31575971	31576549
chr1	31644364	31645608
chr1	31663881	31664444
chr1	31704306	31705954
chr1	31707825	31708614
chr1	31715121	31716122
chr1	31745427	31745778
chr1	31759420	31759846
chr1	31762485	31763985
chr1	31764541	31765432
chr1	31765773	31766091
chr1	31767183	31770944
chr1	31780788	31783349
chr1	31784773	31785795
chr1	31787303	31787697
chr1	31788179	31789801
chr1	31798442	31798833
chr1	31799947	31800745
chr1	31813990	31814387
chr1	31815150	31816270
chr1	31826460	31827818
chr1	31829241	31830323
chr1	31847946	31848558
chr1	31883531	31885181
chr1	31890313	31890897
chr1	31925180	31925743
chr1	31928304	31928798
chr1	31929988	31930375
chr1	31937153	31940919
chr1	31941632	31943072
chr1	31943889	31945485
chr1	31945953	31946416
chr1	31947165	31949432
chr1	31952024	31952943
chr1	31953522	31954142
chr1	31954486	31958091
chr1	31963781	31964502
chr1	31977829	31978231
chr1	32013209	32015026
chr1	32066115	32066651
chr1	32072422	32073880
chr1	32107268	32109511
chr1	32120289	32120809
chr1	32124485	32125076
chr1	32133657	32134003
chr1	32137944	32138294
chr1	32144697	32145081
chr1	32179148	32181436
chr1	32198982	32202267
chr1	32203899	32204322
chr1	32205198	32207185
chr1	32212096	32212506
chr1	32215516	32216091
chr1	32221952	32222859
chr1	32239841	32240982
chr1	32246574	32248872
chr1	32249735	32252953
chr1	32290231	32293019
chr1	32331635	32332298
chr1	32332668	32333024
chr1	32334356	32339781
chr1	32341129	32341796
chr1	32344280	32350123
chr1	32350741	32352328
chr1	32353079	32355601
chr1	32360530	32361991
chr1	32368240	32368763
chr1	32380629	32381085
chr1	32391915	32392273
chr1	32392651	32393242
chr1	32393891	32395331
chr1	32400777	32401415
chr1	32413530	32414106
chr1	32425258	32425850
chr1	32427112	32427537
chr1	32447025	32449626
chr1	32452484	32452836
chr1	32498805	32499264
chr1	32500273	32501605
chr1	32520691	32521701
chr1	32522887	32523219
chr1	32534305	32535552
chr1	32539106	32540640
chr1	32648619	32651843
chr1	32694796	32696551
chr1	32701028	32702264
chr1	32702601	32703731
chr1	32709055	32709637
chr1	32711692	32713488
chr1	32715414	32717109
chr1	32718358	32721602
chr1	32724263	32726152
chr1	32729664	32730406
chr1	32733370	32734216
chr1	32737066	32738305
chr1	32740276	32743959
chr1	32751015	32751811
chr1	32752341	32752802
chr1	32753442	32761779
chr1	32765054	32767014
chr1	32767608	32769176
chr1	32769590	32770981
chr1	32771775	32774573
chr1	32775302	32776859
chr1	32816744	32818555
chr1	32819170	32819518
chr1	32821129	32821535
chr1	32881909	32882577
chr1	32884829	32885189
chr1	32885675	32887198
chr1	32888722	32889359
chr1	32899774	32900197
chr1	32900589	32901498
chr1	32920598	32920970
chr1	32934615	32934975
chr1	32963160	32965195
chr1	32972923	32973287
chr1	32974031	32974703
chr1	32980151	32980594
chr1	32987365	32987685
chr1	32991594	32994222
chr1	32997827	32999343
chr1	33036430	33037477
chr1	33038291	33038921
chr1	33045004	33045682
chr1	33052198	33052760
chr1	33080817	33081720
chr1	33091966	33093515
chr1	33094348	33095185
chr1	33095902	33096971
chr1	33097395	33098136
chr1	33098550	33100287
chr1	33118969	33119360
chr1	33126863	33127831
chr1	33134619	33135012
chr1	33137776	33138197
chr1	33139734	33141620
chr1	33142133	33146061
chr1	33180455	33182175
chr1	33182629	33183048
chr1	33255154	33256020
chr1	33256437	33259451
chr1	33260152	33260687
chr1	33261267	33262762
chr1	33265368	33265721
chr1	33275176	33276039
chr1	33276630	33277098
chr1	33294790	33295837
chr1	33298609	33299215
chr1	33348904	33350685
chr1	33361319	33362058
chr1	33364524	33364913
chr1	33366930	33368391
chr1	33396178	33397505
chr1	33430504	33431428
chr1	33467830	33468967
chr1	33472171	33473087
chr1	33829670	33829991
chr1	33895608	33896077
chr1	33897343	33897936
chr1	33898367	33900716
chr1	33902255	33903193
chr1	33908332	33908734
chr1	33911833	33913510
chr1	33918007	33918592
chr1	33921974	33922853
chr1	33930508	33930871
chr1	34013143	34013530
chr1	34211352	34211692
chr1	34212101	34215105
chr1	34747475	34747925
chr1	34750499	34751279
chr1	34776773	34778435
chr1	34781613	34782268
[truncated: 59,288 more rows]
