# Supplementary material for: USP20, a Super-enhancer Regulated Gene, Promotes Acute Myeloid Leukemia Progression through CTNNB1 Deubiquitination
Source: Int J Biol Sci. 2026 Feb 11;22(5):2665–86. doi: 10.7150/ijbs.122898 (PMC12965243; doi:10.7150/ijbs.122898)
Supplement: Supplementary file 3 — Supplementary tables. [file ijbsv22p2665s3.zip › 附表/Suppl/Supplementary Table 12.xlsx]

## Sheet: Sheet1
chr	start	end
chr1	1467097	1468589
chr1	1489065	1490249
chr1	1490582	1491043
chr1	1494251	1497425
chr1	1533291	1534417
chr1	1534839	1536548
chr1	1562236	1562686
chr1	1564366	1564772
chr1	1638294	1638713
chr1	1639172	1641466
chr1	1664562	1665668
chr1	2189206	2189893
chr1	2308698	2309358
chr1	2319617	2321740
chr1	2503666	2504024
chr1	2639415	2640071
chr1	2640942	2642039
chr1	3732484	3733183
chr1	3734125	3734568
chr1	3735049	3735400
chr1	3762821	3763445
chr1	3766693	3769356
chr1	5886579	5888913
chr1	6121065	6122208
chr1	6123913	6125050
chr1	6247639	6249234
chr1	6264195	6264914
chr1	6280341	6281754
chr1	6454992	6457478
chr1	6592590	6594044
chr1	6632281	6632977
chr1	6634861	6635345
chr1	8004282	8005047
chr1	8860809	8861349
chr1	8862353	8862887
chr1	9601079	9603179
chr1	9611771	9612083
chr1	9612458	9614082
chr1	9744339	9744806
chr1	9848649	9849925
chr1	9850595	9851042
chr1	10629779	10630384
chr1	10638231	10638819
chr1	11293240	11293748
chr1	11719373	11719911
chr1	11792224	11792538
chr1	11799753	11800280
chr1	11835566	11836061
chr1	12109559	12109859
chr1	15219090	15220017
chr1	15428572	15428910
chr1	15444427	15445844
chr1	15446218	15447071
chr1	15493424	15494108
chr1	15784507	15785006
chr1	15934467	15934970
chr1	16124729	16125154
chr1	16198166	16199869
chr1	16393335	16393641
chr1	16397256	16398031
chr1	18872030	18872457
chr1	19339681	19340171
chr1	19342227	19342642
chr1	19374062	19374693
chr1	19600683	19601002
chr1	19655119	19655488
chr1	19656550	19658908
chr1	20113869	20114192
chr1	20148386	20150126
chr1	20343207	20344184
chr1	20353800	20354169
chr1	21217564	21218503
chr1	21596909	21597375
chr1	21597679	21598058
chr1	22097242	22097546
chr1	22117507	22118184
chr1	22118588	22119399
chr1	22119857	22121344
chr1	22602346	22602762
chr1	23403686	23404305
chr1	23451626	23453403
chr1	23509809	23510176
chr1	23759725	23760183
chr1	24120607	24121009
chr1	24901557	24902005
chr1	25329434	25329774
chr1	25832357	25832766
chr1	26038806	26040472
chr1	26201152	26201791
chr1	26560241	26561719
chr1	26779417	26780629
chr1	26878573	26878874
chr1	26879578	26879970
chr1	27404838	27405303
chr1	27405663	27406051
chr1	27406820	27407361
chr1	27531675	27534199
chr1	27534812	27535245
chr1	27612770	27613530
chr1	27955684	27956178
chr1	27965160	27965893
chr1	28149522	28149909
chr1	29193097	29193642
chr1	29193981	29194734
chr1	30731506	30732997
chr1	30733589	30734084
chr1	30867673	30871314
chr1	30871692	30872085
chr1	30933243	30933821
chr1	31181378	31182758
chr1	31625063	31625393
chr1	31626492	31627513
chr1	32102400	32102851
chr1	32195617	32196543
chr1	32769688	32774516
chr1	33119911	33120352
chr1	33145546	33145990
chr1	33147102	33147816
chr1	33298159	33299092
chr1	33299473	33299858
chr1	34851434	34851980
chr1	34852888	34853303
chr1	34855395	34855720
chr1	34865134	34867761
chr1	35431682	35435295
chr1	35919534	35919933
chr1	36338246	36343499
chr1	36393620	36394119
chr1	37718379	37718825
chr1	37800235	37800605
chr1	39659077	39659394
chr1	39682424	39682774
chr1	39752851	39753646
chr1	39755708	39756556
chr1	40624753	40626780
chr1	40837502	40840337
chr1	41007008	41007466
chr1	41507392	41507797
chr1	43322600	43324024
chr1	43621789	43622252
chr1	43858221	43859275
chr1	43912620	43915355
chr1	43984582	43986052
chr1	44766840	44767523
chr1	45018391	45019385
chr1	45344762	45345280
chr1	46413337	46414069
chr1	46607612	46608782
chr1	47215698	47216648
chr1	47218783	47220167
chr1	51311063	51311714
chr1	53289538	53290270
chr1	54096449	54096999
chr1	54225837	54226431
chr1	54608921	54609618
chr1	54678818	54679412
chr1	54853147	54853975
chr1	55010956	55011264
chr1	85321226	85322224
chr1	99704905	99705247
chr1	109498208	109498582
chr1	109501788	109502633
chr1	109924385	109925390
chr1	109928761	109930566
chr1	110053586	110054328
chr1	111725250	111726014
chr1	119622337	119623525
chr1	149903847	149904212
chr1	150622483	150622979
chr1	151702778	151703641
chr1	153693474	153693809
chr1	154350362	154350702
chr1	154468729	154469048
chr1	154943766	154946717
chr1	154947387	154948312
chr1	155022842	155023436
chr1	155179500	155179975
chr1	155659667	155660867
chr1	155764255	155764654
chr1	156008936	156009397
chr1	156074688	156075325
chr1	156076131	156077487
chr1	156235986	156236744
chr1	156464929	156467001
chr1	156467703	156468289
chr1	156468775	156469083
chr1	156525828	156526527
chr1	156652283	156653257
chr1	156667093	156671132
chr1	156699132	156699678
chr1	158096500	158096834
chr1	160426235	160426548
chr1	160680573	160681959
chr1	160944548	160945761
chr1	161049004	161049604
chr1	161051532	161053019
chr1	168243665	168244031
chr1	180186156	180186567
chr1	200972320	200972688
chr1	201039722	201040192
chr1	201047970	201048725
chr1	201053540	201053859
chr1	201483615	201484728
chr1	201896662	201897414
chr1	201897793	201898270
chr1	202147922	202148727
chr1	202150024	202150362
chr1	202152360	202152676
chr1	202307380	202307885
chr1	202318256	202318859
chr1	202584865	202585329
chr1	202590222	202590850
chr1	202591405	202592243
chr1	203166192	203166886
chr1	203486851	203488081
chr1	204221893	204222914
chr1	205016096	205016589
chr1	205272567	205272981
chr1	205915054	205915484
chr1	207018951	207019361
chr1	207370625	207372012
chr1	207884729	207886904
chr1	226603707	226604516
chr1	226607447	226608365
chr1	226965467	226966057
chr1	227844180	227846473
chr1	227919292	227921453
chr1	228059439	228060643
chr1	228061045	228061612
chr1	228158911	228160757
chr1	228359687	228360089
chr1	228360623	228361706
chr1	228392767	228394036
chr1	228492763	228495632
chr1	230278740	230279495
chr1	230280462	230282821
chr1	248847748	248848900
chr10	4847882	4849141
chr10	4981570	4983217
chr10	7754257	7754761
chr10	69398674	69398979
chr10	70564793	70565203
chr10	70565527	70566316
chr10	70566623	70567357
chr10	70666985	70667450
chr10	70760647	70761798
chr10	71706368	71707182
chr10	71731782	71732616
chr10	71745221	71754442
chr10	71800260	71800820
chr10	71801715	71803949
chr10	71805297	71806311
chr10	71806906	71808080
chr10	71809743	71810173
chr10	71811383	71813724
chr10	71814993	71815695
chr10	72061489	72062102
chr10	75037656	75038099
chr10	79310343	79313109
chr10	79313756	79315720
chr10	79316455	79320084
chr10	79352085	79352605
chr10	79353083	79354509
chr10	79354889	79355561
chr10	79385501	79385928
chr10	80523075	80523566
chr10	94298402	94298763
chr10	95313629	95314888
chr10	97869076	97870074
chr10	100362695	100363016
chr10	100826626	100828439
chr10	100828901	100829444
chr10	101006604	101007610
chr10	101008096	101009378
chr10	101009803	101015987
chr10	101018153	101019481
chr10	101021107	101022411
chr10	101023259	101023826
chr10	101770299	101770737
chr10	102106681	102107283
chr10	102478751	102480667
chr10	102617869	102618204
chr10	102618776	102621592
chr10	102627308	102635246
chr10	102658265	102662416
chr10	102673803	102676300
chr10	102735059	102736078
chr10	102738133	102738898
chr10	102739604	102740279
chr10	102812214	102814222
chr10	102927507	102927864
chr10	124617382	124617760
chr10	124618244	124621248
chr10	124622902	124623462
chr10	124681836	124682167
chr10	131957770	131958103
chr10	131958765	131959410
chr10	132170085	132170402
chr10	132415900	132417687
chr10	133129705	133130138
chr10	133131389	133132209
chr10	133218950	133220321
chr10	133223919	133226002
chr10	133362140	133362692
chr10	133384127	133384459
chr10	133418606	133420226
chr11	167746	168212
chr11	218836	219138
chr11	222187	222806
chr11	223172	223679
chr11	752120	752470
chr11	893032	893559
chr11	1283112	1283441
chr11	1468349	1469685
chr11	1744621	1745407
chr11	2296256	2297567
chr11	2925079	2925423
chr11	3225100	3225816
chr11	3226942	3227674
chr11	3338826	3339301
chr11	8221339	8225229
chr11	8688558	8689249
chr11	9278391	9280852
chr11	10581379	10581955
chr11	10791792	10792953
chr11	35811719	35812113
chr11	45212643	45213148
chr11	45233193	45233868
chr11	45252409	45252801
chr11	46397320	46397932
chr11	46677300	46677842
chr11	46858510	46859419
chr11	47160931	47162009
chr11	47358400	47360798
chr11	47573106	47573662
chr11	57369266	57370142
chr11	57476140	57477196
chr11	60200870	60201218
chr11	60773496	60774074
chr11	60775556	60776714
chr11	60890602	60891664
chr11	60980625	60983232
chr11	61125763	61126392
chr11	61128994	61130529
chr11	61131514	61132684
chr11	61285890	61286833
chr11	61512612	61515011
chr11	61515815	61516608
chr11	61517922	61518264
chr11	61728265	61728654
chr11	61734236	61735379
chr11	61736977	61738086
chr11	61738679	61741754
chr11	61785098	61786677
chr11	61868676	61873531
chr11	61961848	61963984
chr11	63515393	63517123
chr11	63906789	63907587
chr11	63908039	63908945
chr11	64371610	64372167
chr11	64600008	64601857
chr11	64607001	64608292
chr11	64729797	64730363
chr11	64787761	64790243
chr11	64791577	64792476
chr11	65321162	65322033
chr11	65411013	65412130
chr11	65599318	65600767
chr11	65654277	65656183
chr11	66042044	66042503
chr11	66364110	66364426
chr11	66364839	66366365
chr11	66531491	66532041
chr11	66539247	66539652
chr11	67048716	67049375
chr11	67050203	67051125
chr11	67071464	67072272
chr11	67255935	67256654
chr11	67989644	67992397
chr11	68413593	68413991
chr11	68422401	68423639
chr11	68425558	68426046
chr11	68892099	68892781
chr11	68896775	68897075
chr11	69087949	69089836
chr11	69654135	69654770
chr11	70206330	70207104
chr11	70384533	70385055
chr11	70471449	70472649
chr11	70473152	70474531
chr11	72630082	72631170
chr11	72828255	72829300
chr11	73238032	73238453
chr11	73239176	73240789
chr11	73242354	73243223
chr11	73397576	73400595
chr11	73968296	73971744
chr11	74013057	74013568
chr11	74015952	74017373
chr11	74129218	74129610
chr11	74843018	74843321
chr11	75205064	75205383
chr11	75259824	75261182
chr11	75261597	75262160
chr11	75263040	75263385
chr11	75571696	75572200
chr11	76143158	76143532
chr11	76181760	76186341
chr11	76186860	76187296
chr11	76653051	76657826
chr11	76658807	76661834
chr11	76797547	76799672
chr11	77041165	77041706
chr11	114156037	114156558
chr11	114242039	114242426
chr11	117999099	117999767
chr11	118010549	118013954
chr11	118315326	118317805
chr11	118658220	118660198
chr11	118660729	118661139
chr11	118893870	118894276
chr11	118896467	118897487
chr11	119024816	119025350
chr11	119115936	119116639
chr11	119160151	119161444
chr11	119161760	119162416
chr11	119306039	119306501
chr11	119663937	119664309
chr11	119664683	119665422
chr11	120330203	120330522
chr11	124745028	124747623
chr11	124748201	124748679
chr11	124884457	124885345
chr11	126341943	126349362
chr11	126413518	126414895
chr11	126423653	126425528
chr11	126431066	126432857
chr11	128837639	128837938
chr11	128916625	128917029
chr12	188128	190389
chr12	1490872	1491299
chr12	1492231	1492578
chr12	1494909	1495696
chr12	1566626	1567452
chr12	1834449	1837952
chr12	1840692	1841396
chr12	1844983	1846746
chr12	1949096	1949831
chr12	2695375	2695686
chr12	3018161	3019236
chr12	3040263	3041793
chr12	3205158	3206484
chr12	3279498	3282023
chr12	3282731	3283262
chr12	6120905	6121374
chr12	6323454	6328201
chr12	6539752	6540790
chr12	6541383	6543300
chr12	7123893	7124827
chr12	21541893	21542973
chr12	47734746	47736039
chr12	47843436	47843897
chr12	47844669	47845275
chr12	47845776	47846807
chr12	47864011	47865331
chr12	48759228	48759841
chr12	48965853	48966494
chr12	49064556	49065081
chr12	49065388	49065862
chr12	49272853	49273249
chr12	49330385	49332065
chr12	49332788	49333366
chr12	49548746	49550165
chr12	49588034	49589346
chr12	49645731	49646153
chr12	49646474	49647533
chr12	49762332	49763309
chr12	49791181	49792345
chr12	49866943	49867957
chr12	49868308	49871486
chr12	49887040	49888017
chr12	49888645	49889645
chr12	49955328	49956864
chr12	51245590	51246025
chr12	51351855	51352283
chr12	51355505	51355817
chr12	51920999	51921309
chr12	51922286	51922797
chr12	51993948	51995148
chr12	52789428	52789760
chr12	53158337	53158926
chr12	53159383	53160354
chr12	53160791	53161408
chr12	53210697	53211772
chr12	53410618	53411369
chr12	54368419	54372447
chr12	55749574	55749963
chr12	56164216	56164741
chr12	57001446	57001991
chr12	64694606	64694948
chr12	109597651	109598097
chr12	109768977	109769292
chr12	109783175	109783567
chr12	111443906	111448932
chr12	113190957	113192052
chr12	113194959	113197402
chr12	113199909	113204003
chr12	113298247	113300065
chr12	113462150	113463433
chr12	113822418	113823165
chr12	117026977	117028478
chr12	117038996	117039318
chr12	120095539	120096115
chr12	120738656	120739472
chr12	120739804	120740592
chr12	121000851	121001533
chr12	121165291	121165754
chr12	121232232	121232691
chr12	121513284	121514401
chr12	121640433	121642432
chr12	121647737	121655998
chr12	121830920	121831242
chr12	121838268	121840508
chr12	122058799	122059749
chr12	122141885	122142662
chr12	122142966	122143414
chr12	122145178	122145914
chr12	122208247	122208567
chr12	122864743	122866210
chr12	122928687	122929453
chr12	122931739	122932371
chr12	124778037	124779895
chr12	124809840	124810217
chr12	131849693	131853388
chr12	131944490	131945005
chr12	132511315	132511818
chr12	132704214	132704714
chr12	132770044	132770793
chr12	132773173	132773674
chr12	132774165	132774731
chr12	132785826	132787190
chr12	132835766	132836586
chr12	132838423	132839461
chr13	20403899	20404235
chr13	20405570	20406053
chr13	20721585	20722047
chr13	27960407	27961467
chr13	44396683	44398982
chr13	95247330	95247951
chr13	98454599	98455472
chr13	98457123	98457622
chr13	106492534	106494222
chr13	110236620	110236920
chr13	112916530	112917634
chr13	113149395	113149838
chr13	113401137	113401687
chr13	113402038	113406042
chr13	113735907	113736263
chr13	113736600	113737584
chr13	113956506	113957162
chr13	113978995	113979526
chr13	114222486	114223298
chr14	20427990	20428347
chr14	20428838	20429423
chr14	22846677	22847353
chr14	23412206	23413068
chr14	24417967	24418755
chr14	65061624	65061972
chr14	69711205	69711568
chr14	72970556	72971110
chr14	74261246	74261748
chr14	74939712	74942774
chr14	75080705	75081072
chr14	77257746	77258139
chr14	90523842	90524675
chr14	90532597	90537409
chr14	90539239	90540128
chr14	90577081	90579342
chr14	91204545	91204904
chr14	91233915	91234315
chr14	91379250	91379703
chr14	92675397	92678070
chr14	92684789	92687479
chr14	92688272	92689167
chr14	95185314	95186689
chr14	99509867	99510175
chr14	99513985	99516721
chr14	99675105	99676292
chr14	99676729	99677092
chr14	99677400	99677866
chr14	99726595	99727129
chr14	100281281	100282194
chr14	100329227	100329807
chr14	100330184	100330794
chr14	103534323	103535860
chr14	103536169	103537796
chr14	104719096	104720949
chr14	104768457	104769236
chr14	104769747	104771058
chr14	104936527	104937354
chr14	105049958	105050786
chr14	105208933	105210154
chr14	105375056	105377293
chr14	105410877	105413537
chr15	40088065	40089201
chr15	40419875	40420375
chr15	40899105	40900160
chr15	40936109	40939837
chr15	42141244	42142241
chr15	42693637	42695663
chr15	45117665	45118026
chr15	45166360	45170004
chr15	52119763	52120147
chr15	63907479	63908750
chr15	63983107	63983671
chr15	64141628	64141992
chr15	64681655	64682062
chr15	64740568	64741390
chr15	64864876	64866459
chr15	65053539	65054067
chr15	65054441	65056370
chr15	65196703	65197299
chr15	66778782	66781370
chr15	68301387	68303003
chr15	74045366	74045796
chr15	74136159	74137043
chr15	74830115	74830592
chr15	74895988	74896357
chr15	75209750	75214899
chr15	75656940	75657660
chr15	75660986	75661366
chr15	76170564	76171165
chr15	76203814	76204141
chr15	76341808	76342195
chr15	77995911	77996259
chr15	78103792	78104245
chr15	78105044	78106238
chr15	79321941	79322547
chr15	81292336	81292714
chr15	81312981	81313424
chr15	84802106	84802743
chr15	88630062	88630390
chr15	88878894	88879205
chr15	89648220	89649576
chr15	89743256	89744080
chr15	90294690	90295690
chr15	90641875	90643379
chr15	90644436	90644872
chr15	90895288	90895913
chr15	91006253	91006584
chr15	93026306	93026920
chr15	93027455	93027760
chr15	93035864	93036767
chr15	93037103	93037725
chr15	93043616	93043979
chr15	98957096	98957468
chr15	101025849	101026237
chr15	101303021	101303346
chr16	112415	114341
chr16	520701	521703
chr16	596134	596472
chr16	985143	985731
chr16	1089212	1091334
chr16	1218676	1219007
chr16	1220905	1221477
chr16	1320236	1320765
chr16	1321109	1321452
chr16	1325428	1326524
chr16	1326971	1327549
chr16	1523474	1523860
chr16	1652056	1653268
chr16	1655665	1656263
chr16	1674166	1674709
chr16	1938396	1938902
chr16	2177336	2177830
chr16	2455185	2455820
chr16	2597350	2598613
chr16	2949013	2950582
chr16	3000119	3001697
chr16	3081598	3082381
chr16	3549598	3550560
chr16	3581368	3581923
chr16	4259732	4260334
chr16	4337985	4338332
chr16	4338881	4339294
chr16	4687677	4688368
chr16	4747121	4747757
chr16	5078634	5079309
chr16	8854478	8855487
chr16	8858072	8858600
chr16	11359764	11360184
chr16	15028889	15029400
chr16	16150057	16150474
chr16	16202898	16205200
chr16	16254848	16255731
chr16	22190026	22192519
chr16	22321763	22322855
chr16	22534605	22535932
chr16	27224777	27225868
chr16	27226538	27227234
chr16	27241217	27241896
chr16	27362630	27364665
chr16	27449787	27450104
chr16	27790560	27791809
chr16	28320954	28322129
chr16	28477482	28477994
chr16	28894630	28895156
chr16	29667886	29668336
chr16	29696656	29697651
chr16	29906492	29907189
chr16	30082303	30083743
chr16	30084211	30084912
chr16	30085916	30086823
chr16	30604253	30605171
chr16	30773903	30775142
chr16	30775473	30778419
chr16	30778868	30779270
chr16	30834235	30834885
chr16	30901922	30903376
chr16	30953257	30954088
chr16	30989787	30991755
chr16	30992117	30993608
chr16	31477762	31478520
chr16	50308277	50308862
chr16	50719076	50720186
chr16	56983405	56983953
chr16	57256648	57257073
chr16	57380833	57384765
chr16	57659663	57661097
chr16	57664348	57664707
chr16	57683972	57684607
chr16	57684928	57685870
chr16	58521762	58522111
chr16	66973915	66975168
chr16	67257316	67257692
chr16	67264777	67265129
chr16	67265694	67266239
chr16	67270902	67271541
chr16	67672340	67675893
chr16	67729714	67730305
chr16	67763027	67763530
chr16	67975745	67977376
chr16	68069015	68071166
chr16	68258946	68259415
chr16	68358860	68360184
chr16	69115185	69115698
chr16	70333096	70333435
chr16	70380375	70381881
chr16	70663480	70664464
chr16	75108860	75110391
chr16	81710285	81710843
chr16	84745185	84745509
chr16	85090768	85091141
chr16	85092503	85093177
chr16	85676577	85677010
chr16	87326910	87327412
chr16	87328011	87328322
chr16	87404739	87405803
chr16	87406577	87407165
chr16	87407642	87408304
chr16	87411007	87412672
chr16	87880317	87883419
chr16	88434290	88440328
chr16	88440651	88447606
chr16	88534236	88536079
chr16	88536673	88541494
chr16	88676272	88679673
chr16	88831514	88832334
chr16	88875015	88875637
chr16	89122140	89122676
chr16	89153285	89154781
chr16	89301575	89302199
chr16	89669339	89670114
chr16	89782975	89783647
chr16	89934333	89934931
chr16_KI270853v1_alt	868231	868777
chr16_KI270853v1_alt	1817328	1817641
chr16_KI270853v1_alt	1860764	1861636
chr16_KI270854v1_alt	123655	124563
chr16_KI270855v1_alt	38780	39520
chr17	143883	144393
chr17	705484	705784
chr17	741343	741643
chr17	1300438	1300995
chr17	1520502	1521256
chr17	1568992	1569662
chr17	1570096	1571784
chr17	1634717	1635665
chr17	1754207	1754988
chr17	2721133	2721681
chr17	2722025	2723094
chr17	2723547	2724068
chr17	3542186	3543095
chr17	3663286	3664680
chr17	3860979	3862531
chr17	3864292	3866535
chr17	4002060	4008115
chr17	4014076	4014457
chr17	4156339	4157108
chr17	4178620	4178951
chr17	4452807	4453245
chr17	4478380	4478714
chr17	4720822	4721188
chr17	4782142	4783154
chr17	5023411	5024332
chr17	5444130	5444819
chr17	6426375	6429582
chr17	6454386	6454917
chr17	7285574	7286014
chr17	8321789	8322899
chr17	8344690	8345054
chr17	8345368	8345728
chr17	8391577	8393446
chr17	8475845	8476918
chr17	8504665	8504990
chr17	8753214	8753576
chr17	8821670	8821982
chr17	15235778	15236392
chr17	17214967	17215392
chr17	17843129	17844630
chr17	18167126	18167802
chr17	18241943	18242847
chr17	18264267	18264980
chr17	18322961	18323894
chr17	18969045	18969613
chr17	19328577	19329014
chr17	19333866	19334418
chr17	19336836	19337396
chr17	19703995	19704305
chr17	27648576	27650157
chr17	27756520	27757417
chr17	27758677	27760158
chr17	27781963	27782273
chr17	28347589	28347971
chr17	28396076	28397233
chr17	28397836	28398205
chr17	28496074	28497271
chr17	28537337	28537722
chr17	28604014	28605240
chr17	28758274	28759698
chr17	28908369	28908816
chr17	29102815	29104087
chr17	29561976	29562318
chr17	29571811	29572812
chr17	30207775	30208113
chr17	31509421	31510783
chr17	32288618	32289122
chr17	32298024	32298482
chr17	32305050	32305387
chr17	32374243	32374547
chr17	35740966	35741973
chr17	35743173	35743610
chr17	35858343	35858944
chr17	38401790	38402383
chr17	38477879	38478306
chr17	38509338	38510048
chr17	38530611	38530922
chr17	38712826	38713814
chr17	38726404	38727043
chr17	38735345	38736081
chr17	38895785	38902150
chr17	38918621	38921224
chr17	39204371	39204910
chr17	39207596	39211228
chr17	39212038	39213580
chr17	39214064	39214417
chr17	39746837	39747293
chr17	39757657	39758783
chr17	39762634	39762935
chr17	39766012	39766363
chr17	39944116	39945028
chr17	39997013	39997891
chr17	40087471	40089822
chr17	40090189	40092739
chr17	40264744	40265055
chr17	41755347	41755927
chr17	41800697	41802464
chr17	41825035	41825799
chr17	41974787	41975476
chr17	42159109	42160493
chr17	42402404	42407740
chr17	42581862	42582205
chr17	42695418	42696553
chr17	42697188	42697837
chr17	42990920	42991457
chr17	43030103	43030503
chr17	43217443	43217828
chr17	43218157	43218493
chr17	43769125	43770383
chr17	43876932	43878020
chr17	44161704	44162288
chr17	44176726	44179743
chr17	44246224	44248948
chr17	44250280	44251662
chr17	44358004	44360190
chr17	44398999	44400018
chr17	44746785	44748487
chr17	44748847	44750123
chr17	44750565	44752071
chr17	44778964	44780619
chr17	44780950	44781888
chr17	44926062	44926975
chr17	45017434	45023354
chr17	45024047	45024952
chr17	45099362	45099920
chr17	45102475	45103449
chr17	45104632	45105401
chr17	45107143	45108191
chr17	45108592	45109463
chr17	46025352	46025694
chr17	47710199	47712703
chr17	47744749	47745904
chr17	47846900	47847310
chr17	47927934	47928269
chr17	47952620	47952943
chr17	48060109	48060650
chr17	48785827	48786164
chr17	49403816	49404250
chr17	49581438	49582654
chr17	49829737	49830156
chr17	49831612	49832298
chr17	49834193	49834602
chr17	49838249	49838580
chr17	50618650	50619229
chr17	50623318	50624545
chr17	50624998	50626745
chr17	50640336	50643644
chr17	50683641	50684218
chr17	57005866	57006252
chr17	58090434	58091022
chr17	61405788	61406128
chr17	61406950	61408374
chr17	62692447	62693396
chr17	63419729	63421881
chr17	63533481	63533980
chr17	63543807	63544438
chr17	63545116	63545832
chr17	63693551	63694887
chr17	65224440	65225527
chr17	73284878	73285780
chr17	73336771	73337479
chr17	74260317	74260913
chr17	74299493	74300151
chr17	74300930	74301524
chr17	74304767	74305406
chr17	74307934	74310226
chr17	74446690	74447374
chr17	74449488	74450197
chr17	74450856	74451396
chr17	74520418	74523535
chr17	74695009	74696010
chr17	74767877	74769299
chr17	74837456	74838010
chr17	74840671	74842250
chr17	74877470	74878529
chr17	74916153	74916615
chr17	74917181	74918971
chr17	74948906	74951382
chr17	75004657	75005324
chr17	75063090	75063614
chr17	75064832	75065283
chr17	75649539	75649999
chr17	76006357	76006944
chr17	76145250	76146779
chr17	76270868	76274003
chr17	76275497	76276356
chr17	76287364	76287933
chr17	76389703	76391592
chr17	76677002	76677765
chr17	78104392	78105334
chr17	78174300	78175885
chr17	78239709	78242866
chr17	78674558	78675501
chr17	78807037	78807566
chr17	78855714	78856092
chr17	79088444	79089085
chr17	79090055	79090461
chr17	79739051	79739986
chr17	79741342	79742233
chr17	79781806	79782497
chr17	79783520	79787251
chr17	79789700	79793608
chr17	79933173	79934932
chr17	79935238	79935562
chr17	79936274	79937817
chr17	80429648	80430107
chr17	80438005	80438461
chr17	80468065	80468558
chr17	80469634	80470096
chr17	80730148	80730771
chr17	80855500	80855905
chr17	80858103	80858789
chr17	80962651	80965229
chr17	80965633	80966195
chr17	81719419	81721322
chr17	81952787	81953300
chr17	81984246	81987751
chr17	82113243	82113680
chr17	82156267	82158171
chr17	82162230	82163200
chr17	82260850	82261262
chr17	82489133	82489699
chr17	82490218	82492150
chr17	82601311	82601838
chr17	82603913	82604404
chr17	82729437	82730072
chr17	82780890	82782196
chr17	82799992	82800880
chr17	82912092	82913397
chr17_KI270857v1_alt	1757989	1758318
chr17_KI270857v1_alt	1926279	1926709
chr17_KI270857v1_alt	2544496	2545795
chr17_KI270857v1_alt	2546385	2547135
chr17_KI270857v1_alt	2565862	2566197
chr17_KI270857v1_alt	2748857	2749359
chr17_KI270857v1_alt	2760653	2762362
chr17_KI270857v1_alt	2770594	2771906
chr17_KI270860v1_alt	3615	8426
chr17_KI270861v1_alt	1581	2047
chr17_KI270861v1_alt	4211	5509
chr17_KI270861v1_alt	20749	21125
chr17_KI270861v1_alt	167156	167738
chr17_KI270862v1_alt	241635	242639
chr17_KI270908v1_alt	144094	144570
chr18	9758047	9758954
chr18	23259268	23260966
chr18	48861225	48861724
chr18	48862422	48862995
chr18	48920533	48925089
chr18	79486517	79487473
chr18	79903188	79904264
chr19	327455	327865
chr19	684675	686227
chr19	1226235	1226999
chr19	1377204	1378280
chr19	1392374	1393485
chr19	1431653	1434898
chr19	1459281	1462276
chr19	1467654	1470441
chr19	1470835	1474458
chr19	1474767	1475435
chr19	1533454	1534044
chr19	1534604	1535232
chr19	1574456	1575757
chr19	1576120	1576478
chr19	1577007	1577981
chr19	1626536	1628247
chr19	1629987	1631145
chr19	1773550	1775618
chr19	1775999	1776470
chr19	1777182	1777523
chr19	1786693	1787295
chr19	1795466	1796981
chr19	1800091	1800646
chr19	2071073	2072407
chr19	2189773	2192220
chr19	2350633	2352829
chr19	2353163	2354748
chr19	2512605	2513421
chr19	2713632	2715542
chr19	2754774	2756133
chr19	2814362	2815017
chr19	2858819	2859138
chr19	2994790	2995141
chr19	3162147	3164034
chr19	3292984	3293925
chr19	3295199	3295867
chr19	3455930	3460551
chr19	3463514	3464812
chr19	3468056	3468369
chr19	3474228	3474709
chr19	3589885	3590559
chr19	3591803	3594402
chr19	3594865	3596340
chr19	3630412	3630785
chr19	3631132	3632049
chr19	3637046	3637870
chr19	3638320	3638909
chr19	3643132	3643597
chr19	3643971	3645762
chr19	3767986	3768615
chr19	3777152	3780021
chr19	3819409	3822365
chr19	3822724	3823378
chr19	3907870	3908430
chr19	3913240	3913801
chr19	3940776	3941576
chr19	4038455	4039090
chr19	4045625	4046262
chr19	4085897	4092103
chr19	4172591	4173274
chr19	4174481	4175925
chr19	4224492	4224820
chr19	4236806	4237176
chr19	4268383	4269240
chr19	4358583	4364087
chr19	4504415	4508131
chr19	4529012	4529320
chr19	4550447	4551034
chr19	4552152	4552692
chr19	4652059	4652581
chr19	4674934	4675673
chr19	4797885	4798224
chr19	4800321	4801000
chr19	4838782	4839549
chr19	5149986	5151630
chr19	5152267	5152920
chr19	5153256	5156882
chr19	5205190	5205923
chr19	5206569	5207152
chr19	5697563	5699507
chr19	5864405	5866116
chr19	5917442	5919442
chr19	6210928	6211418
chr19	6368429	6368929
chr19	6494189	6494557
chr19	6495382	6496377
chr19	6750087	6750952
chr19	6857005	6857435
chr19	7476648	7477050
chr19	7685525	7686301
chr19	7687217	7687842
chr19	8065559	8066059
chr19	8301713	8302917
chr19	8303649	8304225
chr19	8370150	8372267
chr19	8373321	8374141
chr19	8402934	8404717
chr19	8437883	8438914
chr19	8584841	8586538
chr19	8676789	8677725
chr19	9845937	9849493
chr19	9854325	9855055
chr19	10221098	10221678
chr19	10223346	10224548
chr19	10257917	10260732
chr19	10328755	10329927
chr19	10463483	10464268
chr19	10466998	10467645
chr19	10468592	10469053
chr19	10581215	10581772
chr19	10691722	10693532
chr19	11058193	11058954
chr19	11062194	11062599
chr19	11078266	11079866
chr19	11127833	11128184
chr19	11130938	11131329
chr19	11133055	11133440
chr19	11148017	11148323
chr19	11401924	11402584
chr19	11425753	11426884
chr19	11452779	11453440
chr19	11454325	11455058
chr19	11550963	11551449
chr19	12691099	12691455
chr19	12746971	12748151
chr19	12812663	12813480
chr19	12973261	12975792
chr19	13073645	13074550
chr19	13078098	13080007
chr19	13081839	13082920
chr19	13087871	13088202
chr19	13088922	13091146
chr19	13091531	13096926
chr19	13777950	13778970
chr19	13828600	13831927
chr19	13926644	13927189
chr19	14050981	14052461
chr19	14053433	14053938
chr19	14080253	14082632
chr19	14148115	14149638
chr19	14704907	14705327
chr19	14752252	14753741
chr19	15160895	15161637
chr19	15226651	15227071
chr19	15469181	15469759
chr19	15551397	15551895
chr19	16155646	16156017
chr19	16160243	16161590
chr19	16167542	16168679
chr19	16355412	16355989
chr19	16376604	16377889
chr19	16550327	16550668
chr19	17232087	17233120
chr19	17249728	17250478
chr19	17287086	17287390
chr19	17321739	17323517
chr19	17323872	17324695
chr19	17327234	17328556
chr19	17351555	17352450
chr19	17454513	17456202
chr19	17504270	17504782
chr19	17505339	17505847
chr19	17605061	17607229
chr19	17766319	17767240
chr19	17783951	17784980
chr19	17786413	17788665
chr19	17816830	17817143
chr19	17826547	17826931
chr19	17941474	17944842
chr19	17993239	17993793
chr19	18059245	18060644
chr19	18148729	18149729
chr19	18197024	18198191
chr19	18208038	18208547
chr19	18210911	18212212
chr19	18300393	18313045
chr19	18362154	18365960
chr19	18367113	18367897
chr19	18368631	18371488
chr19	18457931	18458301
chr19	18461439	18463013
chr19	18531645	18533182
chr19	18566949	18567830
chr19	18620286	18620688
chr19	18659741	18661883
chr19	18775576	18778176
chr19	18780210	18780853
chr19	18781241	18781762
chr19	18782496	18783176
chr19	18866072	18866445
chr19	18867949	18868766
chr19	19059142	19060977
chr19	19145666	19147345
chr19	19276883	19277183
chr19	19491979	19492766
chr19	19498384	19499384
chr19	32637583	32638123
chr19	33812061	33814265
chr19	33815534	33817812
chr19	34352694	34353066
chr19	34500573	34500908
chr19	34501422	34501935
chr19	34504464	34504875
chr19	35224304	35224936
chr19	35299100	35300344
chr19	35352404	35352772
chr19	35549559	35550335
chr19	35636517	35638161
chr19	35657899	35658675
chr19	35677601	35678046
chr19	35888545	35888931
chr19	35889862	35890818
chr19	36003391	36004722
chr19	36039540	36040135
chr19	36544959	36545329
chr19	38207573	38207941
chr19	38325650	38327620
chr19	38327931	38328467
chr19	38329532	38330085
chr19	38395577	38396395
chr19	38398949	38399469
chr19	38511707	38512409
chr19	38515018	38516017
chr19	38516989	38517677
chr19	38543422	38544374
chr19	38546092	38546622
chr19	38547853	38548657
chr19	38561298	38562166
chr19	38572057	38572381
chr19	38577617	38578146
chr19	38579849	38580397
chr19	38636789	38637682
chr19	38888811	38889651
chr19	39106675	39107097
chr19	39181215	39181523
chr19	39200009	39200775
chr19	39306761	39309029
chr19	39327828	39330038
chr19	39395434	39400334
chr19	39427998	39430608
chr19	39825422	39826729
chr19	40447612	40448062
chr19	40554200	40555103
chr19	40566133	40566511
chr19	40703232	40703875
chr19	40736914	40737218
chr19	40739234	40739766
chr19	40742289	40743152
chr19	41095750	41096058
chr19	41305583	41306740
chr19	41330675	41331541
chr19	41863979	41864838
chr19	42021850	42022509
chr19	42053753	42054560
chr19	42058952	42059674
chr19	42087360	42088353
chr19	42374740	42377879
chr19	42378290	42378816
chr19	43475255	43475603
chr19	43600265	43600668
chr19	43607543	43608270
chr19	43719475	43720145
chr19	43727213	43728303
chr19	43729087	43729549
chr19	44683443	44684061
chr19	44709719	44710937
chr19	44784054	44784591
chr19	44800107	44801959
chr19	45025233	45025554
chr19	45028612	45029154
chr19	45056679	45058071
chr19	45059247	45059968
chr19	45060295	45061783
chr19	45150656	45152277
chr19	45211683	45212372
chr19	45212713	45213739
chr19	45302458	45302786
chr19	45354468	45355263
chr19	45547679	45548262
chr19	45549084	45549552
chr19	45550127	45550725
chr19	45606718	45608370
chr19	45681035	45681978
chr19	45683194	45684321
chr19	45701804	45703109
chr19	45890540	45891790
chr19	45934687	45935633
chr19	46008161	46009909
chr19	46014808	46015650
chr19	46312312	46312692
chr19	46392380	46392741
chr19	46648244	46648697
chr19	46674311	46674849
chr19	46677798	46678651
chr19	46704175	46705746
chr19	46775075	46775741
chr19	47002723	47003370
chr19	47038968	47041496
chr19	47041930	47042956
chr19	47064896	47065864
chr19	47208341	47209540
chr19	47210565	47211956
chr19	47345436	47346153
chr19	47379314	47382504
chr19	47518775	47523055
chr19	47701222	47703040
chr19	48484664	48485938
chr19	48600768	48601512
chr19	48660079	48662219
chr19	48880148	48882278
chr19	48905333	48905973
chr19	48922441	48923417
chr19	48944303	48944623
chr19	49106564	49108488
chr19	49196405	49196976
chr19	49200124	49200953
chr19	49201801	49202149
chr19	49347212	49347833
chr19	49520805	49521372
chr19	49624734	49627112
chr19	49836829	49838094
chr19	49972844	49974097
chr19	49974937	49975281
chr19	49976178	49976516
chr19	49986834	49989641
chr19	50006772	50007735
chr19	50313980	50314639
chr19	50315857	50316361
chr19	50428183	50428636
chr19	50661866	50662370
chr19	51097550	51098955
chr19	51329111	51330415
chr19	51352992	51353454
chr19	51380145	51380709
chr19	51590361	51591225
chr19	51713288	51714167
chr19	53941897	53942601
chr19	54206369	54212263
chr19	55294017	55294706
chr19	55311564	55312070
chr19	55312642	55313140
chr19	55400748	55403093
chr19	55403983	55404710
chr19	55429238	55430329
chr19	55433002	55434106
chr19	55450983	55454693
chr19	55540752	55541246
chr19	55592239	55594105
chr19	55616705	55617107
chr19	55667939	55671102
chr19	55696078	55697087
chr19	55703041	55703537
chr19	55703869	55704730
chr19	56087855	56088856
chr19	56160452	56164613
chr19	57400384	57400719
chr19	58338636	58339470
chr19	58455486	58456936
chr19_GL949748v2_alt	182519	186609
chr19_GL949749v2_alt	1022175	1022689
chr19_GL949750v2_alt	996738	997224
chr19_GL949751v2_alt	933031	933691
chr19_GL949752v1_alt	917596	917934
chr19_GL949753v2_alt	726882	727199
chr19_KI270938v1_alt	181542	181841
chr19_KI270938v1_alt	412641	413412
chr19_KI270938v1_alt	997296	997648
chr1_GL383519v1_alt	99652	100403
chr1_KI270762v1_alt	192040	196911
chr2	10055887	10056711
chr2	10057281	10059175
chr2	10423668	10424371
chr2	10424896	10426414
chr2	10426930	10427368
chr2	10438743	10440235
chr2	20614946	20615455
chr2	25161055	25161368
chr2	25228873	25229585
chr2	25230908	25231385
chr2	25928829	25929341
chr2	26188419	26188854
chr2	26458146	26458635
chr2	26726838	26729139
chr2	26730054	26731515
chr2	26777950	26778647
chr2	26947074	26948483
chr2	27026763	27027770
chr2	28625063	28625608
chr2	30931619	30932347
chr2	31192855	31193245
chr2	42753442	42753801
chr2	42754304	42754641
chr2	46904072	46904461
chr2	47020978	47021957
chr2	47069160	47075227
chr2	47075603	47077419
chr2	65020938	65021375
chr2	71686009	71686514
chr2	72934852	72935154
chr2	73255007	73255647
chr2	73258381	73259864
chr2	85343421	85343959
chr2	96252766	96253371
chr2	96594891	96595765
chr2	96832399	96832941
chr2	96875571	96879091
chr2	97700776	97701543
chr2	100278543	100279380
chr2	112559375	112559840
chr2	120177118	120177464
chr2	131045257	131046009
chr2	144364415	144364733
chr2	169505881	169506273
chr2	172080128	172081704
chr2	176079374	176079716
chr2	176171461	176172888
chr2	191835809	191836899
chr2	201175167	201175581
chr2	216663908	216665994
chr2	218275414	218275730
chr2	218643063	218643375
chr2	218644378	218644904
chr2	218891598	218894885
chr2	219271458	219271988
chr2	219536544	219539455
chr2	219641490	219641922
chr2	230907464	230909209
chr2	231238402	231240068
chr2	232530805	232531636
chr2	232534926	232535591
chr2	232544234	232544658
chr2	232545029	232546019
chr2	237911112	237913890
chr2	238132383	238132788
chr2	240480926	240481344
chr2	240511892	240512241
chr2	240630368	240632566
chr2	241222930	241224676
chr2	241443057	241444616
chr2	241570006	241574094
chr2	241675910	241677035
chr2	241768703	241769312
chr2	241803976	241805321
chr2	241873755	241874776
chr20	329406	331167
chr20	354032	354413
chr20	430352	430775
chr20	431578	434414
chr20	434728	436331
chr20	436725	437225
chr20	438019	439570
chr20	661888	662244
chr20	662833	663579
chr20	761030	761752
chr20	958744	959703
chr20	1171369	1171735
chr20	2759262	2759945
chr20	3163967	3165196
chr20	3924169	3927160
chr20	3930566	3931044
chr20	3933144	3934280
chr20	4187151	4187623
chr20	6041430	6042401
chr20	17611151	17613835
chr20	23628656	23629340
chr20	23633328	23634765
chr20	31576941	31577864
chr20	31664178	31669768
chr20	31830000	31840093
chr20	31908217	31908816
chr20	32030994	32031879
chr20	32140809	32141952
chr20	32165938	32166690
chr20	32230792	32231123
chr20	32439108	32440277
chr20	32445633	32447047
chr20	32447499	32447901
chr20	32449768	32459069
chr20	32631758	32632572
chr20	32633243	32634565
chr20	32807702	32808134
chr20	33073539	33074420
chr20	33769793	33770441
chr20	34081305	34081900
chr20	34710712	34711877
chr20	37314202	37316645
chr20	45293536	45293997
chr20	45821690	45823549
chr20	46174081	46174469
chr20	48627598	48628213
chr20	49987681	49988182
chr20	50082018	50082396
chr20	56458371	56458891
chr20	57374872	57375262
chr20	57405565	57407815
chr20	57408731	57413148
chr20	62132705	62134938
chr20	62295019	62295382
chr20	62464798	62465503
chr20	62886878	62888768
chr20	62968987	62969365
chr20	63277556	63278334
chr20	63344896	63345249
chr20	63346490	63348325
chr20	63401277	63401860
chr20	63485018	63488176
chr20	63488491	63489287
chr20	63529130	63531192
chr20	63531591	63532736
chr20	63588364	63589562
chr20	63589982	63591067
chr20	63672236	63672963
chr20	63674033	63674376
chr20	63769222	63769534
chr20	63930759	63931698
chr20	63934518	63935036
chr21	32567485	32567929
chr21	33894880	33895221
chr21	33895726	33896549
chr21	34716967	34717660
chr21	34787226	34788017
chr21	34792184	34792616
chr21	36747903	36748500
chr21	37224771	37225101
chr21	38822812	38823151
chr21	41884660	41885639
chr21	42141736	42142200
chr21	42411875	42413764
chr21	42436825	42438991
chr21	42443248	42446352
chr21	42446768	42447423
chr21	42470866	42472762
chr21	42578842	42581234
chr21	42848155	42849474
chr21	42910576	42910905
chr21	42912414	42912807
chr21	43756673	43757275
chr21	43759513	43760083
chr21	43761276	43761705
chr21	43802439	43804919
chr21	43982815	43983590
chr21	43984913	43986052
chr21	44074272	44074769
chr21	44144779	44145146
chr21	44217809	44220329
chr21	44224529	44227121
chr21	44229655	44230122
chr21	44232472	44232865
chr21	44309377	44312409
chr21	44327205	44327573
chr21	44459474	44460118
chr21	44461072	44461941
chr21	44498699	44499416
chr21	44567699	44570400
chr21	44842153	44849817
chr21	44850304	44851615
chr21	44898907	44901870
chr21	44902941	44904119
chr21	45938817	45941719
chr21	46126220	46129364
chr21	46161242	46162389
chr21	46291503	46300673
chr21	46301562	46303162
chr21	46353340	46355183
chr21	46355626	46357301
chr21	46363828	46364372
chr21	46388678	46389342
chr21	46390810	46391340
chr21	46397964	46398383
chr21	46416515	46416830
chr21	46420634	46422473
chr21	46664475	46664800
chr21_KI270872v1_alt	20461	21078
chr22	17864492	17864936
chr22	18088823	18089221
chr22	18090444	18090887
chr22	18130868	18131927
chr22	19359094	19359651
chr22	19848334	19848879
chr22	19875354	19875674
chr22	19876057	19876376
chr22	19876800	19877413
chr22	19967437	19968106
chr22	19969201	19969810
chr22	19970169	19971011
chr22	20145097	20146229
chr22	20313898	20314490
chr22	20421959	20425313
chr22	21448690	21449093
chr22	21449703	21450002
chr22	21623286	21624687
chr22	21920285	21920616
chr22	23317987	23319409
chr22	24187661	24188619
chr22	24219745	24220101
chr22	24441907	24442501
chr22	24503447	24504088
chr22	24510489	24511919
chr22	24525399	24525838
chr22	25845976	25846545
chr22	25851426	25851748
chr22	29137166	29137571
chr22	29165743	29171939
chr22	29259304	29259609
chr22	29259984	29261241
chr22	29327987	29329038
chr22	29695373	29695808
chr22	29728771	29731471
chr22	29790455	29791002
chr22	29793213	29793559
chr22	30447978	30448443
chr22	30494985	30495385
chr22	30626523	30627111
chr22	31617862	31618415
chr22	32861256	32861623
chr22	35551724	35553352
chr22	35553705	35554799
chr22	36196918	36198146
chr22	36267451	36267813
chr22	36463262	36471869
chr22	36489685	36490152
chr22	36938875	36939306
chr22	37010905	37011247
chr22	37062999	37063545
chr22	37065902	37066833
chr22	37126580	37127016
chr22	37179993	37181269
chr22	37205323	37206290
chr22	37313451	37315458
chr22	37368337	37368764
chr22	37490586	37491399
chr22	37692483	37693062
chr22	37709372	37711017
chr22	37713141	37713616
chr22	37725311	37726570
chr22	37732961	37733567
chr22	37734827	37735272
chr22	37740899	37741645
chr22	37769004	37769400
chr22	37771338	37771743
chr22	37772182	37773253
chr22	37774209	37774831
chr22	37814776	37819673
chr22	37921910	37922465
chr22	37931793	37934463
chr22	37936530	37937360
chr22	37941653	37942165
chr22	37972592	37974884
chr22	38071440	38072104
chr22	38074362	38075318
chr22	38147402	38147951
chr22	38715719	38716095
chr22	38716652	38717782
chr22	38861198	38861671
chr22	38863425	38863989
chr22	38864526	38864926
chr22	38865231	38865554
chr22	38991422	38992213
chr22	39223153	39223535
chr22	39223856	39224184
chr22	39224594	39225061
chr22	39374535	39374911
chr22	39376123	39376439
chr22	39382128	39382826
chr22	39383716	39384498
chr22	39436561	39437616
chr22	39488421	39491003
chr22	39511949	39512548
chr22	39513776	39514445
chr22	40028973	40030433
chr22	40030904	40031504
chr22	40329382	40329930
chr22	40973186	40973797
chr22	41356787	41357595
chr22	41530511	41530866
chr22	41533489	41534352
chr22	41598221	41598790
chr22	41824177	41826677
chr22	41904414	41906026
chr22	41906825	41910695
chr22	42382350	42382656
chr22	42508790	42509400
chr22	42510041	42510813
chr22	42511859	42512412
chr22	42558263	42558569
chr22	42570664	42571216
chr22	42572267	42573033
chr22	42618484	42619735
chr22	43125922	43130572
chr22	43132200	43133176
chr22	43198321	43198735
chr22	43203604	43204224
chr22	44737590	44738502
chr22	44808322	44808870
chr22	45922131	45922461
chr22	46239461	46240050
chr22	46281910	46282603
chr22	49902354	49903023
chr22	49992833	49994595
chr22	49995176	50000808
chr22	50161071	50161609
chr22	50175927	50177092
chr22	50177496	50181626
chr22	50611354	50611966
chr22	50720981	50721826
chr22	50723819	50724166
chr22_KI270879v1_alt	270371	271143
chr2_KI270776v1_alt	15887	17575
chr3	8622972	8623586
chr3	8629477	8629861
chr3	9500328	9500980
chr3	9687704	9688137
chr3	9697745	9698223
chr3	9778614	9780949
chr3	9783713	9784232
chr3	9867002	9867329
chr3	10242505	10242845
chr3	12816317	12816705
chr3	12898588	12899764
chr3	13504817	13505957
chr3	14141642	14142163
chr3	14152335	14152693
chr3	14481361	14481878
chr3	14487960	14488268
chr3	14503438	14503891
chr3	15074173	15074948
chr3	15262131	15262537
chr3	15647884	15648209
chr3	16305114	16305414
chr3	23921950	23922672
chr3	33092812	33093707
chr3	36833249	36833786
chr3	42664504	42665739
chr3	43062179	43063303
chr3	45034728	45036295
chr3	45547492	45547861
chr3	46681437	46681980
chr3	46921465	46924570
chr3	47016620	47017055
chr3	47017394	47017797
chr3	47056917	47057341
chr3	47245980	47246357
chr3	47343514	47344405
chr3	47417179	47417834
chr3	47502889	47503249
chr3	47503650	47504380
chr3	48158724	48159086
chr3	48516840	48517927
chr3	48518269	48520558
chr3	48535902	48536279
chr3	48538596	48539508
chr3	49533033	49533341
chr3	49665310	49666146
chr3	49667898	49668781
chr3	49669493	49669810
chr3	49704717	49706241
chr3	49706876	49707234
chr3	49907671	49908184
chr3	49908633	49909326
chr3	50355113	50355638
chr3	50581771	50582229
chr3	50585128	50585588
chr3	50586011	50586798
chr3	50587609	50588776
chr3	50589575	50592229
chr3	50592651	50593517
chr3	50594432	50595160
chr3	51380797	51381691
chr3	51394577	51395068
chr3	51702805	51704019
chr3	51715141	51715926
chr3	51717412	51719436
chr3	51933183	51934721
chr3	52252934	52255353
chr3	52256820	52257150
chr3	52399064	52400259
chr3	124650632	124651144
chr3	124658035	124658490
chr3	126130152	126130761
chr3	126528943	126531098
chr3	127608149	127608801
chr3	127620715	127621057
chr3	127690925	127691294
chr3	128070908	128071585
chr3	128407234	128408748
chr3	128620261	128621485
chr3	128824285	128825038
chr3	129037922	129040279
chr3	129086989	129088609
chr3	129088944	129089655
chr3	129091020	129091340
chr3	130097811	130098374
chr3	133825911	133826536
chr3	133942205	133943172
chr3	141311295	141312238
chr3	155829898	155830341
chr3	183818056	183818386
chr3	183987434	183989092
chr3	184291915	184292851
chr3	185632335	185632737
chr3	194340944	194341795
chr3	194354989	194355745
chr3	194356505	194356965
chr3	194359283	194360060
chr3	196587977	196588302
chr3	196659725	196661771
chr3	196947017	196947955
chr3	197510567	197511002
chr3_KI270782v1_alt	48385	48794
chr3_KI270924v1_alt	30509	31270
chr3_KI270924v1_alt	33029	33524
chr4	769143	769715
chr4	955465	956495
chr4	1024311	1026094
chr4	1026428	1031516
chr4	1236724	1238152
chr4	1336984	1338790
chr4	1380166	1380599
chr4	1394854	1395622
chr4	1808746	1811641
chr4	1813987	1816220
chr4	2064379	2066232
chr4	2066687	2067808
chr4	2068559	2071157
chr4	2330333	2330885
chr4	2596192	2596529
chr4	2731879	2732266
chr4	3238674	3239532
chr4	3261566	3262177
chr4	3493390	3495542
chr4	3497821	3503451
chr4	3505093	3505655
chr4	3508975	3509531
chr4	3514483	3515280
chr4	4321078	4321427
chr4	7031029	7032712
chr4	8215829	8216287
chr4	8235521	8236380
chr4	8237421	8237788
chr4	8240693	8241329
chr4	8241677	8242337
chr4	8587163	8587671
chr4	80201922	80203656
chr4	98470795	98471152
chr4	184398990	184399382
chr5	187089	187388
chr5	197793	199578
chr5	366966	369729
chr5	468329	468658
chr5	663769	665024
chr5	732387	733950
chr5	1218798	1219958
chr5	1220819	1221933
chr5	1260082	1260792
chr5	10649813	10650144
chr5	78174843	78175181
chr5	134146205	134146533
chr5	134579675	134580194
chr5	138285604	138286077
chr5	138346500	138347212
chr5	141512233	141512787
chr5	149002049	149002420
chr5	149367060	149368150
chr5	149632045	149633364
chr5	150295985	150296671
chr5	150297075	150297413
chr5	150401986	150402573
chr5	150649302	150651141
chr5	150655501	150657765
chr5	150676837	150677186
chr5	151099307	151101934
chr5	154819866	154820593
chr5	157252611	157253248
chr5	160253305	160253759
chr5	160259424	160259739
chr5	160260137	160262895
chr5	171794409	171794943
chr5	172043914	172044652
chr5	172334252	172334735
chr5	172686808	172687184
chr5	172688127	172689245
chr5	172689757	172690323
chr5	176392576	176393013
chr5	176397828	176398130
chr5	176596238	176596867
chr5	176618896	176622299
chr5	176654524	176656230
chr5	176656717	176657304
chr5	176657729	176659719
chr5	176868083	176878853
chr5	177299848	177300503
chr5	177502699	177505868
chr5	177596448	177597009
chr5	178149294	178150180
chr5	178208847	178211492
chr5	178211925	178213412
chr5	178213886	178215865
chr5	179834914	179835552
chr5	179837498	179837941
chr5	179912834	179913903
chr5	179919117	179919418
chr5	180099471	180101185
chr5	180101774	180102078
chr5	180601786	180602094
chr5	180785433	180787343
chr5	180787682	180788359
chr6	3263755	3264446
chr6	3270306	3270612
chr6	7247973	7249022
chr6	12163402	12163970
chr6	13287615	13289184
chr6	13357720	13358068
chr6	13358746	13359919
chr6	13360533	13361033
chr6	16302968	16303308
chr6	25664833	25665584
chr6	30147897	30148786
chr6	33573090	33573613
chr6	33771796	33772584
chr6	34040632	34041222
chr6	34531900	34534613
chr6	34537856	34538170
chr6	35311336	35312905
chr6	35319509	35319971
chr6	35425742	35426233
chr6	35426639	35427837
chr6	36138321	36138865
chr6	36229994	36231455
chr6	36686368	36687095
chr6	36731579	36732132
chr6	36740885	36742554
chr6	36928298	36928759
chr6	37024737	37028450
chr6	39189871	39190930
chr6	39330644	39330990
chr6	39335417	39336765
chr6	41027485	41028858
chr6	41190998	41191747
chr6	41653249	41654124
chr6	41770378	41771365
chr6	41792839	41793381
chr6	41931346	41931872
chr6	41932384	41934234
chr6	42086786	42087152
chr6	42090763	42092873
chr6	42093931	42094504
chr6	42095080	42095563
chr6	42095947	42096490
chr6	42098318	42098820
chr6	42099256	42100964
chr6	42101781	42102679
chr6	42103099	42108091
chr6	42925240	42925722
chr6	43286116	43286910
chr6	43504841	43505999
chr6	43616953	43617950
chr6	43639944	43640601
chr6	43671611	43671979
chr6	43783876	43784623
chr6	43785217	43785601
chr6	44153538	44154858
chr6	44165469	44167326
chr6	44276472	44277078
chr6	52502940	52506721
chr6	107657665	107658297
chr6	137881140	137881721
chr6	149724649	149725364
chr6	158061913	158062272
[truncated: 61,800 more rows]
