# Supplementary material for: USP20, a Super-enhancer Regulated Gene, Promotes Acute Myeloid Leukemia Progression through CTNNB1 Deubiquitination
Source: Int J Biol Sci. 2026 Feb 11;22(5):2665–86. doi: 10.7150/ijbs.122898 (PMC12965243; doi:10.7150/ijbs.122898)
Supplement: Supplementary file 3 — Supplementary tables. [file ijbsv22p2665s3.zip › 附表/Suppl/Supplementary Table 13.xls]

chr	start	end
chr1	21145	21932
chr1	24550	25136
chr1	28771	30105
chr1	31481	31829
chr1	32550	33005
chr1	35788	36098
chr1	37535	38054
chr1	133203	133982
chr1	137268	137642
chr1	183320	184519
chr1	186374	186705
chr1	188131	190674
chr1	191315	192461
chr1	199300	200475
chr1	202536	203199
chr1	258643	258945
chr1	266691	267064
chr1	267389	267734
chr1	348044	348537
chr1	356131	356712
chr1	377667	378739
chr1	432717	434856
chr1	605849	606424
chr1	611629	611949
chr1	630938	631348
chr1	668673	669835
chr1	723883	724348
chr1	778383	779198
chr1	820466	821256
chr1	826757	828023
chr1	837733	838449
chr1	874860	875239
chr1	903735	904761
chr1	905451	907275
chr1	907643	908309
chr1	910530	911649
chr1	912322	914552
chr1	915817	916651
chr1	917632	919875
chr1	920242	923787
chr1	925251	926738
chr1	927075	927980
chr1	929297	933811
chr1	936143	942336
chr1	942823	943415
chr1	943816	944453
chr1	945914	946682
chr1	947613	948267
chr1	950791	951085
chr1	952441	952876
chr1	958921	959795
chr1	961884	964337
chr1	967160	968908
chr1	970866	971594
chr1	973310	974170
chr1	975444	976519
chr1	979562	980599
chr1	983937	984375
chr1	996442	1002556
chr1	1002973	1007073
chr1	1013171	1014510
chr1	1014842	1015818
chr1	1016968	1017661
chr1	1018128	1020655
chr1	1021083	1027834
chr1	1030164	1032047
chr1	1032533	1033515
chr1	1034546	1037253
chr1	1038056	1039023
chr1	1040642	1041158
chr1	1043534	1044522
chr1	1045019	1046175
chr1	1049504	1049890
chr1	1053634	1054184
chr1	1054858	1055857
chr1	1056723	1057136
chr1	1058265	1059902
chr1	1060494	1060825
chr1	1061812	1062824
chr1	1063365	1064470
chr1	1066502	1068246
chr1	1068987	1071219
chr1	1071522	1073385
chr1	1073890	1075998
chr1	1078350	1082525
chr1	1082878	1083200
chr1	1083576	1084214
chr1	1085331	1086724
chr1	1088418	1089355
chr1	1089955	1091562
chr1	1092540	1093011
chr1	1107988	1108492
chr1	1115893	1116875
chr1	1121740	1122551
chr1	1123055	1123614
chr1	1124160	1126242
chr1	1127861	1129151
chr1	1133600	1134234
chr1	1135645	1136801
chr1	1140632	1141040
chr1	1141640	1142641
chr1	1143054	1145417
chr1	1145738	1146461
chr1	1150122	1151805
chr1	1156166	1160891
chr1	1162224	1162925
chr1	1164954	1165451
chr1	1166089	1171955
chr1	1173422	1174136
chr1	1175422	1176411
chr1	1177697	1178103
chr1	1179126	1180127
chr1	1181293	1185782
chr1	1195684	1196061
chr1	1196558	1204306
chr1	1204628	1207229
chr1	1207910	1209382
chr1	1210149	1211513
chr1	1211925	1216824
chr1	1217428	1217854
chr1	1218203	1219699
chr1	1220025	1220576
chr1	1222386	1223969
chr1	1226584	1226980
chr1	1227386	1228603
chr1	1231222	1232364
chr1	1233934	1234776
chr1	1235317	1243424
chr1	1243812	1244548
chr1	1245376	1245706
chr1	1247092	1251211
chr1	1255532	1255897
chr1	1257767	1261411
chr1	1265129	1265679
chr1	1267565	1268014
chr1	1272760	1275763
chr1	1282191	1282861
chr1	1284563	1285875
chr1	1286932	1288683
chr1	1289344	1293245
chr1	1293724	1296227
chr1	1296830	1298293
chr1	1298724	1300798
chr1	1301640	1302577
chr1	1302993	1312041
chr1	1312417	1314226
chr1	1315286	1315651
chr1	1318926	1320504
chr1	1320928	1322253
chr1	1324399	1326282
chr1	1326833	1329275
chr1	1330718	1336136
chr1	1336617	1336934
chr1	1337329	1338487
chr1	1340322	1340926
chr1	1341915	1342971
chr1	1343360	1348747
chr1	1349105	1349982
chr1	1351549	1354803
chr1	1355276	1355869
chr1	1356440	1357779
chr1	1358436	1360590
chr1	1370427	1372696
chr1	1373075	1373527
chr1	1374211	1376881
chr1	1381367	1382182
chr1	1385250	1385562
chr1	1397846	1398497
chr1	1399164	1401906
chr1	1406592	1407710
chr1	1411393	1411956
chr1	1415756	1416053
chr1	1419112	1419481
chr1	1420427	1422879
chr1	1425720	1426110
chr1	1426652	1427494
chr1	1428233	1428534
chr1	1429581	1434989
chr1	1435414	1435899
chr1	1436341	1439463
chr1	1440053	1442635
chr1	1444723	1445018
chr1	1456744	1457078
chr1	1459035	1459579
chr1	1467724	1468078
chr1	1471373	1471728
chr1	1476856	1477366
chr1	1479301	1480387
chr1	1481812	1482135
chr1	1485183	1485967
chr1	1494741	1496194
chr1	1504672	1505655
chr1	1508300	1509880
chr1	1511585	1512354
chr1	1512984	1513735
chr1	1517300	1518214
chr1	1519844	1520288
chr1	1524243	1525191
chr1	1529400	1529880
chr1	1533028	1533721
chr1	1535144	1535571
chr1	1536002	1536601
chr1	1537439	1537889
chr1	1538964	1539876
chr1	1540715	1541063
chr1	1543084	1543962
chr1	1544959	1545610
chr1	1550570	1551237
chr1	1574594	1575142
chr1	1577414	1577969
chr1	1593907	1594820
chr1	1596910	1599076
chr1	1600371	1601914
chr1	1603759	1604195
chr1	1605599	1606462
chr1	1613054	1613552
chr1	1614109	1616276
chr1	1616810	1617134
chr1	1618017	1618766
chr1	1619472	1620026
chr1	1621540	1622792
chr1	1624796	1625242
chr1	1625557	1626509
chr1	1627315	1627950
chr1	1630295	1630681
chr1	1634711	1635354
chr1	1636254	1637622
chr1	1638401	1638731
chr1	1639382	1640963
chr1	1644676	1645068
chr1	1647281	1649028
chr1	1657968	1659779
chr1	1660296	1660835
chr1	1664905	1665423
chr1	1680266	1680641
chr1	1688168	1688573
chr1	1691083	1693945
chr1	1696496	1698119
chr1	1699266	1699844
chr1	1701064	1701863
chr1	1703812	1704821
chr1	1708515	1708811
chr1	1709472	1709872
chr1	1714636	1716216
chr1	1723940	1725238
chr1	1725609	1725978
chr1	1728862	1729234
chr1	1730439	1731287
chr1	1737700	1738101
chr1	1744375	1745210
chr1	1745650	1747211
chr1	1748803	1749473
chr1	1749865	1751035
chr1	1751478	1751858
chr1	1753009	1753902
chr1	1755591	1756063
chr1	1757456	1757955
chr1	1758850	1759573
chr1	1777723	1778185
chr1	1778630	1781594
chr1	1852771	1853143
chr1	1862744	1863075
chr1	1890412	1892694
chr1	1893381	1895500
chr1	1896181	1896626
chr1	1901398	1902231
chr1	1906177	1909518
chr1	1911596	1911916
chr1	1915545	1916374
chr1	1917995	1918575
chr1	1919001	1922285
chr1	1922721	1923896
chr1	1924914	1925335
chr1	1926907	1927250
chr1	1942982	1943339
chr1	1969041	1969591
chr1	2023217	2023613
chr1	2024413	2025254
chr1	2028640	2029020
chr1	2030682	2031210
chr1	2043591	2044036
chr1	2104707	2105335
chr1	2121766	2122125
chr1	2123053	2124112
chr1	2133078	2133990
chr1	2189375	2189847
chr1	2190536	2191259
chr1	2193605	2194169
chr1	2194808	2195709
chr1	2197033	2197845
chr1	2198347	2199747
chr1	2201128	2201425
chr1	2203223	2209177
chr1	2209513	2210077
chr1	2210452	2211163
chr1	2212109	2213241
chr1	2213639	2217282
chr1	2224278	2225311
chr1	2225867	2228066
chr1	2228921	2232697
chr1	2233914	2234580
chr1	2238432	2238915
chr1	2241855	2242496
chr1	2251400	2251727
chr1	2252393	2252835
chr1	2254474	2257537
chr1	2257874	2258802
chr1	2262192	2262490
chr1	2267688	2268327
chr1	2269339	2271223
chr1	2274443	2274744
chr1	2277934	2278456
chr1	2279194	2279585
chr1	2282464	2283270
chr1	2283781	2284242
chr1	2284915	2285340
chr1	2288439	2291600
chr1	2292103	2293457
chr1	2293970	2294953
chr1	2297676	2302983
chr1	2304725	2305677
chr1	2308678	2309236
chr1	2310345	2314891
chr1	2315213	2317200
chr1	2344138	2346083
chr1	2347413	2347717
chr1	2376571	2377024
chr1	2379817	2380128
chr1	2381909	2382214
chr1	2391577	2392078
chr1	2394761	2395104
chr1	2406192	2407180
chr1	2412077	2414811
chr1	2440189	2440483
chr1	2444998	2445440
chr1	2447369	2447721
chr1	2452926	2453736
chr1	2460457	2460802
chr1	2466821	2468064
chr1	2469962	2470256
chr1	2483044	2483341
chr1	2485524	2485849
chr1	2506836	2507845
chr1	2525996	2529137
chr1	2530151	2532423
chr1	2532885	2533205
chr1	2537732	2540412
chr1	2542656	2543082
chr1	2543386	2549811
chr1	2550340	2550732
chr1	2553146	2558466
chr1	2559738	2562795
chr1	2564298	2564713
chr1	2565305	2565675
chr1	2566177	2568894
chr1	2575732	2576642
chr1	2578281	2578626
chr1	2583734	2584132
chr1	2584949	2587749
chr1	2589430	2589848
chr1	2591698	2592212
chr1	2592737	2593182
chr1	2594207	2595294
chr1	2596177	2598597
chr1	2605023	2605443
chr1	2631313	2631657
chr1	2640571	2640892
chr1	2642806	2643662
chr1	2644266	2644619
chr1	2849144	2849493
chr1	2926575	2927253
chr1	2973976	2974273
chr1	3162909	3163205
chr1	3165029	3165633
chr1	3170212	3171701
chr1	3172327	3172825
chr1	3174406	3174869
chr1	3182050	3182602
chr1	3183172	3183902
chr1	3187546	3188032
chr1	3252142	3252447
chr1	3453074	3453861
chr1	3491157	3491660
chr1	3510107	3510806
chr1	3517331	3517678
chr1	3519621	3520074
chr1	3530105	3530470
chr1	3531791	3532381
chr1	3535246	3535614
chr1	3536118	3536780
chr1	3543706	3544313
chr1	3545850	3546164
chr1	3571463	3571821
chr1	3591868	3592272
chr1	3602857	3603320
chr1	3609279	3609671
chr1	3613907	3614232
chr1	3617105	3617525
chr1	3618689	3619419
chr1	3624340	3625007
chr1	3625381	3625811
chr1	3627730	3628084
chr1	3652486	3652910
chr1	3663864	3664225
chr1	3668884	3669672
chr1	3672189	3672911
chr1	3676475	3677614
chr1	3681103	3682079
chr1	3686182	3686673
chr1	3708039	3708336
chr1	3712883	3713337
chr1	3714442	3714832
chr1	3715165	3715751
chr1	3717561	3718464
chr1	3719228	3720486
chr1	3721048	3721466
chr1	3721885	3722180
chr1	3723139	3723679
chr1	3744730	3745392
chr1	3745772	3746287
chr1	3762447	3763444
chr1	3767498	3767799
chr1	3768189	3769440
chr1	3769936	3779378
chr1	3783873	3784303
chr1	3787925	3789438
chr1	3790249	3791341
chr1	3793748	3794618
chr1	3795789	3797157
chr1	3797460	3798931
chr1	3814915	3815617
chr1	3856693	3858499
chr1	3868433	3868955
chr1	3880136	3882293
chr1	3885776	3886338
chr1	3890561	3891090
chr1	3891566	3892712
chr1	3894415	3895145
chr1	3899368	3901719
chr1	3903245	3904728
chr1	3906788	3907377
chr1	4326607	4329538
chr1	4345332	4345804
chr1	4599988	4600662
chr1	4601929	4604200
chr1	5875457	5875764
chr1	5877678	5878424
chr1	5879800	5880503
chr1	5882159	5889219
chr1	5889742	5890074
chr1	5892113	5892806
chr1	5975296	5975753
chr1	5991059	5991395
chr1	5991996	5994783
chr1	5995719	5996477
chr1	6025363	6028856
chr1	6039799	6040113
chr1	6109006	6109435
chr1	6112709	6113118
chr1	6123295	6124009
chr1	6124432	6124856
chr1	6127646	6128164
chr1	6147371	6148069
chr1	6154191	6154700
chr1	6155371	6156263
chr1	6161694	6162028
chr1	6171397	6172142
chr1	6199027	6200605
chr1	6201596	6202053
chr1	6204283	6206322
chr1	6206928	6208156
chr1	6208919	6210153
chr1	6210931	6211243
chr1	6217945	6218872
chr1	6235024	6235375
chr1	6235708	6236364
chr1	6245253	6246521
chr1	6251079	6251394
chr1	6262094	6262815
chr1	6348153	6349004
chr1	6358351	6360550
chr1	6393109	6394214
chr1	6414100	6414546
chr1	6420183	6421050
chr1	6423444	6423993
chr1	6425381	6426600
chr1	6427055	6428441
chr1	6428744	6430429
chr1	6431987	6432755
chr1	6440208	6440781
chr1	6445244	6446839
chr1	6447634	6448125
chr1	6449099	6449413
chr1	6449804	6450203
chr1	6453224	6453656
chr1	6455001	6455667
chr1	6456327	6457445
chr1	6459608	6460967
chr1	6462318	6463219
chr1	6464353	6465300
chr1	6466021	6466494
chr1	6466947	6467299
chr1	6468365	6469340
chr1	6474663	6475917
chr1	6486055	6486513
chr1	6490265	6490599
chr1	6491197	6491755
chr1	6492186	6492618
chr1	6497472	6497783
chr1	6498415	6498962
chr1	6506808	6507151
chr1	6508423	6509179
chr1	6511206	6511792
chr1	6512113	6512647
chr1	6524487	6524868
chr1	6554168	6554640
chr1	6554950	6555992
chr1	6579576	6580241
chr1	6580548	6582705
chr1	6585314	6585747
chr1	6586195	6586650
chr1	6591268	6591805
chr1	6593363	6593707
chr1	6599615	6600189
chr1	6600868	6604466
chr1	6610499	6611150
chr1	6612633	6615077
chr1	6624705	6625584
chr1	6628479	6628825
chr1	6634629	6635001
chr1	6701080	6702362
chr1	6741519	6742002
chr1	6743254	6744507
chr1	6784373	6785760
chr1	6786074	6786816
chr1	6904785	6906462
chr1	6906937	6907713
chr1	6909474	6909878
chr1	6910838	6913669
chr1	6915622	6916072
chr1	6916810	6917286
chr1	6934243	6934768
chr1	6935571	6936118
chr1	6938442	6938965
chr1	6962104	6963572
chr1	7236064	7236541
chr1	7505745	7506328
chr1	7548936	7549333
chr1	7550843	7552913
chr1	7553479	7553897
chr1	7555044	7556886
chr1	7557589	7558749
chr1	7560383	7563170
chr1	7564123	7564753
chr1	7565156	7565854
chr1	7566430	7567602
chr1	7570086	7571060
chr1	7572552	7575294
chr1	7575920	7576218
chr1	7576755	7577494
chr1	7578278	7578612
chr1	7579027	7579425
chr1	7579742	7580888
chr1	7581546	7582342
chr1	7582675	7588758
chr1	7589888	7590948
chr1	7592224	7592675
chr1	7594492	7594892
chr1	7629719	7630235
chr1	7642159	7642662
chr1	7651386	7651812
chr1	7661814	7662203
chr1	7663420	7663778
chr1	7678151	7678560
chr1	7690384	7692371
chr1	7698435	7698914
chr1	7703318	7703988
chr1	7704411	7705123
chr1	7770927	7771850
chr1	7783442	7784365
chr1	7827209	7827634
chr1	7829776	7830228
chr1	7868317	7868630
chr1	7912730	7913232
chr1	7953994	7954507
chr1	7961244	7962013
chr1	8249428	8249723
chr1	8423890	8424328
chr1	8426231	8426914
chr1	8501168	8502607
chr1	8517932	8518495
chr1	8542412	8542928
chr1	8702928	8703735
chr1	8788477	8788935
chr1	8789509	8789950
chr1	8816951	8818207
chr1	8847998	8848586
chr1	8848885	8849461
chr1	8857747	8858406
chr1	8858979	8859371
chr1	8862657	8863020
chr1	8876884	8879481
chr1	9234387	9235118
chr1	9239832	9240206
chr1	9399983	9400889
chr1	9428543	9429043
chr1	9539037	9540188
chr1	9592326	9592809
chr1	9593189	9593937
chr1	9601197	9601914
chr1	9612455	9613383
chr1	9615120	9615985
chr1	9626378	9626877
chr1	9657692	9658015
chr1	9687620	9688619
chr1	9689078	9690196
chr1	9716903	9720250
chr1	9720804	9721189
chr1	9724268	9725418
chr1	9729576	9729899
chr1	9733823	9734151
chr1	9768173	9768627
chr1	9823922	9824628
chr1	9825336	9825805
chr1	9848437	9848910
chr1	9900513	9900954
chr1	9909405	9911185
chr1	9943002	9943428
chr1	10032439	10033655
chr1	10189552	10189983
chr1	10209883	10211422
chr1	10398373	10399856
chr1	10426743	10427052
chr1	10430159	10431034
chr1	10450289	10450620
chr1	10471808	10472536
chr1	10474662	10475475
chr1	10508256	10508989
chr1	10510654	10511007
chr1	10511600	10512284
chr1	10629906	10630371
chr1	10630837	10631432
chr1	10641504	10641911
chr1	10646089	10646456
chr1	10656351	10657092
chr1	10671700	10672016
chr1	10673866	10674905
chr1	10675341	10676225
chr1	10676904	10677407
chr1	10679071	10680963
chr1	10681315	10682363
chr1	10682820	10685008
chr1	10685580	10688910
chr1	10689847	10690855
chr1	10691525	10692772
chr1	10694439	10694749
chr1	10696382	10697060
chr1	10698946	10699289
chr1	10714850	10715489
chr1	10716204	10718219
chr1	10719592	10720059
chr1	10720512	10720988
chr1	10721599	10721903
chr1	10722221	10722702
chr1	10729039	10729667
chr1	10735974	10736478
chr1	10737884	10738215
chr1	10744358	10744702
chr1	10755840	10756154
chr1	10788781	10789221
chr1	10793705	10794242
chr1	10795646	10796081
chr1	10890379	10890907
chr1	10897940	10899315
chr1	10899920	10900375
chr1	10906000	10906378
chr1	11012231	11013238
chr1	11043667	11044193
chr1	11053195	11053602
chr1	11054014	11054947
chr1	11060003	11060481
chr1	11099355	11100601
chr1	11130240	11130737
chr1	11241566	11242244
chr1	11262392	11262922
chr1	11263303	11263663
chr1	11272650	11274030
chr1	11298806	11299329
chr1	11305612	11306126
chr1	11311671	11312374
chr1	11478805	11479560
chr1	11563522	11563836
chr1	11615238	11615614
chr1	11650110	11650999
chr1	11664004	11664424
chr1	11670128	11670445
chr1	11672013	11673720
chr1	11674602	11674919
chr1	11680555	11681821
chr1	11728869	11730524
chr1	11735763	11736992
chr1	11738281	11740347
chr1	11740731	11741361
chr1	11747386	11747937
chr1	11748869	11749723
chr1	11784316	11785547
chr1	11787284	11789113
chr1	11790156	11790792
chr1	11793661	11794177
chr1	11795008	11795502
chr1	11796143	11798071
chr1	11799205	11801400
chr1	11802831	11804414
chr1	11804928	11806505
chr1	11834409	11834798
chr1	11835866	11836257
chr1	11836818	11837913
chr1	11838238	11838900
chr1	11839286	11840648
chr1	11841137	11843496
chr1	11847150	11847787
chr1	11848305	11848685
chr1	11849642	11850466
chr1	11850804	11851462
chr1	11852775	11853105
chr1	11854051	11855078
chr1	11858142	11859472
chr1	11865843	11866153
chr1	11878606	11879247
chr1	11879714	11880755
chr1	11882846	11883789
chr1	11885416	11886079
chr1	11890095	11890568
chr1	11893826	11894155
chr1	11898270	11898601
chr1	11901452	11901774
chr1	11906814	11907650
chr1	11908385	11909695
chr1	11910192	11911265
chr1	11912016	11912981
chr1	11913326	11915675
chr1	11916160	11916487
chr1	11916796	11917211
chr1	11917908	11918218
chr1	11922597	11923807
chr1	11924919	11925864
chr1	11926190	11926971
chr1	11930187	11930984
chr1	11933931	11935350
chr1	11937071	11937591
chr1	11952581	11952879
chr1	11963273	11963674
chr1	11966675	11967110
chr1	11979720	11980882
chr1	11981244	11982104
chr1	11982955	11984497
chr1	11984834	11985131
chr1	11998860	11999180
chr1	12001973	12002322
chr1	12003459	12003982
chr1	12004580	12007466
chr1	12008412	12008911
chr1	12009363	12011295
chr1	12011611	12012604
chr1	12019056	12020819
chr1	12021776	12022344
chr1	12029835	12030175
chr1	12031044	12031802
chr1	12037458	12039458
chr1	12040140	12040461
chr1	12085261	12086214
chr1	12088457	12089170
chr1	12161168	12162879
chr1	12165513	12165854
chr1	12167716	12168641
chr1	12174857	12175722
chr1	12180637	12181032
chr1	12229614	12230386
chr1	12344716	12345085
chr1	12375570	12375892
chr1	12376864	12377304
chr1	12435130	12435565
chr1	12435922	12436924
chr1	12478046	12479146
chr1	12527583	12529005
chr1	12541144	12541643
chr1	12601190	12602409
chr1	12602805	12603162
chr1	12603518	12603954
chr1	12604570	12605086
chr1	12615828	12617296
chr1	12618035	12620971
chr1	13748730	13749903
chr1	13808730	13809131
chr1	13868762	13869167
chr1	14775869	14777664
chr1	14778842	14779582
chr1	14782105	14785861
chr1	14789138	14789491
chr1	14791653	14791968
chr1	14795622	14796382
chr1	14810640	14810946
chr1	14816949	14817367
chr1	14818431	14818844
chr1	14922836	14923452
chr1	14939656	14940143
chr1	14944366	14945281
chr1	15007868	15009519
chr1	15073571	15073952
chr1	15112154	15112639
chr1	15152425	15152998
chr1	15153484	15155123
chr1	15176283	15178525
chr1	15179375	15179773
chr1	15180074	15180417
chr1	15186852	15188581
chr1	15189613	15190047
chr1	15204155	15204534
chr1	15206367	15207798
chr1	15208141	15210246
chr1	15261254	15261785
chr1	15272255	15272683
chr1	15323172	15323714
chr1	15409622	15410074
chr1	15411129	15411983
chr1	15417060	15417948
chr1	15427332	15427642
chr1	15492582	15494026
chr1	15523932	15525554
chr1	15526381	15527318
chr1	15617293	15617837
chr1	15731877	15732369
chr1	15734796	15735642
chr1	15739448	15739888
chr1	15760840	15761232
chr1	15761891	15762361
chr1	15792174	15792632
chr1	15795378	15796183
chr1	15799771	15801123
chr1	15802352	15802710
chr1	15831455	15831754
chr1	15832352	15832794
chr1	15833202	15833523
chr1	15834377	15837399
chr1	15840027	15840399
chr1	15846911	15848891
chr1	15849405	15850297
chr1	15886169	15886537
chr1	15935015	15936186
chr1	15941290	15942616
chr1	15944519	15945448
chr1	15945900	15946607
chr1	15947221	15947593
chr1	15949585	15950005
chr1	15950615	15953851
chr1	15975550	15976166
chr1	15991451	15992141
chr1	16013292	16013602
chr1	16014731	16015097
chr1	16020384	16021248
chr1	16023323	16024163
chr1	16027458	16028049
chr1	16029789	16030449
chr1	16030886	16031591
chr1	16036431	16036929
chr1	16039262	16039655
chr1	16041956	16042965
chr1	16043542	16046144
chr1	16046741	16047151
chr1	16048956	16050689
chr1	16051291	16056852
chr1	16057360	16057770
chr1	16058526	16059010
chr1	16071841	16072299
chr1	16139732	16140311
chr1	16141117	16142077
chr1	16143489	16144597
chr1	16145493	16145881
chr1	16146301	16147045
chr1	16148463	16148814
chr1	16150092	16151878
chr1	16162469	16162784
chr1	16171294	16172214
chr1	16173071	16173644
chr1	16189689	16189988
chr1	16202254	16202581
chr1	16204546	16205489
chr1	16205795	16207222
chr1	16207602	16208507
chr1	16208830	16209127
chr1	16209884	16210263
chr1	16215906	16216677
chr1	16217121	16217856
chr1	16229738	16230689
chr1	16236078	16237272
chr1	16241286	16241613
chr1	16248567	16248883
chr1	16351794	16353139
chr1	16365944	16366518
chr1	16367021	16367995
chr1	16439870	16441444
chr1	16498781	16499542
chr1	16500997	16501432
chr1	16512626	16514635
chr1	16533239	16533725
chr1	16534291	16535365
chr1	16538717	16539471
chr1	16612776	16613984
chr1	16619978	16620405
chr1	16620854	16621402
chr1	16625478	16627264
chr1	16630120	16631019
chr1	16631321	16631869
chr1	16638084	16638642
chr1	16642448	16646154
chr1	16646639	16647150
chr1	16648025	16650196
chr1	16656559	16657412
chr1	16666109	16667366
chr1	16672537	16673665
chr1	16677625	16678035
chr1	16691146	16691641
chr1	16696815	16697171
chr1	16702933	16703389
chr1	16704621	16705015
chr1	16710398	16710886
chr1	16716742	16718596
chr1	16728713	16729034
chr1	16733660	16734847
chr1	16739993	16741452
chr1	16741838	16742156
chr1	16750202	16750942
chr1	16868342	16869145
chr1	16872752	16873711
chr1	16874199	16874680
chr1	16895701	16896968
chr1	16904079	16905395
chr1	16911802	16915074
chr1	16915448	16916010
chr1	16916533	16916865
chr1	16921584	16922401
chr1	16927251	16928169
chr1	16929868	16930652
chr1	16945499	16945818
chr1	16969062	16969923
chr1	16971532	16971977
chr1	16978337	16978811
chr1	16984623	16984970
chr1	16987154	16988101
chr1	17000196	17000580
chr1	17004908	17005374
chr1	17009790	17014724
chr1	17053324	17054535
chr1	17070274	17070582
chr1	17183756	17184074
chr1	17212562	17213370
chr1	17239853	17240271
chr1	17284397	17287769
chr1	17304262	17304995
chr1	17307941	17308414
chr1	17309816	17310474
chr1	17335725	17336290
chr1	17348836	17350661
chr1	17351906	17352951
chr1	17355962	17357382
chr1	17358923	17361670
chr1	17363040	17363838
chr1	17369535	17369855
chr1	17371759	17372495
chr1	17401980	17403168
chr1	17406038	17406629
chr1	17409439	17409802
chr1	17431736	17432931
chr1	17437797	17439321
chr1	17439829	17440939
chr1	18481840	18482301
chr1	18530696	18531694
chr1	18534000	18534390
chr1	18875322	18875673
chr1	18901168	18901495
chr1	18902325	18903232
chr1	18907080	18908783
chr1	18944785	18945112
chr1	18956672	18957686
chr1	19066793	19067115
chr1	19068527	19069913
chr1	19070437	19070855
chr1	19071443	19071858
chr1	19072289	19072803
chr1	19073504	19074989
chr1	19082713	19083393
chr1	19086340	19086746
chr1	19110766	19112055
chr1	19112352	19114134
chr1	19122896	19123322
chr1	19123649	19124169
chr1	19180022	19181496
chr1	19206300	19207559
chr1	19209763	19210713
chr1	19251134	19252918
chr1	19310406	19313247
chr1	19314480	19314787
chr1	19315142	19316701
chr1	19317198	19318381
chr1	19320607	19320911
chr1	19321753	19322986
chr1	19323527	19329596
chr1	19329926	19330976
chr1	19331488	19332361
chr1	19335805	19336328
chr1	19337182	19337499
chr1	19341747	19342300
chr1	19343100	19343395
chr1	19344477	19345152
chr1	19369933	19370473
chr1	19390241	19390968
chr1	19460996	19461462
chr1	19468330	19470192
chr1	19472302	19473007
chr1	19475225	19480819
chr1	19484218	19486542
chr1	19487148	19487894
chr1	19505590	19505993
chr1	19507407	19508132
chr1	19533494	19534034
chr1	19596239	19597716
chr1	19644121	19644426
chr1	19645535	19646760
chr1	19647540	19647846
chr1	19648180	19649047
chr1	19649496	19649864
chr1	19650901	19651604
chr1	19653276	19654228
chr1	19658547	19658884
chr1	19659769	19660211
chr1	19752285	19752588
chr1	19870172	19870686
chr1	19882306	19882784
chr1	19918475	19918787
chr1	19920270	19923451
chr1	20080952	20081659
chr1	20152436	20152760
chr1	20185535	20186496
chr1	20199072	20200329
chr1	20210904	20212619
chr1	20507723	20508485
chr1	20551776	20552867
chr1	20554125	20554761
chr1	20633478	20634040
chr1	20661035	20662066
chr1	20662424	20663015
chr1	20663614	20664677
chr1	20696609	20697036
chr1	20723584	20723950
chr1	20728919	20729482
chr1	20730393	20731790
chr1	20732763	20733061
chr1	20786440	20787741
chr1	20789331	20789927
chr1	21023427	21023913
chr1	21028728	21029271
chr1	21175834	21177353
chr1	21217660	21219267
chr1	21242493	21242803
chr1	21257292	21257819
chr1	21260038	21264206
chr1	21265395	21267062
chr1	21268323	21269145
chr1	21269792	21270569
chr1	21277228	21277582
chr1	21278907	21281149
chr1	21288430	21289597
chr1	21293287	21293727
chr1	21294089	21294870
chr1	21296851	21297203
chr1	21298737	21299552
chr1	21302020	21303247
chr1	21305528	21305940
chr1	21306753	21308278
chr1	21320393	21325570
chr1	21326755	21327687
chr1	21330995	21331373
chr1	21331953	21332380
chr1	21332913	21336581
chr1	21337770	21339030
chr1	21339772	21341216
chr1	21341627	21343242
chr1	21343985	21345926
chr1	21353075	21354118
chr1	21355649	21356090
chr1	21364638	21364933
chr1	21368206	21368664
chr1	21385003	21385640
chr1	21388876	21389173
chr1	21397855	21398430
chr1	21436584	21437003
chr1	21439810	21440658
chr1	21524826	21525230
chr1	21530993	21531911
chr1	21558343	21559648
chr1	21574558	21575612
chr1	21607652	21608301
chr1	21612909	21613828
chr1	21615542	21616088
chr1	21617445	21618028
chr1	21632041	21635692
chr1	21638628	21639274
chr1	21647918	21648537
chr1	21650464	21650899
chr1	21659238	21659786
chr1	21663053	21663468
chr1	21666252	21667145
chr1	21667949	21668766
chr1	21669908	21670261
chr1	21671697	21672820
chr1	21673540	21674279
chr1	21675906	21676516
chr1	21750104	21750866
chr1	21774358	21774871
chr1	21782552	21784964
chr1	21790881	21791345
chr1	21791768	21792589
chr1	21821676	21823046
chr1	21841044	21841403
chr1	21847493	21848032
chr1	21855128	21855602
chr1	21855903	21856546
chr1	21857027	21857501
chr1	21858586	21858887
chr1	21863987	21864510
chr1	21865768	21866872
chr1	21872655	21873905
chr1	21874987	21876060
chr1	21885146	21888383
chr1	21894071	21895664
chr1	21896674	21897209
chr1	21898314	21899074
chr1	21899767	21900878
chr1	21901333	21902055
chr1	21903185	21907847
chr1	21908857	21911960
chr1	21913183	21913937
chr1	21914303	21917616
chr1	21918922	21919308
chr1	21919987	21921836
chr1	21924986	21925512
chr1	21926947	21927695
chr1	21929961	21930297
chr1	21931572	21931876
chr1	21933721	21934207
chr1	21935333	21935728
chr1	21936088	21936984
chr1	21937299	21937789
chr1	21958112	21958414
chr1	22019099	22019938
chr1	22024268	22026498
chr1	22039497	22040273
chr1	22042135	22043623
chr1	22047268	22047647
chr1	22052140	22053556
chr1	22055084	22055736
chr1	22131102	22131397
chr1	22163552	22163987
chr1	22172304	22175639
chr1	22176380	22178567
chr1	22180418	22180800
chr1	22182692	22183190
chr1	22451718	22452541
chr1	22554343	22554826
chr1	23018796	23020369
chr1	23022380	23022857
chr1	23115580	23116181
chr1	23123152	23123450
chr1	23167500	23167965
chr1	23168597	23169336
chr1	23169732	23170064
chr1	23343592	23344959
chr1	23367947	23369950
chr1	23386310	23386713
chr1	23393786	23394188
chr1	23403685	23404318
chr1	23442286	23442663
chr1	23483439	23485060
chr1	23524626	23525415
chr1	23526473	23527065
chr1	23527378	23528823
chr1	23529351	23531751
chr1	23553622	23555763
chr1	23558058	23559848
chr1	23567641	23568064
chr1	23587071	23588646
chr1	23591532	23591852
chr1	23634453	23636852
chr1	23637686	23638293
chr1	23688301	23688696
chr1	23691220	23692246
chr1	23743004	23743448
chr1	23777603	23778735
chr1	23790789	23792887
chr1	23794248	23795236
chr1	23796007	23796667
chr1	23799434	23801239
chr1	23806017	23806548
chr1	23814290	23814647
chr1	23816457	23816885
chr1	23825037	23825897
chr1	23838413	23838748
chr1	23865567	23866207
chr1	23867660	23869556
chr1	23898610	23899029
chr1	23908039	23909784
chr1	23913082	23913422
chr1	23915432	23917313
chr1	23919912	23920297
chr1	23958995	23960151
chr1	23979856	23981351
chr1	24321658	24322998
chr1	24328995	24329300
chr1	24340588	24341508
chr1	24341965	24342260
chr1	24413294	24413781
chr1	24415314	24417039
chr1	24419285	24419964
chr1	24424714	24425039
chr1	24501890	24503070
chr1	24591559	24592138
chr1	24642742	24644080
chr1	24693191	24693490
chr1	24694256	24695056
chr1	24695616	24696419
chr1	24724673	24725974
chr1	24733042	24734224
chr1	24744875	24745928
chr1	24847832	24848730
chr1	24870583	24871204
chr1	24923316	24923695
chr1	24929133	24929821
chr1	24930298	24931793
chr1	25020785	25021199
chr1	25022438	25023108
chr1	25033327	25034783
chr1	25037670	25038125
chr1	25232075	25233676
chr1	25239633	25240294
chr1	25246513	25248066
chr1	25259331	25259699
chr1	25264197	25264528
chr1	25266681	25268571
chr1	25269803	25270481
chr1	25271568	25273678
chr1	25274357	25275453
chr1	25276675	25277136
chr1	25277702	25281138
chr1	25282279	25282819
chr1	25283801	25285568
chr1	25286902	25287606
chr1	25294508	25294994
chr1	25301403	25301822
chr1	25311432	25312033
chr1	25322193	25323771
chr1	25329636	25329964
chr1	25334399	25334882
chr1	25336971	25338901
chr1	25345207	25345517
chr1	25358970	25359283
chr1	25367534	25370277
chr1	25380288	25380720
chr1	25402718	25403248
chr1	25403729	25404715
chr1	25409864	25411046
chr1	25412452	25414901
chr1	25415239	25415695
chr1	25417818	25418950
chr1	25419735	25421894
chr1	25422711	25423309
chr1	25428120	25429517
chr1	25429938	25431704
chr1	25475017	25475316
chr1	25492106	25492623
chr1	25501593	25501932
chr1	25503746	25504255
chr1	25518832	25519388
chr1	25522037	25522426
chr1	25523449	25524557
chr1	25531126	25531838
chr1	25534192	25534864
chr1	25537105	25537641
chr1	25540870	25541331
chr1	25541877	25542880
chr1	25543279	25545190
chr1	25545959	25546486
chr1	25547553	25548125
chr1	25548651	25550329
chr1	25551729	25552230
chr1	25552716	25553271
chr1	25553638	25554808
chr1	25556101	25557527
chr1	25559569	25559868
chr1	25563584	25563937
chr1	25574142	25574644
chr1	25581533	25582044
chr1	25611066	25611370
chr1	25615391	25617008
chr1	25645685	25646226
chr1	25657740	25658180
chr1	25675929	25676225
chr1	25690423	25690794
chr1	25695366	25695797
chr1	25703912	25704551
chr1	25727694	25728318
chr1	25730688	25731406
chr1	25731740	25732317
chr1	25743934	25744231
chr1	25747099	25747424
chr1	25754724	25755310
chr1	25756358	25757341
chr1	25759313	25759624
chr1	25760521	25761147
chr1	25761598	25761908
chr1	25763196	25764181
chr1	25764852	25767238
chr1	25769374	25770222
chr1	25782468	25783643
chr1	25797210	25801276
chr1	25805208	25811661
chr1	25812652	25813459
chr1	25813926	25814952
chr1	25815367	25816062
chr1	25817816	25818175
chr1	25818879	25821791
chr1	25823012	25823777
chr1	25825984	25826936
chr1	25829189	25829878
chr1	25832310	25832631
chr1	25858746	25860914
chr1	25861366	25861983
chr1	25862512	25862918
chr1	25863384	25863849
chr1	25871297	25871960
chr1	25874385	25875735
chr1	25876060	25876500
chr1	25879709	25880052
chr1	25880534	25881632
chr1	25882096	25882402
chr1	25895237	25896105
chr1	25905452	25907129
chr1	25909169	25909677
chr1	25922787	25923141
chr1	25990401	25990944
chr1	25997684	25998934
chr1	26020803	26021302
chr1	26022779	26023130
chr1	26028105	26028487
chr1	26029209	26029756
chr1	26031004	26031352
chr1	26032678	26033335
chr1	26034310	26037133
chr1	26037521	26038050
chr1	26038831	26039467
chr1	26041200	26041615
chr1	26064864	26065411
chr1	26065901	26068814
chr1	26069126	26069860
chr1	26071318	26072058
chr1	26081307	26082076
chr1	26094073	26094370
chr1	26094892	26095208
chr1	26110743	26112450
chr1	26136984	26138098
chr1	26155286	26155816
chr1	26156358	26156976
chr1	26158614	26159657
chr1	26160669	26161608
chr1	26165833	26166439
chr1	26168997	26170351
chr1	26182038	26182454
chr1	26188431	26189320
chr1	26233692	26234847
chr1	26275001	26276943
chr1	26278953	26286101
chr1	26286533	26291144
chr1	26294143	26294444
chr1	26295370	26295754
chr1	26296584	26298071
chr1	26305916	26306851
chr1	26314955	26315595
chr1	26318872	26319245
chr1	26320749	26321651
chr1	26336278	26337084
chr1	26345406	26346126
chr1	26353895	26354779
chr1	26357073	26357405
chr1	26361157	26361764
chr1	26363708	26364035
chr1	26366617	26367218
chr1	26370165	26370584
chr1	26372048	26373586
chr1	26373977	26374831
chr1	26375261	26375677
chr1	26378069	26379391
chr1	26379942	26380301
chr1	26389235	26389850
chr1	26396105	26396643
chr1	26410648	26411011
chr1	26431606	26432546
chr1	26470487	26473497
chr1	26477463	26477794
chr1	26496994	26497679
chr1	26500100	26501708
chr1	26529327	26532228
chr1	26533843	26534236
chr1	26538803	26539333
chr1	26539775	26543914
chr1	26544569	26544900
chr1	26545214	26546787
chr1	26554251	26554696
chr1	26557000	26557566
chr1	26573527	26574291
chr1	26620135	26621688
chr1	26692264	26693788
chr1	26695157	26696312
chr1	26696789	26698298
chr1	26722022	26722696
chr1	26723139	26723975
chr1	26743567	26744415
chr1	26779373	26779944
chr1	26786448	26788677
chr1	26827166	26827960
chr1	26833556	26834109
chr1	26853643	26854154
chr1	26863889	26864191
chr1	26864657	26865943
chr1	26889677	26890705
chr1	26891742	26892582
chr1	26913616	26914618
chr1	26921354	26922142
chr1	26972036	26972710
chr1	26993003	26993922
chr1	26994448	26994987
chr1	26999059	26999355
chr1	27001836	27002187
chr1	27012648	27013326
chr1	27027162	27027838
chr1	27047432	27047748
chr1	27058951	27059522
chr1	27063719	27065048
chr1	27066694	27067534
chr1	27070083	27072212
chr1	27073186	27075526
chr1	27079031	27079419
chr1	27099116	27100069
chr1	27100864	27102092
chr1	27102635	27103286
chr1	27106611	27107034
chr1	27107500	27108011
chr1	27108914	27109229
chr1	27110817	27111154
chr1	27111749	27113032
chr1	27114977	27115390
chr1	27115841	27116333
chr1	27117205	27117614
chr1	27118177	27118484
chr1	27122502	27122894
chr1	27132738	27133291
chr1	27136082	27136506
chr1	27137056	27138183
chr1	27150766	27151103
chr1	27152046	27155328
chr1	27159782	27160100
chr1	27166615	27167711
chr1	27233766	27235559
chr1	27299545	27301246
chr1	27306995	27307441
chr1	27319161	27319520
chr1	27321468	27322674
chr1	27334993	27335422
chr1	27340863	27344047
chr1	27347444	27348215
chr1	27349099	27349428
chr1	27353049	27353709
chr1	27355994	27356527
chr1	27361050	27361769
chr1	27363263	27363612
chr1	27363916	27367612
chr1	27367962	27370776
chr1	27371308	27372054
chr1	27373204	27373632
chr1	27377480	27378336
chr1	27379432	27379774
chr1	27380770	27382561
chr1	27391666	27392981
chr1	27393643	27394291
chr1	27395606	27396013
chr1	27405967	27406330
chr1	27449253	27449590
chr1	27489766	27491357
chr1	27492207	27492573
chr1	27504062	27505054
chr1	27513635	27514361
chr1	27517817	27518708
chr1	27519526	27520299
chr1	27522352	27524333
chr1	27525377	27529985
chr1	27531260	27534141
chr1	27535696	27537920
chr1	27539260	27540281
chr1	27540679	27545653
chr1	27546544	27549961
chr1	27550560	27551704
chr1	27552042	27552451
chr1	27554410	27554746
chr1	27555485	27559130
chr1	27559735	27561622
chr1	27561973	27565551
chr1	27566801	27573524
chr1	27576567	27577954
chr1	27589056	27589482
chr1	27590229	27590565
chr1	27591047	27591611
chr1	27591980	27593572
chr1	27594608	27595447
chr1	27596113	27599832
chr1	27600240	27602563
chr1	27603282	27605664
chr1	27606776	27607724
chr1	27612778	27613199
chr1	27616495	27616972
chr1	27618561	27618968
chr1	27621709	27622028
chr1	27628563	27628961
chr1	27631195	27633752
chr1	27634125	27635515
chr1	27643804	27644163
chr1	27645055	27645661
chr1	27655200	27655559
chr1	27659137	27660189
chr1	27662439	27663296
chr1	27664595	27664947
chr1	27669159	27669599
chr1	27671440	27672487
chr1	27725520	27726371
chr1	27772900	27773810
chr1	27830260	27831378
chr1	27858251	27858836
chr1	27859284	27859917
chr1	27862310	27864554
chr1	27865559	27865943
chr1	27866615	27868278
chr1	27868768	27869958
chr1	27871627	27873758
chr1	27876361	27877025
chr1	27879062	27880191
chr1	27887385	27887783
chr1	27914095	27915117
chr1	27934944	27935460
chr1	27940081	27940549
chr1	27940993	27942441
chr1	27959699	27961775
chr1	28065751	28066096
chr1	28087897	28089289
chr1	28099297	28099782
chr1	28171730	28174611
chr1	28175199	28175772
chr1	28176229	28176922
chr1	28193613	28194458
chr1	28232677	28233126
chr1	28235578	28236228
chr1	28246943	28247500
chr1	28247989	28248512
chr1	28259244	28260760
chr1	28274399	28274942
chr1	28328008	28329444
chr1	28368417	28368796
chr1	28369491	28370274
chr1	28408442	28408821
chr1	28414948	28415246
chr1	28417762	28418540
chr1	28448954	28449304
chr1	28449639	28450062
chr1	28505461	28505886
chr1	28511455	28511895
chr1	28512877	28513349
chr1	28514324	28515529
chr1	28515852	28516468
chr1	28517647	28519322
chr1	28520274	28521851
chr1	28524589	28525261
chr1	28534955	28535491
chr1	28537669	28538068
chr1	28544746	28545107
chr1	28552069	28553767
chr1	28566133	28566742
chr1	28576306	28576755
chr1	28580186	28583520
chr1	28589802	28590397
chr1	28591119	28592137
chr1	28592739	28593066
chr1	28642499	28644024
chr1	28645592	28646157
chr1	28647507	28648635
chr1	28668650	28670016
chr1	28736305	28737736
chr1	28856643	28857026
chr1	28872020	28872396
chr1	28880881	28881214
chr1	28881800	28885944
chr1	28886323	28889863
chr1	28898087	28898830
chr1	28913959	28915591
chr1	28917356	28917724
chr1	28925000	28925376
chr1	28929173	28929765
chr1	29024205	29024555
chr1	29030663	29030965
chr1	29031720	29032144
chr1	29036875	29037280
chr1	29120402	29120978
chr1	29122493	29123013
chr1	29124311	29126074
chr1	29128733	29129144
chr1	29129645	29131443
chr1	29134039	29134919
chr1	29153288	29153996
chr1	29156613	29157059
chr1	29178170	29178663
chr1	29181026	29182848
chr1	29187096	29187434
chr1	29194080	29194557
chr1	29198173	29198586
chr1	29203000	29203308
chr1	29204759	29205065
chr1	29208095	29208406
chr1	29209685	29210283
chr1	29223932	29224338
chr1	29224767	29225077
chr1	29230674	29231283
chr1	29243604	29244015
chr1	29248761	29249803
chr1	29259068	29259379
chr1	29282918	29284038
chr1	29285062	29285368
chr1	29688866	29689709
chr1	30128891	30129606
chr1	30717846	30720203
chr1	30720576	30720953
chr1	30722414	30723465
chr1	30728259	30729442
chr1	30730020	30730957
chr1	30731505	30732954
chr1	30733639	30733997
chr1	30739495	30740383
chr1	30740762	30742713
chr1	30743717	30744518
chr1	30745149	30746871
chr1	30747735	30748892
chr1	30750618	30751705
chr1	30754685	30755190
chr1	30755687	30760997
chr1	30761537	30762810
chr1	30763333	30766550
chr1	30767850	30770622
chr1	30771774	30774021
chr1	30774328	30776036
chr1	30776501	30780171
chr1	30782254	30783306
chr1	30797844	30798912
chr1	30800352	30800867
chr1	30801660	30802143
chr1	30824239	30824585
chr1	30870200	30870733
chr1	30875603	30875934
chr1	30890930	30891302
chr1	30891936	30892511
chr1	30892847	30893217
chr1	30893960	30894273
chr1	30907549	30907982
chr1	30912658	30913076
chr1	31065403	31066477
chr1	31154786	31155788
chr1	31159805	31160274
chr1	31170862	31171445
chr1	31181633	31182626
chr1	31288765	31289205
chr1	31296532	31297262
chr1	31431771	31432167
chr1	31575156	31575979
chr1	31593984	31594443
chr1	31624979	31625688
chr1	31644301	31645325
chr1	31664072	31664933
chr1	31705261	31705934
chr1	31715421	31715819
chr1	31745449	31745778
chr1	31758494	31758898
chr1	31762579	31763025
chr1	31765026	31765372
chr1	31767369	31768541
chr1	31768889	31770916
chr1	31772827	31773359
chr1	31781147	31782639
chr1	31784941	31785294
chr1	31787216	31789264
chr1	31792268	31792731
chr1	31798419	31798805
chr1	31813964	31814691
chr1	31815066	31816022
chr1	31826351	31828193
chr1	31829087	31831026
chr1	31848195	31848514
chr1	31883483	31884101
chr1	31925526	31925924
chr1	31937318	31937910
chr1	31938224	31939159
chr1	31939653	31940178
chr1	31941746	31942254
chr1	31943923	31945407
chr1	31946856	31948113
chr1	31954682	31955241
chr1	31956212	31958087
chr1	32013247	32014890
chr1	32066147	32066532
chr1	32072579	32073669
chr1	32107232	32108756
chr1	32109148	32109450
chr1	32115653	32115990
chr1	32133615	32134069
chr1	32179315	32180203
chr1	32184468	32184781
chr1	32199584	32199994
chr1	32200548	32202223
chr1	32205046	32206203
chr1	32222079	32222844
chr1	32239832	32240217
chr1	32251079	32251719
chr1	32291728	32292592
chr1	32334389	32335333
chr1	32336012	32339678
chr1	32342690	32343229
chr1	32344941	32346365
chr1	32346736	32348747
chr1	32349161	32350095
chr1	32350809	32352455
chr1	32354350	32355076
chr1	32368322	32368931
chr1	32390583	32391005
chr1	32392657	32393118
chr1	32393967	32395109
chr1	32500423	32500989
chr1	32520709	32521407
chr1	32532957	32535418
chr1	32537508	32538263
chr1	32580201	32580615
chr1	32650089	32651781
chr1	32694863	32695654
chr1	32701455	32702264
chr1	32702949	32703793
chr1	32712147	32712673
chr1	32716527	32717323
chr1	32719572	32721450
chr1	32724273	32725821
chr1	32731572	32731871
chr1	32733367	32734194
chr1	32740335	32740763
chr1	32742918	32743817
chr1	32753630	32755833
chr1	32756885	32758297
chr1	32760054	32761708
chr1	32765144	32765674
chr1	32767787	32768477
chr1	32769720	32770431
chr1	32772266	32773837
chr1	32816840	32818448
chr1	32869549	32869910
chr1	32876563	32876933
chr1	32884630	32884947
chr1	32886627	32887223
chr1	32888722	32889175
chr1	32889873	32890286
chr1	32892536	32893002
chr1	32895503	32895925
chr1	32956024	32956415
chr1	32963823	32964340
chr1	32964704	32965018
chr1	32987082	32987621
chr1	32991845	32993685
chr1	32998079	32999285
chr1	33036437	33037412
chr1	33038580	33038932
chr1	33080883	33081529
chr1	33097498	33098111
chr1	33098790	33099861
chr1	33120589	33120967
chr1	33126961	33127903
chr1	33139992	33141292
chr1	33143236	33143681
chr1	33144775	33145210
chr1	33147144	33147580
chr1	33180433	33181888
chr1	33255561	33256091
chr1	33256530	33257057
chr1	33257697	33258732
chr1	33261811	33262189
chr1	33265396	33265913
chr1	33271276	33272069
chr1	33272688	33273481
chr1	33274063	33274638
chr1	33275115	33276843
chr1	33298573	33299076
chr1	33321123	33321492
chr1	33349203	33350565
chr1	33354946	33355275
chr1	33361406	33361818
chr1	33430681	33431454
chr1	33456239	33456649
chr1	33472373	33472886
chr1	33895611	33896103
chr1	33897402	33897727
chr1	33898503	33900242
chr1	33901240	33901615
chr1	33902147	33903306
chr1	33904742	33905042
chr1	33905607	33906122
chr1	33908371	33908703
chr1	33912208	33913676
chr1	33917994	33918633
chr1	34212103	34213290
chr1	34214070	34214940
chr1	34277101	34277467
chr1	34378977	34379367
chr1	34627696	34628064
chr1	34762453	34762781
chr1	34776754	34778337
chr1	34785421	34788230
chr1	34790616	34791417
chr1	34792511	34793210
chr1	34793963	34794711
chr1	34808082	34808487
chr1	34825193	34826024
chr1	34826547	34829965
chr1	34831645	34832077
chr1	34835618	34836874
chr1	34839680	34841504
chr1	34842673	34847542
chr1	34847992	34848402
chr1	34852823	34853303
chr1	34859144	34860100
chr1	34860531	34861365
chr1	34864954	34867445
chr1	34868125	34868625
chr1	34918848	34919187
chr1	34985322	34985711
chr1	35031197	35032110
chr1	35079182	35079662
chr1	35137020	35137649
chr1	35188615	35188914
chr1	35191859	35193401
chr1	35194584	35195215
chr1	35268535	35269449
chr1	35432267	35433069
chr1	35434459	35435293
chr1	35556827	35559496
chr1	35561279	35562083
chr1	35563205	35563515
chr1	35572714	35573302
chr1	35575974	35576423
chr1	35577274	35578408
chr1	35587982	35588327
chr1	35591048	35591390
chr1	35640677	35642045
chr1	35708242	35708745
chr1	35715668	35716359
chr1	35717806	35719827
chr1	35769193	35770897
chr1	35869353	35869827
chr1	35882564	35884395
chr1	35885964	35887533
chr1	35888315	35888611
chr1	35893101	35894498
chr1	35930208	35931776
chr1	36085964	36086596
chr1	36086895	36089887
chr1	36091280	36092543
chr1	36092863	36093370
chr1	36098040	36098978
chr1	36099307	36100232
chr1	36128145	36128738
chr1	36134672	36135140
chr1	36149106	36149924
chr1	36150364	36151477
chr1	36153021	36153568
chr1	36154140	36154490
chr1	36155084	36158450
chr1	36159580	36162441
chr1	36175178	36176223
chr1	36177957	36178326
chr1	36187873	36188424
chr1	36197033	36197646
chr1	36203402	36204019
chr1	36222488	36223100
chr1	36223553	36225230
chr1	36256270	36258235
chr1	36306798	36307961
chr1	36319121	36319794
chr1	36321568	36324701
chr1	36329860	36330172
chr1	36339333	36340163
chr1	36341054	36341357
chr1	36342096	36343455
chr1	36344044	36345816
chr1	36346794	36347312
chr1	36348209	36349125
chr1	36352095	36353313
chr1	36355035	36355596
chr1	36367299	36367939
chr1	36369132	36369880
chr1	36373587	36375378
chr1	36375945	36376321
chr1	36378507	36379029
chr1	36384954	36387078
chr1	36393862	36394198
chr1	36397265	36398207
chr1	36400316	36402398
chr1	36426764	36427072
chr1	36445754	36446533
chr1	36450198	36450724
chr1	36456788	36457258
chr1	36457700	36458492
chr1	36458876	36459347
chr1	36460055	36461209
chr1	36461967	36462397
chr1	36462943	36464848
chr1	36466455	36467282
chr1	36467635	36468243
chr1	36471889	36472674
chr1	36473379	36474111
chr1	36475236	36475735
chr1	36481004	36483260
chr1	36486724	36488267
chr1	36489417	36489750
chr1	36491668	36493436
chr1	36494352	36494677
chr1	36515273	36516346
chr1	36571122	36571659
chr1	37035188	37036986
chr1	37473444	37474733
chr1	37475073	37476232
chr1	37476936	37477725
chr1	37480883	37481721
chr1	37486661	37487505
chr1	37514527	37515246
chr1	37559356	37559903
chr1	37595676	37596083
chr1	37673857	37674256
chr1	37689613	37693027
chr1	37717109	37717726
chr1	37723632	37724017
chr1	37794928	37795915
chr1	37807913	37809182
chr1	37859048	37860201
chr1	37860873	37861683
chr1	37909760	37910191
chr1	37915963	37916702
chr1	37920323	37921172
chr1	37922249	37922924
chr1	37923810	37924850
chr1	37931278	37932592
chr1	37935778	37936503
chr1	37945715	37947859
chr1	37951177	37951758
chr1	37989004	37991036
chr1	37992938	37993482
chr1	37994866	37995417
chr1	37996511	37998590
chr1	37998887	38001816
chr1	38002803	38006606
chr1	38007069	38007450
chr1	38008119	38010127
chr1	38012091	38013133
chr1	38030906	38031645
chr1	38212403	38214558
chr1	38217361	38218199
chr1	38603049	38603576
chr1	38609254	38609818
chr1	38612149	38614314
chr1	38624869	38625206
chr1	38646880	38647611
chr1	38671759	38672218
chr1	38677456	38678466
chr1	38678799	38679624
chr1	38680411	38681216
chr1	38728126	38728674
chr1	38729801	38730100
chr1	38742430	38742934
chr1	38744239	38745608
chr1	38771585	38772750
chr1	38784343	38785121
chr1	38786798	38787166
chr1	38789683	38790771
chr1	38800844	38802201
[truncated: 50,747 more rows]
