# Supplementary material for: USP20, a Super-enhancer Regulated Gene, Promotes Acute Myeloid Leukemia Progression through CTNNB1 Deubiquitination
Source: Int J Biol Sci. 2026 Feb 11;22(5):2665–86. doi: 10.7150/ijbs.122898 (PMC12965243; doi:10.7150/ijbs.122898)
Supplement: Supplementary file 3 — Supplementary tables. [file ijbsv22p2665s3.zip › 附表/Suppl/Supplementary Table 14.xls]

chr	start	end
chr1	10004	10517
chr1	13497	14354
chr1	15039	15646
chr1	17025	17846
chr1	18244	18612
chr1	20846	22051
chr1	28886	30069
chr1	35783	36195
chr1	37558	37904
chr1	131794	132269
chr1	132750	133795
chr1	135229	135643
chr1	136395	136876
chr1	172069	172484
chr1	180767	182118
chr1	183241	186732
chr1	188690	190698
chr1	191276	192471
chr1	199203	200569
chr1	266739	267739
chr1	356155	357153
chr1	376027	376383
chr1	378230	378855
chr1	380430	381133
chr1	381569	382575
chr1	432754	434958
chr1	487058	487634
chr1	492490	493002
chr1	605463	606980
chr1	608997	612209
chr1	668698	669835
chr1	723773	724754
chr1	777492	780021
chr1	817436	818088
chr1	820109	823439
chr1	826695	828106
chr1	833996	834395
chr1	837798	838190
chr1	866376	867195
chr1	875582	877471
chr1	903508	908275
chr1	908950	909812
chr1	910359	911651
chr1	912645	914892
chr1	915414	928496
chr1	929014	933820
chr1	935374	944416
chr1	944984	948713
chr1	950077	951985
chr1	952367	954253
chr1	956810	957515
chr1	958455	964614
chr1	966719	968175
chr1	970246	970824
chr1	971261	972513
chr1	972949	974845
chr1	975543	977024
chr1	978201	980611
chr1	981513	981946
chr1	983822	984545
chr1	994631	1007162
chr1	1012826	1015852
chr1	1016922	1017565
chr1	1017950	1035077
chr1	1035455	1036335
chr1	1037942	1039350
chr1	1039831	1042356
chr1	1044966	1047345
chr1	1049482	1049984
chr1	1054865	1055680
chr1	1058197	1060903
chr1	1061760	1064764
chr1	1066626	1071217
chr1	1071967	1075568
chr1	1078333	1082288
chr1	1082722	1084785
chr1	1086086	1087103
chr1	1087521	1088068
chr1	1088474	1089480
chr1	1090078	1093036
chr1	1093464	1093976
chr1	1107815	1109110
chr1	1109937	1110544
chr1	1112240	1112842
chr1	1115772	1117078
chr1	1120413	1126277
chr1	1127254	1129460
chr1	1130386	1130774
chr1	1132429	1133538
chr1	1134067	1138118
chr1	1138786	1139304
chr1	1140369	1141122
chr1	1141798	1145669
chr1	1146406	1147148
chr1	1148722	1149601
chr1	1150183	1151713
chr1	1155672	1161562
chr1	1162396	1163432
chr1	1164871	1165651
chr1	1166123	1171914
chr1	1173275	1174329
chr1	1175640	1176232
chr1	1177356	1177808
chr1	1179155	1185602
chr1	1196534	1207469
chr1	1207944	1209436
chr1	1209926	1216822
chr1	1217398	1219916
chr1	1222067	1223882
chr1	1226573	1233585
chr1	1233934	1244780
chr1	1245401	1251329
chr1	1252557	1254084
chr1	1255206	1255885
chr1	1258190	1261427
chr1	1265145	1266182
chr1	1267266	1267931
chr1	1268290	1269122
chr1	1270426	1271232
chr1	1272520	1275860
chr1	1281019	1282654
chr1	1284394	1285838
chr1	1286855	1288864
chr1	1289343	1300608
chr1	1301623	1314526
chr1	1318959	1320047
chr1	1320694	1321951
chr1	1322785	1323281
chr1	1324178	1326320
chr1	1327000	1329480
chr1	1330756	1335936
chr1	1336564	1338482
chr1	1340319	1350010
chr1	1351102	1355605
chr1	1356533	1357365
chr1	1358077	1361716
chr1	1367677	1368099
chr1	1368626	1369699
chr1	1370217	1377525
chr1	1378069	1378685
chr1	1380620	1381094
chr1	1381440	1382753
chr1	1397835	1403009
chr1	1403893	1405685
chr1	1406235	1408173
chr1	1411012	1411840
chr1	1418945	1422716
chr1	1425711	1427363
chr1	1428202	1428793
chr1	1429615	1442582
chr1	1444271	1445466
chr1	1455506	1456822
chr1	1458749	1459815
chr1	1461799	1463264
chr1	1464020	1464646
chr1	1467418	1468838
chr1	1471026	1473192
chr1	1474874	1476143
chr1	1478464	1480288
chr1	1481577	1482311
chr1	1484699	1485773
chr1	1486187	1486960
chr1	1489310	1490374
chr1	1494294	1495946
chr1	1503352	1503877
chr1	1504466	1506060
chr1	1507917	1509776
chr1	1510827	1514728
chr1	1517375	1518487
chr1	1519650	1520443
chr1	1523930	1524991
chr1	1528987	1529600
chr1	1532904	1534408
chr1	1534804	1535596
chr1	1536269	1537277
chr1	1540720	1541618
chr1	1543084	1544237
chr1	1545099	1545973
chr1	1547296	1547706
chr1	1548322	1548906
chr1	1550518	1551237
chr1	1554277	1555555
chr1	1561470	1562789
chr1	1564213	1564876
chr1	1567009	1567435
chr1	1574078	1575986
chr1	1577359	1578772
chr1	1594097	1594878
chr1	1596913	1598879
chr1	1600452	1601046
chr1	1601404	1602230
chr1	1602934	1603944
chr1	1605106	1607737
chr1	1614096	1617253
chr1	1617846	1618887
chr1	1619277	1622436
chr1	1623596	1624089
chr1	1627422	1628987
chr1	1630463	1633646
chr1	1634113	1636472
chr1	1636889	1638689
chr1	1639164	1641561
chr1	1642357	1642880
chr1	1644224	1645017
chr1	1647166	1649945
chr1	1654875	1655620
chr1	1657638	1660726
chr1	1664515	1666432
chr1	1670964	1671658
chr1	1678199	1679112
chr1	1683254	1684352
chr1	1690954	1695756
chr1	1696576	1698272
chr1	1699176	1703809
chr1	1706296	1706993
chr1	1707933	1708521
chr1	1709482	1710108
chr1	1714631	1716184
chr1	1717877	1718971
chr1	1722978	1725259
chr1	1725950	1726960
chr1	1728725	1729853
chr1	1730511	1731125
chr1	1737456	1738522
chr1	1744219	1747237
chr1	1747637	1748083
chr1	1748885	1751128
chr1	1751562	1752106
chr1	1753265	1754369
chr1	1755519	1756136
chr1	1758849	1759458
chr1	1775638	1776746
chr1	1777678	1783539
chr1	1795156	1795655
chr1	1796315	1796828
chr1	1880762	1881686
chr1	1888451	1888902
chr1	1889413	1892648
chr1	1893313	1895226
chr1	1898962	1900214
chr1	1900888	1902266
chr1	1905901	1909874
chr1	1910616	1911775
chr1	1914447	1916614
chr1	1917768	1922052
chr1	1922660	1923727
chr1	1924649	1925782
chr1	1934795	1935274
chr1	1939242	1940144
chr1	1942281	1943227
chr1	1943605	1944363
chr1	1959989	1960472
chr1	1968885	1969228
chr1	1979004	1980135
chr1	2024567	2025878
chr1	2043591	2044016
chr1	2046245	2047285
chr1	2096573	2096934
chr1	2104507	2105069
chr1	2108241	2109390
chr1	2111000	2111741
chr1	2121658	2122653
chr1	2132801	2134010
chr1	2134946	2135645
chr1	2137589	2137981
chr1	2143859	2144204
chr1	2178945	2179311
chr1	2189410	2189905
chr1	2190397	2191867
chr1	2193459	2196322
chr1	2196769	2199950
chr1	2203048	2211028
chr1	2212132	2216437
chr1	2224278	2225348
chr1	2226305	2228090
chr1	2228808	2232595
chr1	2234036	2234631
chr1	2235087	2235445
chr1	2237049	2238735
chr1	2241905	2242307
chr1	2243192	2243598
chr1	2246033	2246939
chr1	2249111	2249534
chr1	2253558	2257401
chr1	2258007	2258825
chr1	2269700	2271145
chr1	2274391	2275014
chr1	2277821	2278238
chr1	2278825	2279769
chr1	2282960	2284200
chr1	2288665	2291636
chr1	2292101	2293707
chr1	2294251	2295131
chr1	2297451	2306992
chr1	2308841	2309262
chr1	2310240	2318810
chr1	2320906	2321670
chr1	2344977	2345908
chr1	2375874	2376314
chr1	2376671	2377238
chr1	2381200	2383112
chr1	2384913	2385305
chr1	2390616	2392581
chr1	2394823	2395510
chr1	2401525	2402541
chr1	2404480	2407657
chr1	2409590	2410568
chr1	2411730	2418124
chr1	2427842	2428443
chr1	2432565	2432985
chr1	2435246	2435862
chr1	2436670	2438548
chr1	2440092	2440469
chr1	2452950	2453973
chr1	2459895	2461116
chr1	2467321	2468413
chr1	2476058	2476598
chr1	2482739	2483242
chr1	2493585	2494068
chr1	2495649	2496020
chr1	2498914	2500402
chr1	2501573	2502217
chr1	2502802	2503169
chr1	2504458	2504806
chr1	2505777	2506720
chr1	2509850	2510459
chr1	2517461	2518225
chr1	2521326	2521769
chr1	2525665	2533167
chr1	2539185	2541109
chr1	2541582	2549548
chr1	2550093	2550588
chr1	2552892	2562697
chr1	2564215	2565496
chr1	2567214	2569485
chr1	2575132	2576883
chr1	2577680	2578751
chr1	2584880	2590061
chr1	2591571	2592060
chr1	2592872	2598387
chr1	2604766	2605799
chr1	2611198	2611744
chr1	2627943	2628576
chr1	2630141	2630524
chr1	2631033	2631468
chr1	2633127	2634037
chr1	2641965	2644597
chr1	2655059	2655415
chr1	2756547	2757055
chr1	2800145	2802256
chr1	2847263	2848103
chr1	2849109	2849513
chr1	2883660	2884130
chr1	2926615	2927248
chr1	3065997	3066404
chr1	3130388	3130756
chr1	3153007	3153442
chr1	3164738	3165572
chr1	3169566	3172648
chr1	3174041	3174831
chr1	3175296	3175733
chr1	3181951	3182454
chr1	3182840	3183621
chr1	3187148	3188009
chr1	3220213	3220627
chr1	3270539	3270988
chr1	3329541	3329884
chr1	3408322	3408743
chr1	3423322	3424491
chr1	3451846	3452193
chr1	3452888	3456193
chr1	3456674	3458264
chr1	3470143	3470677
chr1	3482665	3483110
chr1	3483643	3484169
chr1	3490266	3492771
chr1	3502048	3502718
chr1	3531798	3533614
chr1	3537562	3538212
chr1	3538970	3539447
chr1	3545331	3545841
chr1	3562713	3563077
chr1	3565462	3566287
chr1	3576557	3578851
chr1	3585962	3586359
chr1	3588000	3589081
chr1	3602531	3603149
chr1	3609016	3609822
chr1	3611839	3613178
chr1	3618288	3619606
chr1	3623968	3625820
chr1	3631830	3632181
chr1	3643278	3643980
chr1	3649531	3650889
chr1	3651238	3653173
chr1	3657685	3658362
chr1	3669008	3669513
chr1	3672175	3673289
chr1	3674094	3674932
chr1	3676610	3677633
chr1	3680975	3682283
chr1	3695205	3696173
chr1	3702718	3703204
chr1	3707837	3708381
chr1	3714517	3715374
chr1	3717276	3718890
chr1	3719390	3720423
chr1	3721098	3725010
chr1	3727048	3727422
chr1	3730278	3730721
chr1	3732255	3733306
chr1	3745252	3747611
chr1	3762042	3764063
chr1	3768293	3781219
chr1	3782046	3782598
chr1	3783672	3784625
chr1	3786217	3786942
chr1	3788933	3789290
chr1	3789892	3791343
chr1	3795695	3797000
chr1	3815329	3815729
chr1	3856567	3858809
chr1	3859354	3859729
chr1	3868187	3869829
chr1	3874115	3874667
chr1	3880018	3882273
chr1	3890511	3891039
chr1	3891600	3892702
chr1	3894822	3895302
chr1	3896021	3896783
chr1	3899255	3902420
chr1	3903179	3904934
chr1	3907157	3907928
chr1	3910593	3910943
chr1	3921975	3922407
chr1	4077399	4078232
chr1	4328165	4328975
chr1	4342747	4343206
chr1	4603334	4603863
chr1	5688698	5689087
chr1	5741551	5741921
chr1	5745757	5746363
chr1	5766249	5766716
chr1	5867303	5867928
chr1	5868679	5869175
chr1	5885106	5885948
chr1	5886401	5888533
chr1	5889694	5890056
chr1	5974870	5975934
chr1	5976428	5976904
chr1	5991041	5994783
chr1	5996168	5996720
chr1	6001208	6001673
chr1	6005534	6006185
chr1	6008927	6009442
chr1	6025363	6028677
chr1	6034086	6034526
chr1	6041385	6041878
chr1	6085550	6085915
chr1	6089171	6089619
chr1	6090372	6090719
chr1	6108747	6109707
chr1	6112517	6113111
chr1	6124796	6125716
chr1	6127616	6128523
chr1	6129639	6130107
chr1	6147785	6149192
chr1	6151467	6152042
chr1	6154284	6156799
chr1	6161609	6161998
chr1	6170746	6172199
chr1	6179108	6180089
chr1	6198987	6202381
chr1	6204131	6206388
chr1	6206867	6208136
chr1	6208535	6212595
chr1	6234628	6236652
chr1	6241091	6241665
chr1	6242505	6243339
chr1	6244232	6249027
chr1	6250099	6251149
chr1	6258446	6263080
chr1	6264299	6265462
chr1	6278789	6279396
chr1	6280581	6281180
chr1	6304984	6305411
chr1	6343034	6344300
chr1	6347725	6349360
chr1	6358317	6360764
chr1	6362789	6363678
chr1	6391884	6394807
chr1	6404893	6405248
chr1	6414209	6414838
chr1	6419723	6421064
chr1	6423211	6426988
chr1	6427452	6427994
chr1	6428413	6428895
chr1	6429394	6430841
chr1	6431998	6432747
chr1	6437237	6438587
chr1	6439802	6441723
chr1	6443529	6446728
chr1	6447172	6450634
chr1	6451540	6452130
chr1	6452809	6454038
chr1	6456308	6457473
chr1	6459594	6463155
chr1	6464138	6467737
chr1	6471943	6472470
chr1	6474756	6476224
chr1	6484833	6487092
chr1	6487912	6493405
chr1	6494672	6495410
chr1	6496147	6498104
chr1	6498515	6499644
chr1	6500397	6500853
chr1	6501891	6502769
chr1	6506572	6508097
chr1	6509011	6510164
chr1	6511408	6512577
chr1	6553704	6555735
chr1	6576786	6577152
chr1	6578729	6582938
chr1	6585817	6587635
chr1	6588598	6589427
chr1	6591267	6591967
chr1	6599104	6604337
chr1	6608638	6609094
chr1	6609799	6611143
chr1	6612392	6616227
chr1	6617927	6618411
chr1	6619729	6620258
chr1	6622218	6622917
chr1	6624705	6626171
chr1	6626550	6627208
chr1	6627773	6628423
chr1	6628825	6629199
chr1	6632369	6632861
chr1	6634373	6635323
chr1	6636898	6637251
chr1	6700961	6702556
chr1	6714947	6715389
chr1	6742923	6744115
chr1	6784232	6786955
chr1	6905430	6906119
chr1	6907237	6908224
chr1	6910856	6913529
chr1	6916941	6917596
chr1	6925469	6925898
chr1	6962014	6964383
chr1	7040806	7041257
chr1	7044211	7044618
chr1	7548222	7549377
chr1	7551156	7552913
chr1	7553441	7553838
chr1	7561237	7561703
chr1	7566599	7567261
chr1	7572778	7574410
chr1	7582903	7584603
chr1	7585483	7587266
chr1	7587861	7588530
chr1	7590160	7590650
chr1	7645275	7646254
chr1	7667330	7668451
chr1	7669245	7670249
chr1	7678323	7678765
chr1	7703205	7705712
chr1	7770673	7772240
chr1	7783124	7784817
chr1	7827102	7827820
chr1	7829672	7830315
chr1	7901792	7902941
chr1	7912749	7913280
chr1	7952769	7953375
chr1	7953823	7954583
chr1	7961123	7962160
chr1	7975124	7975502
chr1	8026457	8026904
chr1	8250474	8250851
chr1	8348800	8349756
chr1	8351870	8352326
chr1	8357561	8358000
chr1	8365740	8366128
chr1	8422942	8425071
chr1	8426975	8427388
chr1	8500771	8502549
chr1	8517881	8518467
chr1	8525327	8526204
chr1	8702856	8703735
chr1	8816971	8818410
chr1	8826061	8826413
chr1	8847805	8849517
chr1	8857757	8858361
chr1	8859166	8859960
chr1	8860872	8861274
chr1	8862406	8863587
chr1	8871196	8871967
chr1	8876519	8879599
chr1	9031433	9031873
chr1	9110982	9111612
chr1	9234203	9235234
chr1	9249647	9250462
chr1	9292022	9293877
chr1	9399897	9400941
chr1	9413383	9413978
chr1	9426483	9426887
chr1	9428500	9429347
chr1	9490868	9491354
chr1	9495133	9495703
chr1	9538841	9540426
chr1	9541116	9541536
chr1	9588368	9589896
chr1	9590393	9591114
chr1	9592916	9595344
chr1	9601016	9601846
chr1	9615347	9616021
chr1	9626378	9628008
chr1	9628513	9631254
chr1	9652039	9652458
chr1	9657553	9658062
chr1	9676446	9677066
chr1	9687328	9689858
chr1	9716166	9723163
chr1	9724167	9725325
chr1	9768225	9769165
chr1	9823015	9825905
chr1	9842884	9844034
chr1	9848566	9849993
chr1	9866401	9867952
chr1	9875021	9875603
chr1	9882042	9882764
chr1	9909116	9911251
chr1	9942532	9944007
chr1	9950471	9951057
chr1	10031963	10033779
chr1	10189503	10189965
chr1	10209852	10211605
chr1	10366503	10366913
chr1	10376299	10376687
chr1	10377317	10377904
chr1	10397967	10400032
chr1	10414832	10415273
chr1	10426263	10427159
chr1	10428264	10431349
chr1	10471586	10472849
chr1	10474236	10475804
chr1	10493977	10495238
chr1	10507074	10507600
chr1	10508233	10508989
chr1	10510644	10511032
chr1	10511602	10512236
chr1	10516756	10517303
chr1	10541392	10541831
chr1	10629488	10631793
chr1	10635803	10636233
chr1	10639808	10641911
chr1	10642782	10643601
chr1	10645747	10646775
chr1	10647386	10648222
chr1	10653599	10654339
chr1	10658137	10659249
chr1	10663160	10663867
chr1	10666221	10667105
chr1	10673809	10674843
chr1	10675318	10678559
chr1	10678999	10689251
chr1	10689863	10690908
chr1	10691468	10693116
chr1	10694063	10696882
chr1	10698742	10699553
chr1	10700108	10700492
chr1	10704359	10705370
chr1	10714901	10718767
chr1	10720046	10721016
chr1	10721541	10722709
chr1	10727776	10728222
chr1	10729230	10729745
chr1	10737687	10738090
chr1	10744362	10744774
chr1	10751783	10752237
chr1	10755541	10756696
chr1	10788643	10789245
chr1	10793498	10797691
chr1	10816718	10817277
chr1	10866183	10868066
chr1	10879869	10880251
chr1	10888683	10889289
chr1	10890416	10890942
chr1	10897373	10899394
chr1	10899997	10901689
chr1	10903573	10905042
chr1	10909388	10911674
chr1	10937270	10937855
chr1	10940402	10940828
chr1	10941936	10942390
chr1	10960699	10961589
chr1	11010377	11010792
chr1	11011840	11013345
chr1	11044077	11044884
chr1	11046847	11047209
chr1	11052702	11055068
chr1	11058787	11060674
chr1	11099213	11100455
chr1	11241504	11242302
chr1	11250045	11250461
chr1	11261955	11263826
chr1	11272316	11274083
chr1	11298818	11299322
chr1	11305441	11306095
chr1	11374098	11374704
chr1	11478457	11481299
chr1	11563319	11564348
chr1	11642371	11642889
chr1	11645931	11648084
chr1	11648497	11651161
chr1	11652648	11653159
chr1	11655474	11655894
chr1	11663718	11665146
chr1	11671626	11672031
chr1	11672624	11672989
chr1	11673378	11673874
chr1	11674558	11675318
chr1	11677055	11677506
chr1	11680224	11681987
chr1	11719491	11719973
chr1	11729866	11730559
chr1	11735634	11736879
chr1	11738139	11741565
chr1	11748397	11749798
chr1	11750213	11750871
chr1	11778393	11779099
chr1	11784295	11785690
chr1	11787558	11788599
chr1	11790103	11790926
chr1	11793951	11794318
chr1	11799727	11800195
chr1	11802799	11804236
chr1	11804817	11806693
chr1	11837205	11838910
chr1	11839288	11840669
chr1	11841207	11843476
chr1	11850922	11851295
chr1	11878272	11879301
chr1	11881209	11881562
chr1	11882887	11883489
chr1	11885622	11887190
chr1	11893550	11894158
chr1	11898269	11898908
chr1	11906233	11911305
chr1	11911803	11914188
chr1	11914750	11915337
chr1	11922545	11923116
chr1	11925068	11926991
chr1	11934140	11935362
chr1	11950170	11950555
chr1	11954687	11955163
chr1	11957014	11958354
chr1	11963420	11964018
chr1	11966552	11967251
chr1	11970403	11970798
chr1	11978087	11978617
chr1	11979379	11981871
chr1	11983083	11984324
chr1	12001364	12002322
chr1	12004825	12007243
chr1	12009363	12009798
chr1	12011592	12012550
chr1	12018992	12020826
chr1	12021774	12022337
chr1	12029330	12030317
chr1	12030881	12032058
chr1	12034829	12035344
chr1	12038711	12039472
chr1	12043077	12043545
chr1	12046689	12047589
chr1	12053107	12053468
chr1	12076594	12077109
chr1	12080941	12081579
chr1	12085581	12086134
chr1	12087445	12089278
chr1	12125183	12125698
chr1	12141029	12141553
chr1	12143067	12143719
chr1	12161420	12162687
chr1	12167046	12167598
chr1	12168112	12168469
chr1	12173478	12174047
chr1	12175036	12175835
chr1	12180666	12181373
chr1	12184118	12185272
chr1	12191307	12191969
chr1	12208978	12209595
chr1	12229540	12231154
chr1	12478071	12479133
chr1	12527675	12528219
chr1	12600986	12602924
chr1	12615855	12617370
chr1	12617923	12621093
chr1	12621454	12621924
chr1	12630523	12630955
chr1	13328282	13329086
chr1	13699686	13701103
chr1	13723305	13723863
chr1	13748592	13750012
chr1	13811803	13812269
chr1	14776087	14777776
chr1	14778847	14779432
chr1	14782956	14784962
chr1	14795710	14796269
chr1	14804166	14804907
chr1	14921151	14921543
chr1	14923114	14925114
chr1	14944566	14944919
chr1	14957720	14958104
chr1	15007881	15008420
chr1	15008857	15009473
chr1	15046107	15046664
chr1	15047457	15048008
chr1	15112556	15112911
chr1	15152392	15154786
chr1	15177282	15178746
chr1	15186865	15187479
chr1	15214620	15215228
chr1	15272342	15272699
chr1	15323279	15324458
chr1	15325180	15325765
chr1	15409195	15412291
chr1	15413827	15414232
chr1	15416103	15418024
chr1	15428778	15429941
chr1	15493269	15493806
chr1	15523877	15525681
chr1	15526384	15527393
chr1	15584689	15585228
chr1	15603178	15603785
chr1	15612868	15613234
chr1	15616719	15618178
chr1	15683095	15685046
chr1	15730674	15731183
chr1	15731774	15732305
chr1	15735037	15736668
chr1	15739309	15739888
chr1	15741177	15741614
chr1	15742435	15742855
chr1	15744262	15744607
chr1	15791930	15792494
chr1	15799227	15801294
chr1	15802378	15802867
chr1	15829198	15829923
chr1	15832359	15833533
chr1	15834345	15838246
chr1	15846838	15850325
chr1	15886169	15886742
chr1	15934604	15936291
chr1	15937302	15938119
chr1	15941290	15942799
chr1	15944330	15944847
chr1	15945296	15947226
chr1	15947899	15948279
chr1	15949530	15953844
chr1	15958576	15958943
chr1	15974958	15976234
chr1	15991294	15991942
chr1	15997445	15998024
chr1	16005827	16006301
chr1	16012563	16013647
chr1	16016314	16016738
chr1	16022973	16023712
chr1	16028359	16028937
chr1	16029655	16030439
chr1	16032655	16033275
chr1	16035945	16037001
chr1	16039715	16040104
chr1	16043689	16045034
chr1	16046836	16047279
chr1	16047989	16049817
chr1	16050354	16052850
chr1	16053470	16056769
chr1	16057284	16058038
chr1	16058609	16059052
chr1	16068495	16069370
chr1	16072406	16072777
chr1	16073247	16074308
chr1	16076461	16077142
chr1	16078003	16079895
chr1	16081970	16083276
chr1	16132306	16133737
chr1	16141466	16142223
chr1	16143313	16146757
chr1	16150047	16150393
chr1	16150773	16152120
chr1	16152624	16153026
chr1	16162182	16162606
chr1	16165517	16166017
chr1	16170892	16176099
chr1	16189860	16190457
chr1	16191733	16192334
chr1	16198489	16198897
chr1	16199617	16200063
chr1	16201780	16202512
chr1	16204738	16209154
chr1	16209769	16210495
chr1	16210881	16211248
chr1	16211700	16212190
chr1	16215971	16218476
chr1	16219225	16219615
chr1	16229433	16229882
chr1	16230273	16230762
chr1	16235972	16237316
chr1	16242449	16243305
chr1	16243997	16245305
chr1	16351751	16353155
chr1	16363624	16364447
chr1	16365930	16368319
chr1	16440044	16441473
chr1	16483443	16485264
chr1	16492685	16493074
chr1	16497931	16499781
chr1	16500807	16501776
chr1	16512621	16514884
chr1	16533364	16533727
chr1	16534151	16535329
chr1	16538716	16539459
chr1	16612754	16614149
chr1	16619106	16621477
chr1	16623547	16627457
chr1	16630231	16632214
chr1	16638121	16638701
chr1	16639055	16639421
chr1	16642430	16650215
chr1	16656501	16657713
chr1	16665340	16667504
chr1	16672482	16673831
chr1	16677529	16678205
chr1	16691095	16691739
chr1	16692822	16693522
chr1	16696568	16697013
chr1	16698168	16698606
chr1	16701773	16702233
chr1	16702587	16705053
chr1	16707230	16708298
chr1	16709319	16711074
chr1	16711989	16712711
chr1	16715281	16716043
chr1	16716637	16720564
chr1	16727422	16728304
chr1	16733568	16734887
chr1	16739950	16742134
chr1	16748813	16749269
chr1	16749935	16750975
chr1	16759700	16760244
chr1	16868283	16869194
chr1	16872705	16873706
chr1	16895448	16897585
chr1	16903844	16906115
chr1	16911860	16916006
chr1	16921110	16922676
chr1	16927660	16928233
chr1	16929623	16930009
chr1	16937805	16938845
chr1	16947981	16949070
chr1	16952920	16953271
chr1	16953686	16954230
chr1	16955568	16956111
chr1	16976506	16976958
chr1	16978181	16979475
chr1	16980563	16981108
chr1	16987216	16987939
chr1	17001854	17002435
chr1	17008583	17009159
chr1	17009617	17014698
chr1	17053521	17054805
chr1	17059685	17060297
chr1	17086241	17086805
chr1	17119994	17120396
chr1	17212528	17213061
chr1	17236957	17241491
chr1	17242734	17243131
chr1	17307858	17308746
chr1	17335822	17336238
chr1	17349956	17350661
chr1	17352398	17352938
chr1	17356037	17357035
chr1	17358999	17360798
chr1	17371893	17372461
chr1	17402065	17402585
chr1	17405744	17407302
chr1	17419834	17420269
chr1	17425904	17426730
chr1	17432305	17433021
chr1	17434667	17435197
chr1	17437342	17440861
chr1	18597316	18597927
chr1	18874834	18875771
chr1	18879862	18880236
chr1	18901208	18901647
chr1	18902029	18903392
chr1	18906918	18910579
chr1	18912827	18913746
chr1	18918721	18919299
chr1	18923738	18924215
chr1	18926224	18929263
chr1	18937708	18939356
chr1	18944717	18945646
chr1	18947545	18947905
chr1	18948820	18949624
chr1	18950215	18951025
chr1	18951686	18952313
chr1	18955378	18957686
chr1	19064813	19065376
chr1	19066672	19067551
chr1	19068128	19069004
chr1	19070490	19072580
chr1	19074248	19075127
chr1	19082907	19083746
chr1	19112434	19114124
chr1	19180103	19180485
chr1	19202718	19203072
chr1	19207265	19207620
chr1	19209523	19211412
chr1	19219206	19219559
chr1	19241432	19242336
chr1	19250998	19252665
chr1	19253357	19254315
chr1	19259964	19260925
chr1	19262067	19263045
chr1	19310735	19313654
chr1	19314953	19316534
chr1	19317642	19318393
chr1	19323954	19328848
chr1	19330062	19331646
chr1	19335446	19336244
chr1	19341380	19342432
chr1	19343001	19344972
chr1	19345324	19345830
chr1	19390314	19391025
chr1	19391506	19391975
chr1	19443695	19444115
chr1	19445972	19446325
chr1	19467952	19470252
chr1	19472295	19472973
chr1	19475276	19480211
chr1	19484169	19486611
chr1	19487049	19487877
chr1	19505421	19506064
chr1	19533383	19534039
chr1	19596337	19597766
chr1	19643232	19646236
chr1	19647532	19649005
chr1	19649715	19651756
chr1	19652273	19652708
chr1	19653336	19654020
chr1	19656016	19657351
chr1	19657855	19658976
chr1	19882210	19883030
chr1	19918456	19919096
chr1	19920325	19923991
chr1	20148723	20149405
chr1	20152094	20153136
chr1	20154167	20154600
chr1	20170380	20171044
chr1	20185337	20186540
chr1	20187260	20187791
chr1	20199226	20200098
chr1	20211120	20211702
chr1	20212312	20213399
chr1	20472418	20472763
chr1	20484973	20487333
chr1	20493743	20494760
chr1	20507542	20508470
chr1	20551324	20554867
chr1	20575319	20576006
chr1	20632811	20634079
chr1	20657084	20657595
chr1	20660714	20662967
chr1	20663539	20664585
chr1	20696182	20697249
chr1	20711841	20712190
chr1	20717732	20718175
chr1	20723496	20724957
chr1	20727093	20728134
chr1	20730381	20733707
chr1	20786063	20787873
chr1	20789108	20789981
chr1	20815524	20816612
chr1	21023115	21024362
chr1	21034675	21036275
chr1	21052992	21053944
chr1	21175580	21178173
chr1	21217092	21218845
chr1	21232925	21233949
chr1	21254359	21256014
chr1	21256945	21257867
chr1	21259673	21263179
chr1	21263782	21264195
chr1	21265466	21266894
chr1	21268241	21269083
chr1	21269736	21270661
chr1	21278041	21280715
chr1	21289453	21289829
chr1	21291449	21291800
chr1	21294019	21294840
chr1	21302104	21303214
chr1	21307696	21308523
chr1	21320620	21321437
chr1	21321893	21325568
chr1	21326875	21327889
chr1	21331914	21332551
chr1	21332981	21336211
chr1	21337214	21339113
chr1	21339793	21341353
chr1	21341955	21343285
chr1	21344150	21346727
chr1	21355914	21356344
chr1	21368141	21369196
chr1	21370196	21371232
chr1	21397883	21398525
chr1	21405046	21405988
chr1	21435690	21437707
chr1	21439803	21440846
chr1	21509071	21510177
chr1	21541375	21541792
chr1	21558262	21559205
chr1	21560925	21561340
chr1	21574599	21575020
chr1	21575596	21575960
chr1	21590143	21590573
chr1	21594635	21595372
chr1	21596972	21598990
chr1	21605156	21606267
chr1	21607593	21608618
chr1	21617609	21618016
chr1	21618981	21619337
chr1	21632003	21632640
chr1	21633083	21635797
chr1	21648085	21648488
chr1	21649664	21650271
chr1	21650999	21652475
chr1	21653440	21653997
chr1	21655420	21655903
chr1	21657689	21658063
chr1	21659256	21660021
chr1	21662055	21663245
chr1	21663611	21664372
chr1	21665679	21670164
chr1	21671750	21672180
chr1	21750067	21750805
chr1	21778996	21779418
chr1	21782338	21785109
chr1	21791101	21792347
chr1	21815209	21816046
chr1	21821409	21824848
chr1	21833096	21833848
chr1	21840873	21841642
chr1	21852168	21853324
chr1	21854052	21854919
chr1	21855411	21855886
chr1	21857008	21857501
chr1	21865689	21866763
chr1	21870082	21870869
chr1	21872400	21873158
chr1	21873679	21874031
chr1	21875103	21876151
chr1	21885004	21888221
chr1	21894451	21895547
chr1	21899710	21900353
chr1	21901416	21902085
chr1	21903808	21907708
chr1	21909408	21910428
chr1	21910990	21911904
chr1	21913316	21914071
chr1	21914509	21915448
chr1	21916559	21917375
chr1	21920148	21921799
chr1	21931206	21932120
chr1	21933628	21934234
chr1	21935648	21939254
chr1	21939622	21940467
chr1	21956633	21957285
chr1	21963771	21964801
chr1	21980684	21981126
chr1	21998791	21999825
chr1	22005351	22005927
chr1	22018800	22019897
chr1	22022611	22026570
chr1	22039495	22041124
chr1	22041844	22043492
chr1	22048708	22049091
chr1	22051991	22053716
chr1	22055066	22055711
chr1	22121053	22121583
chr1	22131522	22132874
chr1	22174069	22175512
chr1	22177925	22178773
chr1	22416536	22417698
chr1	22428842	22429277
chr1	22450964	22452800
chr1	22465195	22465887
chr1	22552664	22555269
chr1	22556792	22557178
chr1	22601073	22601696
chr1	22641840	22642795
chr1	22709629	22710988
chr1	22976120	22976592
chr1	23018847	23020379
chr1	23103762	23104407
chr1	23140548	23141108
chr1	23167334	23170191
chr1	23177002	23178299
chr1	23184241	23184777
chr1	23343357	23345529
chr1	23367629	23369940
chr1	23384139	23384599
chr1	23393426	23394203
chr1	23401588	23403141
chr1	23403626	23404240
chr1	23422532	23423104
chr1	23423818	23425202
chr1	23451672	23452223
chr1	23483544	23485104
chr1	23496625	23497736
chr1	23521344	23521746
chr1	23524438	23526054
chr1	23526471	23531929
chr1	23534244	23534631
chr1	23539447	23540441
chr1	23544933	23545513
chr1	23553860	23557059
chr1	23558056	23559848
chr1	23566805	23568113
chr1	23568782	23569321
chr1	23634453	23636078
chr1	23636627	23638283
chr1	23639448	23640024
chr1	23688247	23688696
chr1	23691192	23692743
chr1	23742795	23744906
chr1	23775551	23776035
chr1	23777514	23778976
chr1	23782402	23782749
chr1	23790688	23795358
chr1	23795829	23802450
chr1	23803797	23804587
chr1	23806223	23806609
chr1	23807744	23808588
chr1	23809643	23812146
chr1	23824892	23825536
chr1	23838063	23838738
chr1	23852775	23853438
chr1	23867570	23869326
chr1	23901351	23902183
chr1	23908568	23910336
chr1	23911088	23911861
chr1	23912998	23913521
chr1	23915929	23917398
chr1	23957203	23957590
chr1	23958447	23960413
chr1	23979770	23981457
chr1	23993258	23994504
chr1	24112141	24112964
chr1	24150214	24150833
chr1	24202140	24202524
chr1	24321356	24322998
chr1	24324865	24325230
chr1	24328963	24329369
chr1	24336693	24337253
chr1	24343866	24345454
chr1	24413197	24417039
chr1	24419285	24420045
chr1	24501754	24503562
chr1	24557380	24557885
chr1	24591605	24592115
chr1	24641649	24644255
chr1	24688694	24689164
chr1	24693415	24695002
chr1	24695572	24696497
chr1	24704662	24705971
chr1	24722416	24723006
chr1	24724666	24725989
chr1	24727232	24727713
chr1	24729534	24731800
chr1	24733030	24733762
chr1	24735056	24736448
chr1	24742340	24743243
chr1	24744180	24746193
chr1	24746777	24747431
chr1	24798992	24800772
chr1	24832642	24834004
chr1	24847620	24849937
chr1	24871050	24871725
chr1	24872316	24872701
chr1	24897407	24898521
chr1	24923419	24923773
chr1	24928888	24933226
chr1	24970991	24971478
chr1	25020865	25021285
chr1	25022052	25023264
chr1	25026469	25027414
chr1	25033404	25035396
chr1	25037318	25038115
chr1	25039351	25039816
chr1	25101706	25102166
chr1	25194308	25194728
chr1	25231992	25233876
chr1	25239335	25240377
chr1	25240973	25241817
chr1	25245951	25249110
chr1	25264041	25264471
chr1	25266672	25269434
chr1	25271522	25273442
chr1	25278425	25280917
chr1	25285158	25285530
chr1	25290018	25290470
chr1	25334385	25334838
chr1	25337028	25339117
chr1	25368805	25369456
chr1	25402686	25403385
chr1	25403892	25404669
chr1	25412624	25414843
chr1	25418413	25418895
chr1	25420444	25420962
chr1	25428781	25429539
chr1	25429903	25431710
chr1	25501663	25502016
chr1	25503554	25503991
chr1	25506663	25507108
chr1	25522224	25524164
chr1	25529562	25530028
chr1	25542269	25542780
chr1	25543129	25545290
chr1	25545977	25546587
chr1	25547553	25548567
chr1	25549043	25551038
chr1	25551746	25552199
chr1	25553541	25555307
chr1	25556263	25557480
chr1	25562351	25562807
chr1	25603742	25604432
chr1	25608198	25608675
chr1	25611068	25611504
chr1	25615931	25618552
chr1	25689997	25690690
chr1	25706231	25706897
chr1	25730718	25731177
chr1	25760531	25760983
chr1	25765888	25766262
chr1	25766824	25768098
chr1	25782845	25783566
chr1	25797043	25801542
chr1	25805593	25806511
chr1	25807409	25808527
chr1	25809140	25811776
chr1	25812532	25814885
chr1	25815304	25816304
chr1	25817667	25818154
chr1	25818621	25821896
chr1	25822915	25823787
chr1	25826104	25827569
chr1	25832364	25832751
chr1	25856347	25856748
chr1	25858723	25864488
chr1	25869990	25870695
chr1	25871261	25872110
chr1	25874485	25876402
chr1	25879746	25881955
chr1	25891891	25892325
chr1	25893375	25894420
chr1	25894976	25897654
chr1	25905111	25907255
chr1	25909230	25909580
chr1	25922768	25923327
chr1	25997463	25999623
chr1	26020615	26023477
chr1	26027804	26029739
chr1	26030582	26031653
chr1	26032430	26033231
chr1	26034481	26037041
chr1	26037580	26038293
chr1	26038807	26039634
chr1	26043493	26043934
chr1	26054048	26054477
chr1	26066809	26067336
chr1	26081307	26082021
chr1	26094766	26095200
chr1	26103328	26104509
chr1	26110669	26112670
chr1	26119227	26119785
chr1	26126752	26127309
chr1	26136966	26138525
chr1	26145046	26146301
chr1	26154936	26155583
chr1	26156424	26156971
chr1	26158711	26159804
chr1	26160753	26161196
chr1	26161649	26162373
chr1	26163956	26166641
chr1	26167552	26167914
chr1	26168928	26172304
chr1	26188597	26190959
chr1	26233409	26234983
chr1	26274935	26276877
chr1	26278307	26286202
chr1	26286775	26287776
chr1	26288288	26292082
chr1	26296766	26298061
chr1	26305966	26307035
chr1	26318034	26318584
chr1	26319448	26320084
chr1	26320707	26322374
chr1	26336511	26338084
chr1	26345156	26346235
chr1	26354413	26354764
chr1	26360782	26361488
chr1	26362995	26363552
chr1	26364891	26365294
chr1	26367695	26368752
chr1	26369992	26370443
chr1	26372923	26373549
chr1	26373967	26374795
chr1	26375253	26375677
chr1	26378162	26379388
chr1	26379927	26380287
chr1	26396122	26396741
chr1	26410064	26410614
chr1	26411122	26411481
chr1	26416889	26417258
chr1	26431575	26432765
chr1	26469705	26473601
chr1	26477393	26477840
chr1	26481052	26481571
chr1	26499888	26502400
chr1	26528913	26532870
chr1	26533851	26534347
chr1	26534946	26535359
chr1	26536320	26540843
chr1	26541191	26547709
chr1	26551291	26552000
chr1	26556484	26557271
chr1	26558618	26559029
chr1	26560641	26561533
chr1	26573671	26574228
chr1	26595979	26596993
chr1	26599242	26599596
chr1	26613495	26613883
chr1	26617995	26618484
chr1	26620115	26621874
chr1	26689770	26690156
chr1	26691230	26691646
chr1	26692231	26698381
chr1	26720215	26720835
chr1	26723152	26723975
chr1	26743573	26744397
chr1	26774482	26774980
chr1	26779342	26780644
chr1	26784069	26784834
chr1	26786359	26789368
chr1	26803411	26804039
chr1	26818099	26819160
chr1	26826215	26827316
chr1	26828764	26829478
chr1	26835949	26836314
chr1	26853086	26853686
chr1	26856383	26857032
chr1	26862113	26863138
chr1	26863723	26866029
chr1	26889535	26891115
chr1	26899907	26900660
chr1	26913440	26914707
chr1	26921349	26922357
chr1	26951730	26952211
chr1	26966656	26967427
chr1	26970827	26971553
chr1	26971932	26972929
chr1	26991417	26992055
chr1	26992920	26994233
chr1	26994596	26995844
chr1	26997529	26998399
chr1	27012612	27013635
chr1	27027164	27027847
chr1	27047222	27047646
chr1	27059006	27059471
chr1	27063970	27065081
chr1	27070101	27070732
chr1	27073303	27075060
chr1	27098647	27103671
chr1	27106609	27108121
chr1	27108865	27109743
chr1	27110558	27111267
chr1	27111842	27112836
chr1	27122502	27122927
chr1	27136030	27138200
chr1	27152121	27156203
chr1	27197583	27197983
chr1	27233736	27235661
chr1	27289751	27290109
chr1	27296661	27297102
chr1	27299500	27301538
chr1	27306793	27307236
chr1	27314690	27315233
chr1	27321463	27322840
chr1	27325357	27325703
chr1	27331558	27333157
chr1	27335817	27336562
chr1	27338918	27339539
chr1	27340931	27344086
chr1	27347847	27348203
chr1	27349206	27350821
chr1	27353154	27353649
chr1	27355212	27358099
chr1	27360621	27360995
chr1	27361512	27363160
chr1	27364091	27367564
chr1	27368923	27370360
chr1	27373075	27373443
chr1	27380404	27382017
chr1	27391292	27394615
chr1	27395546	27396264
chr1	27398532	27399957
chr1	27400315	27400734
chr1	27402297	27402700
chr1	27403187	27403978
chr1	27405385	27406284
chr1	27428463	27428991
chr1	27488849	27491622
chr1	27496820	27497317
chr1	27513703	27514361
chr1	27519323	27520162
chr1	27521407	27521860
chr1	27522428	27524422
chr1	27525232	27530453
chr1	27531322	27533842
chr1	27536443	27538074
chr1	27539191	27540253
chr1	27541674	27545478
chr1	27546546	27548263
chr1	27548750	27549665
chr1	27550766	27552451
chr1	27555393	27559254
chr1	27560029	27565587
chr1	27566888	27573545
chr1	27574009	27576069
chr1	27576663	27577987
chr1	27588662	27590486
chr1	27591079	27591597
chr1	27591989	27593385
chr1	27594411	27595775
chr1	27596152	27609422
chr1	27615138	27617448
chr1	27617855	27619053
chr1	27623045	27624055
chr1	27624826	27625216
chr1	27631211	27635316
chr1	27636798	27637232
chr1	27645493	27646606
chr1	27650728	27651376
chr1	27655225	27656830
chr1	27658614	27660586
chr1	27662050	27665253
chr1	27668213	27669640
chr1	27671663	27672487
chr1	27725142	27726482
chr1	27771534	27772022
chr1	27772866	27773944
chr1	27830243	27831405
chr1	27852489	27854761
chr1	27855383	27855730
chr1	27856214	27857175
chr1	27857798	27859332
chr1	27862205	27864529
chr1	27866762	27867152
chr1	27867699	27868206
chr1	27868651	27869910
chr1	27871918	27873736
chr1	27876734	27877091
chr1	27879586	27880128
chr1	27883603	27884011
chr1	27884565	27884939
chr1	27887346	27887712
chr1	27914095	27915989
chr1	27934727	27935472
chr1	27940088	27942699
chr1	27944957	27945418
chr1	27959509	27960644
chr1	27961140	27961994
chr1	28065744	28066094
chr1	28069049	28069451
chr1	28087783	28089526
chr1	28099038	28099797
chr1	28112766	28113634
chr1	28171469	28174447
chr1	28176310	28177387
chr1	28232426	28233472
chr1	28235101	28237045
chr1	28246945	28248649
chr1	28250405	28250896
chr1	28258712	28260809
chr1	28266763	28267349
chr1	28272376	28272740
chr1	28281715	28282231
chr1	28314930	28315289
chr1	28327645	28329827
chr1	28368102	28368958
chr1	28369380	28370561
chr1	28376559	28377636
chr1	28412896	28413340
chr1	28417864	28418464
chr1	28437693	28438173
chr1	28471891	28472238
chr1	28504689	28505055
chr1	28505448	28506915
chr1	28507516	28507923
chr1	28508617	28510868
chr1	28511268	28512245
chr1	28512870	28516471
chr1	28516894	28520872
chr1	28521241	28521918
chr1	28534984	28535445
chr1	28537775	28538429
chr1	28544609	28545014
chr1	28551999	28553908
chr1	28576276	28577003
chr1	28580009	28583260
chr1	28589829	28590458
chr1	28591394	28594114
chr1	28602218	28602654
chr1	28642413	28644245
chr1	28645537	28649496
chr1	28654698	28655091
chr1	28655678	28656143
chr1	28668316	28670604
chr1	28736163	28738080
chr1	28781856	28782238
chr1	28872013	28872455
chr1	28877157	28877821
chr1	28881950	28889733
chr1	28893506	28893898
chr1	28898211	28898825
chr1	28913931	28915629
chr1	28916435	28916892
chr1	29120371	29121555
chr1	29122343	29126218
chr1	29127650	29129127
chr1	29129711	29130542
chr1	29133875	29135224
chr1	29153426	29154318
chr1	29156697	29157041
chr1	29158655	29159058
chr1	29178128	29178566
chr1	29180891	29182934
chr1	29194124	29195027
chr1	29202921	29203477
chr1	29230522	29231378
chr1	29234390	29235287
chr1	29236024	29237846
chr1	29245487	29245895
chr1	29248961	29249599
chr1	29259371	29260120
chr1	29280071	29280516
chr1	29282602	29284185
chr1	29303480	29303849
chr1	30655271	30655743
chr1	30707183	30708581
chr1	30713668	30714343
chr1	30717837	30721758
chr1	30722135	30724198
chr1	30728483	30730913
chr1	30731557	30732905
chr1	30733650	30734101
chr1	30739277	30739870
chr1	30740879	30742749
chr1	30743897	30744466
chr1	30745143	30746783
chr1	30748054	30749067
chr1	30750893	30751900
chr1	30752370	30752859
chr1	30755562	30759400
chr1	30759866	30761001
chr1	30761596	30762690
chr1	30763333	30766540
chr1	30768006	30770522
chr1	30772378	30773513
chr1	30774268	30775802
chr1	30776612	30780084
chr1	30781185	30781556
chr1	30782022	30783336
chr1	30784524	30785776
chr1	30797402	30798084
chr1	30798581	30799618
chr1	30800322	30802628
chr1	30805324	30806031
chr1	30823451	30824872
chr1	30840991	30841351
chr1	30868572	30869291
chr1	30870132	30871073
chr1	30875212	30875597
chr1	30880976	30881342
chr1	30882113	30882713
chr1	30887688	30888988
chr1	30890897	30893157
chr1	30894358	30895220
chr1	30902367	30902771
chr1	30905879	30906309
chr1	30907456	30907988
chr1	30909191	30909847
chr1	30911097	30911798
chr1	30912410	30912805
chr1	30913206	30914161
chr1	30914985	30915709
chr1	30919609	30920030
chr1	30929186	30930079
chr1	31029835	31030684
chr1	31056749	31057210
chr1	31064926	31066582
chr1	31154691	31155942
chr1	31159835	31160282
chr1	31170616	31171433
chr1	31176640	31177041
chr1	31181365	31182688
chr1	31296363	31298134
chr1	31394569	31395480
chr1	31413300	31413882
chr1	31431753	31432184
chr1	31548572	31549662
chr1	31575308	31575853
chr1	31593908	31594544
chr1	31619586	31619954
chr1	31644149	31645632
chr1	31662537	31663253
chr1	31664075	31664642
chr1	31704951	31705934
chr1	31706532	31706930
chr1	31715156	31715859
chr1	31725891	31726339
chr1	31745245	31745758
chr1	31750726	31751391
chr1	31756254	31756872
chr1	31759052	31759428
chr1	31760349	31761008
chr1	31762353	31763791
chr1	31764389	31765360
chr1	31769109	31770423
chr1	31781215	31782980
chr1	31784851	31785340
chr1	31788136	31789787
chr1	31799953	31800859
chr1	31813980	31814453
chr1	31815157	31815966
chr1	31827156	31827503
chr1	31830165	31830522
chr1	31847866	31848670
chr1	31883764	31884133
chr1	31922674	31923387
chr1	31937148	31940425
chr1	31941699	31942181
chr1	31942699	31943126
chr1	31943791	31945450
chr1	31945922	31946265
chr1	31947407	31948438
chr1	31954644	31958135
chr1	31958749	31959124
chr1	31963649	31964582
chr1	32013209	32015026
chr1	32072406	32074098
chr1	32107469	32109458
chr1	32124712	32125076
chr1	32179130	32180715
chr1	32181323	32181892
chr1	32183172	32183725
chr1	32184435	32184781
chr1	32189688	32190312
chr1	32192281	32192752
chr1	32197077	32197526
chr1	32197930	32202261
chr1	32203904	32204309
chr1	32205031	32206338
chr1	32212108	32212693
chr1	32215426	32216041
chr1	32221789	32223438
chr1	32224783	32225190
chr1	32247016	32247809
chr1	32248268	32248626
chr1	32249816	32250302
chr1	32250911	32251847
chr1	32272760	32273104
chr1	32291559	32292900
chr1	32332277	32333026
chr1	32334309	32340327
chr1	32344835	32346232
chr1	32346755	32347488
chr1	32348022	32352581
chr1	32354823	32355517
chr1	32361164	32362414
chr1	32378116	32378710
chr1	32390521	32390904
chr1	32393666	32395309
chr1	32401992	32402457
chr1	32413689	32414090
chr1	32447747	32449388
chr1	32500370	32501517
chr1	32520605	32521777
chr1	32539127	32540289
chr1	32649612	32652020
chr1	32690799	32691262
chr1	32694863	32695739
chr1	32701455	32704500
chr1	32706550	32707010
chr1	32711738	32713993
chr1	32715600	32715967
chr1	32716426	32717448
chr1	32719417	32720382
chr1	32724568	32725896
chr1	32733730	32734248
chr1	32740583	32742931
chr1	32753466	32755940
chr1	32757118	32758598
chr1	32760091	32761557
chr1	32765152	32765726
chr1	32767726	32768381
chr1	32769982	32771051
chr1	32771521	32774552
chr1	32775458	32776114
chr1	32804153	32805064
chr1	32815737	32816208
chr1	32816625	32818621
chr1	32869813	32870577
chr1	32871157	32871501
chr1	32876547	32877023
chr1	32877744	32878348
chr1	32886119	32887326
chr1	32888346	32889173
chr1	32900998	32901772
chr1	32963175	32965158
chr1	32972899	32973278
chr1	32973775	32975443
chr1	32987058	32987741
chr1	32991766	32993972
chr1	32997997	32999306
chr1	33036089	33037272
chr1	33045035	33045463
chr1	33051874	33052833
chr1	33055266	33055868
chr1	33080808	33081610
chr1	33086285	33086817
chr1	33092438	33093265
chr1	33097422	33098191
chr1	33098720	33100243
chr1	33118371	33119240
chr1	33120289	33120829
chr1	33126869	33128295
chr1	33133308	33133754
chr1	33140158	33141397
chr1	33142203	33142858
chr1	33143340	33143796
chr1	33145052	33145734
chr1	33147123	33147838
chr1	33180480	33182666
chr1	33255432	33257129
chr1	33257538	33258507
chr1	33265310	33265923
chr1	33275224	33276850
chr1	33277333	33277772
chr1	33294630	33296415
chr1	33298129	33299286
chr1	33348917	33350655
chr1	33361336	33361760
chr1	33364128	33364870
chr1	33367348	33369068
chr1	33430291	33431571
chr1	33472197	33473006
chr1	33633213	33633681
chr1	33898555	33900125
chr1	33902431	33903014
chr1	34742247	34742943
chr1	34776795	34777946
chr1	34781513	34782378
chr1	34785581	34787249
chr1	34787644	34788575
chr1	34788921	34789446
chr1	34792659	34793301
chr1	34793686	34794173
chr1	34825114	34825999
chr1	34826547	34827221
chr1	34828013	34829008
chr1	34829358	34829926
chr1	34835537	34836610
chr1	34837201	34837729
chr1	34841101	34841452
chr1	34842725	34847458
chr1	34848066	34848446
chr1	34851579	34851952
chr1	34852687	34853313
chr1	34859105	34861365
chr1	34864931	34867951
chr1	34918746	34919264
chr1	34929248	34930261
chr1	34976453	34977156
chr1	34978757	34979119
chr1	34984617	34985742
chr1	35031129	35032406
chr1	35079162	35080454
chr1	35172252	35172855
chr1	35174683	35175167
chr1	35176516	35177386
chr1	35189743	35190280
chr1	35191779	35193578
chr1	35268362	35269677
chr1	35298310	35298686
chr1	35379135	35379564
chr1	35432470	35434004
chr1	35434466	35435293
chr1	35436056	35436486
chr1	35436963	35437381
chr1	35544978	35545886
chr1	35556746	35559748
chr1	35560264	35562634
chr1	35563346	35566582
chr1	35572611	35574321
chr1	35574714	35575231
chr1	35577076	35578701
chr1	35588600	35589012
chr1	35590596	35591506
chr1	35593173	35593567
chr1	35594445	35594838
chr1	35640710	35642192
chr1	35707284	35708907
chr1	35715574	35716411
chr1	35717632	35719891
chr1	35723272	35723982
chr1	35726661	35727385
chr1	35769021	35771638
chr1	35807550	35809068
chr1	35869337	35869707
chr1	35882469	35884379
chr1	35885790	35887461
chr1	35893551	35894462
chr1	35930206	35931898
chr1	35943037	35943495
chr1	35957999	35958355
chr1	36085920	36089819
chr1	36091134	36093624
chr1	36096146	36100658
chr1	36106527	36107029
chr1	36107907	36108351
chr1	36112839	36113233
chr1	36115044	36115674
chr1	36123145	36124011
chr1	36124791	36128763
chr1	36130569	36131210
chr1	36133646	36135497
chr1	36148414	36153776
chr1	36154139	36158623
chr1	36159193	36162441
chr1	36176289	36176673
chr1	36177920	36178722
chr1	36179433	36180268
chr1	36187273	36188822
chr1	36197011	36197669
chr1	36203244	36203938
chr1	36222678	36225349
chr1	36243527	36243997
chr1	36252201	36252692
chr1	36257921	36258759
chr1	36306193	36307412
chr1	36319099	36319933
chr1	36320358	36324645
chr1	36328217	36328950
chr1	36338304	36341080
chr1	36341664	36343494
chr1	36343948	36344552
chr1	36344947	36345519
chr1	36348195	36348989
chr1	36351641	36353307
chr1	36355186	36355613
chr1	36366017	36366428
chr1	36367560	36367962
chr1	36369130	36370075
chr1	36372666	36375390
chr1	36377662	36379322
chr1	36381731	36382130
chr1	36384177	36389044
chr1	36391023	36391485
chr1	36393639	36394052
chr1	36396550	36398648
chr1	36400306	36402405
chr1	36412262	36412702
chr1	36420991	36421429
chr1	36445951	36446533
chr1	36450151	36450880
chr1	36451994	36452353
chr1	36457711	36459141
chr1	36460055	36460676
chr1	36461863	36462477
chr1	36463317	36464915
chr1	36466238	36468071
chr1	36471247	36472702
chr1	36473509	36473956
chr1	36475449	36475844
chr1	36480147	36480660
chr1	36481196	36483288
[truncated: 48,830 more rows]
