# Supplementary material for: USP20, a Super-enhancer Regulated Gene, Promotes Acute Myeloid Leukemia Progression through CTNNB1 Deubiquitination
Source: Int J Biol Sci. 2026 Feb 11;22(5):2665–86. doi: 10.7150/ijbs.122898 (PMC12965243; doi:10.7150/ijbs.122898)
Supplement: Supplementary file 3 — Supplementary tables. [file ijbsv22p2665s3.zip › 附表/Suppl/Supplementary Table 15.xlsx]

## Sheet: Sheet1
name	IC50(μM)
BC-1215	1.804
NN'-Bis(salicylidene)ethylenediamine	>10
Dobutamine hydrochloride	4.354
Lys01	0.7607
Dihydromyricetin	0.6819
Mirabegron	>10
Progabide	4.263
AS1517499	0.02724
CRT0066101 dihydrochloride	0.2708
ATN-161 trifluoroacetate salt	>10
TRAP-6	>10
SCH54292	>10
Valorphin TFA(144313-54-2(free base))	>10
Saquinavir	>10
MS31 trihydrochloride (2366264-12-0 free base)	>10
BC-1215	>10
H-Gly-Arg-Gly-Asp-Asn-Pro-OH	>10
Theaflavine-3,3'-digallate	>10
Substance P (7-11)	>10
DB07268	0.2464
123C4	>10
P11 acetate	>10
Indinavir sulfate	>10
MI-503	2
Mirabegron	>10
Nemifitide acetate(173240-15-8 free base)	>10
Sapropterin dihydrochloride	>10
FSLLRY-NH2 TFA(245329-02-6 free base)	>10
HAEGTFT acetate(926018-95-3 free base)	>10
MCOPPB triHydrochloride	>10
Abz-FR-K(Dnp)-P-OH acetate	>10
FFAGLDD amine salt	>10
FMRF acetate(74012-06-9 free base)	>10
CVT-12012	>10
Semax acetate(80714-61-0 free base)	>10
Protirelin Acetate(24305-27-9 free base)	>10
Dabigatran etexilate	>10
Thiamine hydrochloride	>10
3'-Deoxyguanosine	>10
Dobutamine hydrochloride	>10
Crenolanib	0.2594
Kasugamycin hydrochloride	>10
Labetalol hydrochloride	>10
Acriflavine Hydrochloride	0.15853
BSJ-4-116	0.01
BIM-46187 4HCl	2.78
ANGIOTENSIN IV TFA(12676-15-2(free base))	>10
LCB 03-0110	3.64
TRV055 acetate	>10
BF738735	>10
Luteolinidin chloride	>10
Angiotensin III, human, mouse	>10
Arbutamine	>10
BMS-1166-N-piperidine-CO-N-piperazine dihydrochloride	1.5
Pixantrone dimaleate	0.25
Syk Inhibitor II dihydrochloride	>10
[Leu5]-Enkephalin	>10
Acetyl tetrapeptide-3 Acetate	>10
IK-930	>10
Ipamorelin 2 Pivalic acid	>10
Sisomicin Sulfate	>10
NADP disodium salt	>10
GSK2643943	0.6381
