# Supplementary material for: USP20, a Super-enhancer Regulated Gene, Promotes Acute Myeloid Leukemia Progression through CTNNB1 Deubiquitination
Source: Int J Biol Sci. 2026 Feb 11;22(5):2665–86. doi: 10.7150/ijbs.122898 (PMC12965243; doi:10.7150/ijbs.122898)
Supplement: Supplementary file 3 — Supplementary tables. [file ijbsv22p2665s3.zip › 附表/Suppl/Supplementary Table 16.xlsx]

## Sheet: ALL_SYMBOL_USP20
ENSEMBL	log2FoldChange	pvalue	FDR
ENSG00000158578	3.42034	3.53415e-229	7.07679e-225
ENSG00000196924	-2.03922	1.96419e-215	1.96655e-211
ENSG00000115758	-2.17303	2.17001e-214	1.44841e-210
ENSG00000185559	-1.93948	5.20689e-201	2.60657e-197
ENSG00000198830	-2.00405	2.56761e-197	1.02828e-193
ENSG00000014257	4.74516	2.61363e-178	8.72256e-175
ENSG00000170522	2.56859	1.90997e-159	5.46361e-156
ENSG00000092621	-2.36635	6.20057e-153	1.552e-149
ENSG00000154734	-3.60384	1.87992e-147	4.18262e-144
ENSG00000130203	1.96878	8.36972e-143	1.67595e-139
ENSG00000164733	-2.19489	1.92973e-133	3.51281e-130
ENSG00000153162	-2.47764	5.48995e-130	9.16089e-127
ENSG00000137168	-2.82985	9.07449e-126	1.39775e-122
ENSG00000159023	-1.69583	1.1077e-123	1.58433e-120
ENSG00000204899	2.28298	1.23602e-117	1.65001e-114
ENSG00000105887	-2.16888	2.67767e-115	3.35111e-112
ENSG00000264364	-1.9638	3.49296e-114	4.1143e-111
ENSG00000081237	-1.78213	1.83959e-112	2.04645e-109
ENSG00000090013	1.82744	3.80096e-110	4.00581e-107
ENSG00000169021	-1.86321	2.00346e-102	2.00586e-99
ENSG00000134748	-1.9077	4.00194e-101	3.81595e-98
ENSG00000146223	-1.56591	7.74924e-98	7.05321e-95
ENSG00000175220	-2.51165	1.10334e-96	9.60578e-94
ENSG00000146729	-2.41145	4.23251e-96	3.53132e-93
ENSG00000105640	-1.46048	1.17248e-95	9.39107e-93
ENSG00000169504	-1.49536	2.297e-95	1.74567e-92
ENSG00000180198	1.63431	2.35383e-95	1.74567e-92
ENSG00000125970	-1.52403	1.81015e-93	1.29451e-90
ENSG00000134440	-1.76216	6.70157e-92	4.62732e-89
ENSG00000166803	-2.60727	9.12532e-92	6.09085e-89
ENSG00000172543	-1.61401	1.11484e-91	7.20113e-89
ENSG00000184575	-1.76806	1.95928e-90	1.22602e-87
ENSG00000138413	-1.78864	3.02076e-90	1.83296e-87
ENSG00000140740	-1.58026	1.3005e-88	7.65918e-86
ENSG00000183496	-1.76706	9.11375e-88	5.21411e-85
ENSG00000143153	1.98574	1.51527e-87	8.42828e-85
ENSG00000189266	-1.62979	3.33364e-87	1.80413e-84
ENSG00000226950	1.55255	6.90888e-85	3.64062e-82
ENSG00000173402	1.49875	1.56728e-84	8.04695e-82
ENSG00000232265	2.32263	1.87278e-84	9.37516e-82
ENSG00000147454	1.36468	5.1405e-84	2.51057e-81
ENSG00000213442	-1.74931	2.26297e-83	1.0789e-80
ENSG00000181104	-1.4572	4.16338e-83	1.93878e-80
ENSG00000196233	1.53994	3.65241e-82	1.66218e-79
ENSG00000164109	-1.8735	2.50997e-81	1.11688e-78
ENSG00000088832	-1.4245	1.21028e-80	5.26839e-78
ENSG00000115762	1.63481	1.26824e-80	5.40324e-78
ENSG00000069849	-1.60224	2.72916e-80	1.13852e-77
ENSG00000182718	2.01199	2.00925e-78	8.21085e-76
ENSG00000173020	-1.3048	5.93783e-78	2.37798e-75
ENSG00000153786	-2.00916	2.83845e-77	1.11445e-74
ENSG00000153936	-1.84334	5.22929e-77	2.01368e-74
ENSG00000180398	-1.42947	6.32765e-76	2.39066e-73
ENSG00000143947	-1.4589	1.07891e-74	4.00076e-72
ENSG00000101160	-1.3438	1.9664e-74	7.15912e-72
ENSG00000177889	-1.53198	2.53157e-74	9.05216e-72
ENSG00000075340	5.21461	3.00913e-74	1.0571e-71
ENSG00000187513	-1.67313	8.01796e-73	2.76813e-70
ENSG00000135363	1.38282	5.11081e-72	1.73456e-69
ENSG00000101557	-1.73108	1.02992e-71	3.4372e-69
ENSG00000072274	1.12189	1.12014e-71	3.67699e-69
ENSG00000168209	-2.66248	1.22488e-71	3.95597e-69
ENSG00000164120	1.83549	1.74417e-71	5.54369e-69
ENSG00000070182	1.92652	2.67164e-71	8.35889e-69
ENSG00000111358	1.87602	8.73463e-71	2.6908e-68
ENSG00000165526	1.7572	1.20671e-70	3.66109e-68
ENSG00000102007	-1.62938	1.6545e-70	4.94472e-68
ENSG00000089472	-1.26733	2.87809e-70	8.47511e-68
ENSG00000145741	-1.2616	9.17944e-70	2.6639e-67
ENSG00000110321	-1.04299	1.11117e-69	3.17858e-67
ENSG00000225733	-1.47922	1.83796e-69	5.18357e-67
ENSG00000174059	-1.59339	8.95314e-69	2.48997e-66
ENSG00000197045	-2.07497	1.41186e-68	3.87274e-66
ENSG00000135218	2.32734	4.92962e-68	1.33393e-65
ENSG00000187474	3.17835	5.98529e-68	1.59799e-65
ENSG00000064115	-1.46921	1.13188e-65	2.98221e-63
ENSG00000187699	-1.50527	1.39738e-65	3.63391e-63
ENSG00000198959	1.74772	5.87498e-65	1.50821e-62
ENSG00000113387	-1.30275	1.96704e-64	4.98583e-62
ENSG00000111674	1.80626	4.82436e-64	1.20754e-61
ENSG00000146066	-2.61428	7.5246e-64	1.86016e-61
ENSG00000143933	-1.28926	8.89144e-64	2.17125e-61
ENSG00000198793	1.2882	1.28873e-63	3.10911e-61
ENSG00000198734	4.24626	2.36609e-63	5.64031e-61
ENSG00000164604	-1.83251	2.50338e-63	5.89739e-61
ENSG00000184007	-1.20631	3.75552e-63	8.74425e-61
ENSG00000069011	-1.87302	4.00669e-63	9.22182e-61
ENSG00000162676	-2.79224	1.69399e-62	3.85461e-60
ENSG00000173762	-1.81975	2.1453e-61	4.82668e-59
ENSG00000007264	-1.61868	2.2113e-61	4.91991e-59
ENSG00000167470	-1.55867	3.03465e-61	6.67756e-59
ENSG00000165629	-1.37933	3.23791e-61	7.04738e-59
ENSG00000162639	-1.82659	6.73667e-61	1.45048e-58
ENSG00000147162	-1.37065	8.37129e-61	1.78326e-58
ENSG00000196411	1.96922	2.1564e-60	4.54524e-58
ENSG00000140406	-1.95711	2.49035e-60	5.19445e-58
ENSG00000179262	1.51736	2.80966e-60	5.80006e-58
ENSG00000183688	-2.12943	3.06808e-60	6.26891e-58
ENSG00000134755	-2.04465	3.45505e-60	6.98828e-58
ENSG00000140199	-1.48926	4.87349e-60	9.75867e-58
ENSG00000089057	-1.70447	5.88234e-60	1.16622e-57
ENSG00000086062	-1.69202	7.69093e-60	1.50984e-57
ENSG00000139219	-1.5459	1.71003e-59	3.32443e-57
ENSG00000100814	-1.52515	1.76989e-59	3.40772e-57
ENSG00000077420	-1.44247	2.04108e-59	3.89243e-57
ENSG00000135048	-1.37553	2.74284e-59	5.18137e-57
ENSG00000172239	1.47942	9.90242e-59	1.85314e-56
ENSG00000108179	-0.986221	1.10899e-58	2.05616e-56
ENSG00000111348	1.26225	1.3384e-58	2.45874e-56
ENSG00000100380	-1.24741	2.06583e-58	3.76057e-56
ENSG00000128805	-1.74243	2.08965e-58	3.76965e-56
ENSG00000134717	1.84485	3.59352e-58	6.4247e-56
ENSG00000163565	-1.70678	7.7275e-58	1.36934e-55
ENSG00000267100	2.18054	6.97695e-57	1.2255e-54
ENSG00000165092	-1.3594	8.69356e-57	1.51374e-54
ENSG00000106682	-1.02583	2.31116e-56	3.98954e-54
ENSG00000265972	1.00086	3.18402e-56	5.4493e-54
ENSG00000115902	-1.84274	1.37565e-55	2.3344e-53
ENSG00000101367	-1.07556	5.98378e-55	1.00688e-52
ENSG00000111640	-0.938436	6.24142e-55	1.04149e-52
ENSG00000240583	3.12577	9.31101e-55	1.54086e-52
ENSG00000129675	-1.20059	9.65487e-55	1.58466e-52
ENSG00000272398	-1.02795	1.82548e-54	2.97183e-52
ENSG00000142512	-1.77457	1.39946e-53	2.24182e-51
ENSG00000130560	1.17688	2.55122e-53	4.05442e-51
ENSG00000114648	1.45299	6.06746e-53	9.56652e-51
ENSG00000162511	-1.11043	6.32255e-53	9.89083e-51
ENSG00000185386	-2.41105	1.17219e-52	1.81953e-50
ENSG00000149212	1.63691	1.6235e-52	2.50069e-50
ENSG00000205978	-1.62397	1.61183e-51	2.44509e-49
ENSG00000130204	-1.26837	1.86935e-51	2.81443e-49
ENSG00000095370	-1.73447	2.78204e-51	4.15728e-49
ENSG00000163041	-0.977779	4.78312e-51	7.0946e-49
ENSG00000134602	-1.46227	6.41978e-51	9.45218e-49
ENSG00000089597	1.29751	1.82487e-50	2.66724e-48
ENSG00000103365	-1.19555	2.91498e-50	4.22967e-48
ENSG00000105610	1.37762	2.96423e-50	4.2702e-48
ENSG00000073921	1.07125	3.2163e-50	4.60023e-48
ENSG00000185112	-1.67358	3.26386e-50	4.63514e-48
ENSG00000173473	1.01891	4.19239e-50	5.91187e-48
ENSG00000171243	-2.43795	4.47513e-50	6.26643e-48
ENSG00000113583	1.65538	1.32063e-49	1.83641e-47
ENSG00000066583	-1.53032	2.06311e-49	2.84908e-47
ENSG00000064666	-1.12001	3.34137e-49	4.58272e-47
ENSG00000139921	-1.65301	5.15248e-49	6.99451e-47
ENSG00000133742	1.13924	5.16973e-49	6.99451e-47
ENSG00000179604	2.69139	1.70279e-48	2.28836e-46
ENSG00000183723	-2.12017	2.96689e-48	3.9606e-46
ENSG00000114166	1.50016	3.48601e-48	4.62277e-46
ENSG00000148672	-1.11493	1.34218e-47	1.76814e-45
ENSG00000101856	-1.3428	4.28575e-47	5.60901e-45
ENSG00000120217	-2.13664	6.02094e-47	7.82878e-45
ENSG00000169896	1.64998	6.19597e-47	8.00439e-45
ENSG00000111726	-1.12085	8.93963e-47	1.14748e-44
ENSG00000188186	1.59295	1.20923e-46	1.54227e-44
ENSG00000055130	-1.32354	1.21749e-46	1.54298e-44
ENSG00000060982	-1.11297	1.32264e-46	1.6657e-44
ENSG00000166947	2.18811	2.60715e-46	3.26285e-44
ENSG00000144354	-1.35482	3.43803e-46	4.27597e-44
ENSG00000147403	-0.849746	4.55447e-46	5.62955e-44
ENSG00000186469	3.35962	8.25381e-46	1.01395e-43
ENSG00000184009	-0.89124	9.18405e-46	1.12135e-43
ENSG00000123191	1.2968	1.5616e-45	1.89512e-43
ENSG00000148468	-1.11087	1.73477e-45	2.09259e-43
ENSG00000163554	1.88555	5.12719e-45	6.14771e-43
ENSG00000108100	-1.30515	5.7465e-45	6.84928e-43
ENSG00000184216	1.05352	6.98533e-45	8.27658e-43
ENSG00000266976	1.11426	7.89218e-45	9.29606e-43
ENSG00000066056	-1.0532	9.08659e-45	1.06403e-42
ENSG00000147526	-1.06844	1.45304e-44	1.69161e-42
ENSG00000165416	-1.71215	2.81211e-44	3.2549e-42
ENSG00000197956	1.53097	6.56868e-44	7.55927e-42
ENSG00000075151	1.47131	7.46376e-44	8.54025e-42
ENSG00000112078	1.07499	7.71388e-44	8.77629e-42
ENSG00000205542	-0.969178	1.43474e-43	1.62313e-41
ENSG00000243147	2.56642	1.64464e-43	1.85012e-41
ENSG00000104765	1.26674	1.93552e-43	2.16519e-41
ENSG00000136717	-1.6378	2.42169e-43	2.694e-41
ENSG00000006831	1.06756	3.87402e-43	4.28582e-41
ENSG00000175215	-1.01544	8.13221e-43	8.94722e-41
ENSG00000135069	-1.28002	9.55352e-43	1.04046e-40
ENSG00000138759	-1.5932	9.56072e-43	1.04046e-40
ENSG00000078596	-1.0078	2.24465e-42	2.42956e-40
ENSG00000144566	1.70553	4.13985e-42	4.45679e-40
ENSG00000167671	-1.54006	4.33355e-42	4.64038e-40
ENSG00000142453	-1.6727	5.45323e-42	5.78372e-40
ENSG00000101384	-1.40953	5.45907e-42	5.78372e-40
ENSG00000005187	1.27914	5.65381e-42	5.95852e-40
ENSG00000134375	-1.21376	6.47951e-42	6.79296e-40
ENSG00000148180	-1.1964	8.78338e-42	9.16034e-40
ENSG00000095139	-0.980188	1.22605e-41	1.27204e-39
ENSG00000163902	-0.853647	1.31549e-41	1.3578e-39
ENSG00000156515	0.873371	4.91017e-41	5.04212e-39
ENSG00000107566	-1.24201	6.15998e-41	6.29324e-39
ENSG00000138668	-1.02706	7.58507e-41	7.70982e-39
ENSG00000114770	1.19726	1.07799e-40	1.09019e-38
ENSG00000120885	-1.16411	1.25868e-40	1.26653e-38
ENSG00000137193	-0.909192	1.40626e-40	1.40794e-38
ENSG00000169499	-1.34441	1.81682e-40	1.80995e-38
ENSG00000111737	-1.24122	3.1292e-40	3.10194e-38
ENSG00000166428	-3.4058	4.80447e-40	4.73915e-38
ENSG00000069275	-0.896143	1.087e-39	1.06697e-37
ENSG00000165449	3.01686	1.31483e-39	1.2843e-37
ENSG00000165802	-1.34634	1.37241e-39	1.33404e-37
ENSG00000121058	-1.5272	2.17843e-39	2.10729e-37
ENSG00000109861	-0.866667	2.22603e-39	2.14298e-37
ENSG00000136878	-1.10396	2.30867e-39	2.21191e-37
ENSG00000021355	-1.24318	3.46413e-39	3.30313e-37
ENSG00000138814	-1.48756	3.71698e-39	3.52743e-37
ENSG00000076770	-1.39081	4.10057e-39	3.8731e-37
ENSG00000004478	1.1929	6.17534e-39	5.8054e-37
ENSG00000102531	-1.59517	9.19344e-39	8.60231e-37
ENSG00000167642	-1.43301	9.94536e-39	9.2626e-37
ENSG00000162729	-2.37089	1.04894e-38	9.72408e-37
ENSG00000162909	-2.05201	1.1237e-38	1.03692e-36
ENSG00000173950	-1.37662	1.14311e-38	1.04999e-36
ENSG00000179981	-1.16543	1.33673e-38	1.22223e-36
ENSG00000101082	-1.22367	1.79004e-38	1.62926e-36
ENSG00000103202	-1.03551	2.30737e-38	2.09062e-36
ENSG00000073737	-3.44664	2.82956e-38	2.55221e-36
ENSG00000112697	-1.13793	2.95868e-38	2.65671e-36
ENSG00000026025	-1.04485	3.37406e-38	3.01617e-36
ENSG00000170035	-1.28584	4.75566e-38	4.23232e-36
ENSG00000011007	1.13882	5.28778e-38	4.68507e-36
ENSG00000233276	-0.931663	9.40518e-38	8.29645e-36
ENSG00000074696	1.19491	9.65935e-38	8.48328e-36
ENSG00000198522	-1.57013	1.01662e-37	8.88943e-36
ENSG00000162512	4.28239	1.12726e-37	9.81406e-36
ENSG00000185305	-1.61186	1.1951e-37	1.03596e-35
ENSG00000160183	-1.59344	3.03137e-37	2.61639e-35
ENSG00000101265	-1.0913	3.21462e-37	2.76264e-35
ENSG00000128342	-3.08066	4.31555e-37	3.69293e-35
ENSG00000100316	-0.751056	6.04772e-37	5.15317e-35
ENSG00000154188	-2.41033	7.76573e-37	6.58902e-35
ENSG00000182118	1.59994	7.81521e-37	6.60303e-35
ENSG00000130208	1.88488	1.54949e-36	1.30366e-34
ENSG00000113552	-1.4898	1.95261e-36	1.63595e-34
ENSG00000164086	-1.25777	2.16627e-36	1.80739e-34
ENSG00000106948	-1.61613	2.61456e-36	2.17237e-34
ENSG00000029534	0.958862	3.26269e-36	2.69967e-34
ENSG00000281398	1.18466	3.3955e-36	2.798e-34
ENSG00000187109	-0.875395	3.43451e-36	2.81855e-34
ENSG00000122565	-1.10405	7.18772e-36	5.87457e-34
ENSG00000136874	-1.65632	7.72241e-36	6.28592e-34
ENSG00000143416	0.996948	8.50961e-36	6.89864e-34
ENSG00000121691	1.00912	9.11211e-36	7.35729e-34
ENSG00000140044	-1.92256	9.29142e-36	7.47194e-34
ENSG00000073464	-0.880158	1.08292e-35	8.67374e-34
ENSG00000164292	-1.23375	1.10494e-35	8.81484e-34
ENSG00000148218	1.11835	1.34235e-35	1.06664e-33
ENSG00000112294	-1.25001	1.63005e-35	1.29013e-33
ENSG00000149781	-0.903192	1.99198e-35	1.57037e-33
ENSG00000101412	1.13818	2.80284e-35	2.20095e-33
ENSG00000181817	-1.25125	3.17238e-35	2.4814e-33
ENSG00000197457	-1.63917	3.2708e-35	2.54843e-33
ENSG00000196227	-1.51102	4.40385e-35	3.41793e-33
ENSG00000165637	-1.01389	4.96461e-35	3.83828e-33
ENSG00000102471	2.0765	5.79733e-35	4.46484e-33
ENSG00000152558	-1.04152	7.98023e-35	6.12246e-33
ENSG00000140105	-1.02569	8.0383e-35	6.14347e-33
ENSG00000118418	-1.20365	8.55781e-35	6.51565e-33
ENSG00000175221	-1.70429	9.891e-35	7.50217e-33
ENSG00000100097	-1.28525	1.63354e-34	1.23434e-32
ENSG00000100034	-1.09882	1.99397e-34	1.50103e-32
ENSG00000148400	-1.0385	6.50833e-34	4.86279e-32
ENSG00000163468	-0.817945	7.11678e-34	5.28802e-32
ENSG00000183010	-0.993993	7.13027e-34	5.28802e-32
ENSG00000069956	1.07586	7.71182e-34	5.69821e-32
ENSG00000123338	-0.911081	1.49037e-33	1.09718e-31
ENSG00000120053	-1.42557	2.00496e-33	1.4706e-31
ENSG00000106868	0.961662	2.32005e-33	1.6955e-31
ENSG00000111269	1.92807	2.36331e-33	1.72083e-31
ENSG00000121073	-1.23789	2.44774e-33	1.77586e-31
ENSG00000144118	1.12184	3.32074e-33	2.40052e-31
ENSG00000213625	1.07585	3.56873e-33	2.57051e-31
ENSG00000125249	-1.37348	3.62115e-33	2.59892e-31
ENSG00000101337	-1.20795	4.94636e-33	3.53736e-31
ENSG00000183605	-1.69698	5.22575e-33	3.72386e-31
ENSG00000100427	-0.958211	5.33141e-33	3.78568e-31
ENSG00000175756	-1.11625	8.69351e-33	6.1512e-31
ENSG00000198752	1.18671	1.05644e-32	7.44867e-31
ENSG00000156709	-1.08923	1.10375e-32	7.75488e-31
ENSG00000145386	-1.0079	1.15527e-32	8.08851e-31
ENSG00000167112	-1.54118	1.44814e-32	1.01036e-30
ENSG00000196576	-0.949842	1.67555e-32	1.16497e-30
ENSG00000075945	0.939358	1.89596e-32	1.31366e-30
ENSG00000105329	-0.792593	2.37253e-32	1.63819e-30
ENSG00000147813	-3.3514	2.38827e-32	1.64339e-30
ENSG00000125354	-0.904904	2.40709e-32	1.65067e-30
ENSG00000105281	-0.793972	2.54559e-32	1.73969e-30
ENSG00000155660	-0.940908	2.87035e-32	1.95496e-30
ENSG00000187210	-1.46953	3.08042e-32	2.09092e-30
ENSG00000144228	1.92616	9.50582e-32	6.43056e-30
ENSG00000091490	-1.90561	9.75305e-32	6.57559e-30
ENSG00000071575	1.00136	1.38788e-31	9.32584e-30
ENSG00000084234	0.748362	1.42183e-31	9.52195e-30
ENSG00000158435	1.12133	2.11218e-31	1.40981e-29
ENSG00000115155	-2.44997	2.20134e-31	1.46444e-29
ENSG00000100664	0.879889	2.26281e-31	1.50035e-29
ENSG00000142875	-1.07273	2.49255e-31	1.64722e-29
ENSG00000125868	-1.10738	3.27034e-31	2.15412e-29
ENSG00000140564	-0.824378	3.35628e-31	2.20348e-29
ENSG00000108239	1.64906	3.60453e-31	2.35873e-29
ENSG00000197965	-1.75457	3.68609e-31	2.40425e-29
ENSG00000198373	1.34301	3.73814e-31	2.43027e-29
ENSG00000102096	-0.910588	4.03207e-31	2.61289e-29
ENSG00000163751	1.96188	4.55087e-31	2.93957e-29
ENSG00000172893	-0.846122	4.84053e-31	3.11661e-29
ENSG00000182568	-1.17264	6.15554e-31	3.95059e-29
ENSG00000164615	1.55049	6.66749e-31	4.26549e-29
ENSG00000070770	1.25401	6.89519e-31	4.39711e-29
ENSG00000166669	1.41178	7.84309e-31	4.98571e-29
ENSG00000141522	-1.00931	8.5436e-31	5.41383e-29
ENSG00000101336	-2.40628	1.26035e-30	7.96127e-29
ENSG00000011304	-0.719967	1.43218e-30	9.01821e-29
ENSG00000112208	-1.38492	1.70007e-30	1.06715e-28
ENSG00000116852	-0.880294	1.89787e-30	1.18759e-28
ENSG00000101911	-1.41137	2.07227e-30	1.29269e-28
ENSG00000105186	0.802431	2.31981e-30	1.4426e-28
ENSG00000141744	1.97162	2.41585e-30	1.49768e-28
ENSG00000165527	-1.03517	2.69629e-30	1.66637e-28
ENSG00000112655	-1.90669	2.77921e-30	1.71233e-28
ENSG00000117724	1.06265	2.78838e-30	1.71272e-28
ENSG00000169738	-1.14486	2.9349e-30	1.7972e-28
ENSG00000170180	-1.58954	3.04733e-30	1.86036e-28
ENSG00000105355	-1.04725	3.90167e-30	2.37468e-28
ENSG00000079246	-0.727138	3.9558e-30	2.40033e-28
ENSG00000087266	-0.988935	4.20567e-30	2.54424e-28
ENSG00000095380	-1.55256	4.31629e-30	2.6033e-28
ENSG00000076356	-1.70744	7.09291e-30	4.26512e-28
ENSG00000196839	-1.7654	7.16648e-30	4.29646e-28
ENSG00000197157	0.853472	7.66415e-30	4.5811e-28
ENSG00000122966	1.06407	7.74835e-30	4.61765e-28
ENSG00000084090	-0.794174	8.4997e-30	5.05038e-28
ENSG00000121644	-1.00396	8.78625e-30	5.2052e-28
ENSG00000130764	-1.00046	1.28895e-29	7.61356e-28
ENSG00000119318	-0.825654	1.41567e-29	8.33745e-28
ENSG00000075618	-0.968711	1.46943e-29	8.62869e-28
ENSG00000089327	-0.959395	1.49069e-29	8.72792e-28
ENSG00000198791	-0.962408	1.83685e-29	1.07234e-27
ENSG00000150593	1.0703	2.80761e-29	1.63429e-27
ENSG00000178209	0.857442	2.92393e-29	1.69707e-27
ENSG00000120942	-1.27564	3.32981e-29	1.92706e-27
ENSG00000126247	-0.788605	3.53734e-29	2.04126e-27
ENSG00000133026	0.887275	4.00939e-29	2.30701e-27
ENSG00000100219	-0.89208	5.08477e-29	2.91741e-27
ENSG00000044574	-0.671826	5.37096e-29	3.07281e-27
ENSG00000095932	-2.15952	5.41969e-29	3.09185e-27
ENSG00000175463	-1.11599	5.91628e-29	3.36556e-27
ENSG00000182952	-1.1778	6.27931e-29	3.56195e-27
ENSG00000169877	7.72283	6.35396e-29	3.59412e-27
ENSG00000198431	-0.888079	8.53361e-29	4.81343e-27
ENSG00000198771	-1.81456	1.34734e-28	7.57842e-27
ENSG00000128268	0.916019	1.4463e-28	8.11226e-27
ENSG00000068650	0.853781	1.59289e-28	8.90953e-27
ENSG00000068394	-1.42156	2.13402e-28	1.19029e-26
ENSG00000135723	-0.940602	2.28006e-28	1.26822e-26
ENSG00000160058	0.909871	2.49311e-28	1.38288e-26
ENSG00000187010	1.42516	2.57483e-28	1.42426e-26
ENSG00000149313	-1.12911	2.84461e-28	1.56916e-26
ENSG00000198612	1.22661	3.18378e-28	1.75143e-26
ENSG00000174004	-1.15243	3.21824e-28	1.76553e-26
ENSG00000198408	-0.900117	3.35231e-28	1.83406e-26
ENSG00000143486	-1.03675	3.70406e-28	2.02098e-26
ENSG00000135090	1.02649	4.28994e-28	2.33429e-26
ENSG00000196712	1.15931	4.48067e-28	2.43146e-26
ENSG00000159388	1.07752	4.61726e-28	2.49881e-26
ENSG00000181830	-2.1139	4.71998e-28	2.54752e-26
ENSG00000105447	-0.877143	4.94764e-28	2.66322e-26
ENSG00000166135	-0.931593	6.18029e-28	3.3178e-26
ENSG00000157404	0.800327	6.86372e-28	3.67484e-26
ENSG00000123091	-1.11218	7.13158e-28	3.80807e-26
ENSG00000165244	1.07851	7.1742e-28	3.82064e-26
ENSG00000101849	-1.03984	8.98418e-28	4.76822e-26
ENSG00000145703	1.1821	9.00113e-28	4.76822e-26
ENSG00000180104	-0.972741	1.03052e-27	5.43885e-26
ENSG00000176393	-1.13044	1.03214e-27	5.43885e-26
ENSG00000105568	-0.850492	1.12694e-27	5.9228e-26
ENSG00000108604	-0.877483	1.1769e-27	6.16919e-26
ENSG00000135472	4.27529	1.38954e-27	7.26481e-26
ENSG00000117899	-1.07432	1.40203e-27	7.31099e-26
ENSG00000196961	-0.99409	1.43818e-27	7.48005e-26
ENSG00000107021	-1.30775	1.45529e-27	7.54941e-26
ENSG00000114268	1.84254	1.55442e-27	8.04283e-26
ENSG00000185787	0.740341	1.60102e-27	8.2626e-26
ENSG00000003436	1.62953	1.66385e-27	8.56477e-26
ENSG00000104998	-1.02651	1.73753e-27	8.92109e-26
ENSG00000136628	-0.787449	2.09336e-27	1.07206e-25
ENSG00000052802	-1.02001	2.5971e-27	1.32664e-25
ENSG00000166483	0.87358	3.26597e-27	1.66407e-25
ENSG00000167363	2.45693	3.54621e-27	1.80227e-25
ENSG00000158717	-1.16653	3.83222e-27	1.94269e-25
ENSG00000266412	-0.76936	4.04833e-27	2.04707e-25
ENSG00000072958	-1.12839	4.30004e-27	2.16887e-25
ENSG00000151239	1.2281	4.32409e-27	2.17552e-25
ENSG00000204054	-1.29186	4.44588e-27	2.23119e-25
ENSG00000164236	0.909918	4.85143e-27	2.42863e-25
ENSG00000136270	-1.00433	4.88604e-27	2.43985e-25
ENSG00000182199	-0.740513	4.98311e-27	2.48213e-25
ENSG00000024422	1.24135	5.85779e-27	2.91058e-25
ENSG00000167460	-0.665727	6.0557e-27	3.00147e-25
ENSG00000066926	-1.1848	6.42335e-27	3.17583e-25
ENSG00000197535	1.53133	6.6264e-27	3.26816e-25
ENSG00000114631	-1.41379	7.40857e-27	3.64494e-25
ENSG00000133961	1.2267	9.24028e-27	4.53499e-25
ENSG00000138722	-0.949797	9.27496e-27	4.54088e-25
ENSG00000168056	-1.53742	1.3143e-26	6.41892e-25
ENSG00000160789	0.793096	1.33088e-26	6.48409e-25
ENSG00000178623	-1.83173	1.40965e-26	6.85119e-25
ENSG00000140450	1.20719	1.41419e-26	6.8566e-25
ENSG00000089685	0.801616	1.47216e-26	7.12042e-25
ENSG00000171700	0.967981	1.60197e-26	7.7296e-25
ENSG00000164010	1.09794	1.64446e-26	7.91556e-25
ENSG00000116133	-0.701905	1.73825e-26	8.34695e-25
ENSG00000180011	-1.02451	1.78459e-26	8.54896e-25
ENSG00000081189	-0.795719	1.79138e-26	8.56102e-25
ENSG00000159216	-0.711292	2.49288e-26	1.18851e-24
ENSG00000119408	-1.01697	2.69317e-26	1.28095e-24
ENSG00000167900	-0.864941	5.74458e-26	2.72581e-24
ENSG00000128683	-0.937482	6.40619e-26	3.03074e-24
ENSG00000136167	-0.721901	6.41747e-26	3.03074e-24
ENSG00000132824	0.844919	6.9635e-26	3.28087e-24
ENSG00000102804	1.14747	8.28441e-26	3.89406e-24
ENSG00000175084	4.71449	9.06762e-26	4.25223e-24
ENSG00000178988	1.04156	9.70213e-26	4.53915e-24
ENSG00000197183	-0.948888	9.74969e-26	4.55076e-24
ENSG00000251322	0.819813	1.17511e-25	5.4722e-24
ENSG00000159267	-1.48849	1.36721e-25	6.35196e-24
ENSG00000007038	-0.91672	1.52613e-25	7.07389e-24
ENSG00000159753	-1.62696	1.94645e-25	9.00132e-24
ENSG00000134684	-0.705968	2.71073e-25	1.25068e-23
ENSG00000134291	0.890878	2.72527e-25	1.2545e-23
ENSG00000116544	-2.081	2.78191e-25	1.27764e-23
ENSG00000137414	-1.30481	2.86192e-25	1.31138e-23
ENSG00000206573	1.31392	2.93582e-25	1.34216e-23
ENSG00000174718	1.34112	2.95599e-25	1.34831e-23
ENSG00000005194	-0.903111	2.98761e-25	1.35964e-23
ENSG00000132182	-0.782278	3.16046e-25	1.43503e-23
ENSG00000105655	-1.23977	3.40386e-25	1.54205e-23
ENSG00000152484	-1.43628	3.62453e-25	1.63832e-23
ENSG00000171206	-0.836796	3.79934e-25	1.71347e-23
ENSG00000130309	-0.81798	3.8286e-25	1.71977e-23
ENSG00000134954	-0.752061	3.83049e-25	1.71977e-23
ENSG00000116017	0.935518	4.48416e-25	2.00874e-23
ENSG00000159840	-0.793325	5.08578e-25	2.27316e-23
ENSG00000157224	2.03634	5.94136e-25	2.64966e-23
ENSG00000170915	1.3243	6.11913e-25	2.72288e-23
ENSG00000132670	-0.75563	6.59419e-25	2.92776e-23
ENSG00000128965	-2.34621	6.80188e-25	3.01329e-23
ENSG00000108219	-0.806267	7.2596e-25	3.20897e-23
ENSG00000137177	1.14135	7.80301e-25	3.44158e-23
ENSG00000213445	-0.813344	1.03717e-24	4.56444e-23
ENSG00000184937	-1.36487	1.08559e-24	4.76708e-23
ENSG00000006007	0.874184	1.23567e-24	5.41424e-23
ENSG00000110651	-1.06147	1.33468e-24	5.83527e-23
ENSG00000064763	-1.09644	1.39941e-24	6.10495e-23
ENSG00000196305	-0.837398	1.51651e-24	6.60142e-23
ENSG00000133059	0.872756	1.65136e-24	7.17285e-23
ENSG00000142765	-1.60595	1.68367e-24	7.29737e-23
ENSG00000123575	-1.12236	1.79908e-24	7.78075e-23
ENSG00000126561	-0.693384	1.97862e-24	8.52665e-23
ENSG00000168273	2.30119	1.98007e-24	8.52665e-23
ENSG00000105639	-1.03475	2.06561e-24	8.87592e-23
ENSG00000164032	-0.754868	2.39057e-24	1.02503e-22
ENSG00000159459	0.99317	3.33415e-24	1.42656e-22
ENSG00000120802	-0.751746	3.35528e-24	1.43254e-22
ENSG00000187840	-0.775759	3.58843e-24	1.52882e-22
ENSG00000182670	0.821127	3.90372e-24	1.65962e-22
ENSG00000107738	-1.03175	5.1063e-24	2.16628e-22
ENSG00000137492	-0.917641	5.26705e-24	2.22975e-22
ENSG00000075624	-0.644136	5.41212e-24	2.28633e-22
ENSG00000136114	2.09412	5.95059e-24	2.50852e-22
ENSG00000196419	-0.666432	6.63989e-24	2.79322e-22
ENSG00000163719	0.836901	7.5021e-24	3.14931e-22
ENSG00000141349	-1.08217	7.53292e-24	3.15563e-22
ENSG00000109586	-1.15374	8.28699e-24	3.46427e-22
ENSG00000093010	-1.03162	8.37574e-24	3.49408e-22
ENSG00000179051	-0.691945	9.08752e-24	3.78313e-22
ENSG00000110002	1.23429	1.05888e-23	4.39631e-22
ENSG00000168385	0.659625	1.06044e-23	4.39631e-22
ENSG00000256269	0.850617	1.15111e-23	4.76234e-22
ENSG00000173801	-0.929071	1.2055e-23	4.9771e-22
ENSG00000128272	-0.704067	1.3329e-23	5.49178e-22
ENSG00000224631	-1.47781	1.34985e-23	5.5502e-22
ENSG00000233016	0.97598	1.47704e-23	6.0607e-22
ENSG00000167601	3.58509	1.56169e-23	6.39493e-22
ENSG00000100243	-0.925111	1.61793e-23	6.61173e-22
ENSG00000114650	-0.839254	1.75768e-23	7.16819e-22
ENSG00000084073	-0.892419	1.82736e-23	7.43719e-22
ENSG00000186998	-1.06701	2.17157e-23	8.8202e-22
ENSG00000057663	-1.24285	2.28471e-23	9.26095e-22
ENSG00000177469	-0.795827	2.32243e-23	9.3948e-22
ENSG00000172531	-0.661568	2.45901e-23	9.92724e-22
ENSG00000100335	-0.775379	2.77492e-23	1.11801e-21
ENSG00000122884	-1.07476	2.78479e-23	1.11973e-21
ENSG00000127838	-0.854438	3.16669e-23	1.27074e-21
ENSG00000161203	-0.702214	3.28896e-23	1.31716e-21
ENSG00000161638	-0.976605	3.67929e-23	1.47054e-21
ENSG00000166822	-1.46224	4.11248e-23	1.6404e-21
ENSG00000173757	-0.717864	4.76885e-23	1.89844e-21
ENSG00000174891	-1.60405	5.50204e-23	2.18597e-21
ENSG00000106624	-1.21126	5.68668e-23	2.25485e-21
ENSG00000117528	1.33151	6.69518e-23	2.64949e-21
ENSG00000079257	1.79621	6.88336e-23	2.71859e-21
ENSG00000135862	-0.913593	7.24721e-23	2.85666e-21
ENSG00000112685	-1.40611	7.3815e-23	2.90387e-21
ENSG00000029153	1.38094	7.99316e-23	3.13833e-21
ENSG00000112576	-0.73107	8.02916e-23	3.1463e-21
ENSG00000095209	1.76858	1.05227e-22	4.11535e-21
ENSG00000140525	0.719314	1.09106e-22	4.25876e-21
ENSG00000125257	-0.589839	1.57159e-22	6.12246e-21
ENSG00000072364	1.004	1.85567e-22	7.21513e-21
ENSG00000187239	-1.1885	2.30745e-22	8.95432e-21
ENSG00000090470	1.2292	2.70649e-22	1.04825e-20
ENSG00000165233	-1.35852	2.83134e-22	1.09449e-20
ENSG00000129473	1.36177	3.11713e-22	1.20265e-20
ENSG00000151012	-1.51177	3.15665e-22	1.21555e-20
ENSG00000160551	0.911044	3.4069e-22	1.3094e-20
ENSG00000170275	-0.827118	4.16633e-22	1.59821e-20
ENSG00000119396	-0.778854	4.78664e-22	1.83265e-20
ENSG00000112077	-0.708229	5.09352e-22	1.94642e-20
ENSG00000158615	0.782433	5.16244e-22	1.969e-20
ENSG00000188725	-1.14721	5.53833e-22	2.10835e-20
ENSG00000153113	1.18822	6.42366e-22	2.44075e-20
ENSG00000115159	-1.13294	6.64232e-22	2.51905e-20
ENSG00000167202	-1.15039	6.85777e-22	2.59584e-20
ENSG00000179222	-0.765939	7.69654e-22	2.90784e-20
ENSG00000104497	2.04911	8.62396e-22	3.25209e-20
ENSG00000088882	-0.989579	9.46384e-22	3.56211e-20
ENSG00000154127	-0.654789	9.78068e-22	3.67445e-20
ENSG00000175727	0.73504	1.31215e-21	4.92031e-20
ENSG00000121864	-1.21041	1.33503e-21	4.99677e-20
ENSG00000166986	-0.662607	1.47681e-21	5.51709e-20
ENSG00000091140	-0.893606	1.50768e-21	5.62195e-20
ENSG00000063322	1.15269	1.61428e-21	6.00824e-20
ENSG00000061273	0.743732	2.06252e-21	7.66233e-20
ENSG00000198925	-0.927732	2.07914e-21	7.70977e-20
ENSG00000165806	1.23133	2.1154e-21	7.82971e-20
ENSG00000165775	1.12548	2.47277e-21	9.13556e-20
ENSG00000159322	0.85112	2.75144e-21	1.01464e-19
ENSG00000173273	1.02696	2.99155e-21	1.10116e-19
ENSG00000090861	-0.651819	3.19309e-21	1.17318e-19
ENSG00000168175	-0.920379	3.34275e-21	1.22368e-19
ENSG00000043462	-0.721037	3.34929e-21	1.22384e-19
ENSG00000185340	0.919282	4.01084e-21	1.4629e-19
ENSG00000184014	0.975113	4.02378e-21	1.46495e-19
ENSG00000112304	-1.76897	4.34319e-21	1.57837e-19
ENSG00000162980	-1.24055	4.53987e-21	1.64686e-19
ENSG00000142864	-0.607631	4.63378e-21	1.67788e-19
ENSG00000134333	-0.591048	4.77116e-21	1.72451e-19
ENSG00000136522	-1.30341	4.86097e-21	1.7538e-19
ENSG00000113384	-0.779361	5.14516e-21	1.853e-19
ENSG00000115307	-0.804236	5.439e-21	1.95531e-19
ENSG00000117411	-1.19545	5.63931e-21	2.02368e-19
ENSG00000117859	-0.764878	5.66626e-21	2.02972e-19
ENSG00000261371	-0.672649	6.67324e-21	2.38616e-19
ENSG00000136643	0.974008	7.25636e-21	2.59004e-19
ENSG00000157693	-1.35141	7.61621e-21	2.71365e-19
ENSG00000136238	0.698819	7.64264e-21	2.71823e-19
ENSG00000140287	-0.69871	7.75319e-21	2.75266e-19
ENSG00000035720	2.85184	9.25564e-21	3.28026e-19
ENSG00000074800	-0.56646	9.35707e-21	3.31035e-19
ENSG00000169871	0.841722	9.38382e-21	3.31396e-19
ENSG00000197872	2.59045	9.93011e-21	3.50071e-19
ENSG00000171314	-0.840209	1.05013e-20	3.69557e-19
ENSG00000196405	-0.898981	1.05906e-20	3.72047e-19
ENSG00000170445	0.973274	1.06367e-20	3.7301e-19
ENSG00000116678	-1.4316	1.27411e-20	4.46028e-19
ENSG00000159055	1.06021	1.38082e-20	4.82538e-19
ENSG00000164323	-1.12858	1.44492e-20	5.04059e-19
ENSG00000198478	0.852082	1.49945e-20	5.22175e-19
ENSG00000119927	1.77753	1.51406e-20	5.26348e-19
ENSG00000122126	1.12926	1.66249e-20	5.76943e-19
ENSG00000111237	-1.07756	1.76945e-20	6.13001e-19
ENSG00000187837	1.7209	2.05356e-20	7.10198e-19
ENSG00000167508	-0.901473	2.11819e-20	7.31288e-19
ENSG00000163513	1.07391	2.19891e-20	7.57849e-19
ENSG00000198931	0.79682	2.34061e-20	8.053e-19
ENSG00000124422	-0.636732	2.40504e-20	8.26045e-19
ENSG00000139514	-0.62277	2.56179e-20	8.78377e-19
ENSG00000114737	-1.01906	2.64327e-20	9.04766e-19
ENSG00000102879	-0.757107	3.11269e-20	1.06363e-18
ENSG00000143384	-0.675903	3.33288e-20	1.13693e-18
ENSG00000134323	-1.15078	3.37631e-20	1.14978e-18
ENSG00000169919	-0.679477	3.50129e-20	1.19032e-18
ENSG00000074370	-0.639102	4.7331e-20	1.60637e-18
ENSG00000160255	-0.789311	4.86177e-20	1.64724e-18
ENSG00000116251	-0.959105	5.08713e-20	1.72069e-18
ENSG00000047597	-0.754745	5.10072e-20	1.72237e-18
ENSG00000185651	-0.712387	5.22624e-20	1.76179e-18
ENSG00000071553	-0.647784	5.37679e-20	1.80949e-18
ENSG00000146282	-1.21841	5.49994e-20	1.84783e-18
ENSG00000221963	-1.37271	5.70086e-20	1.9113e-18
ENSG00000133884	-0.967964	5.71083e-20	1.9113e-18
ENSG00000156802	0.711662	5.71749e-20	1.9113e-18
ENSG00000134817	3.029	5.83225e-20	1.94642e-18
ENSG00000127481	0.585128	6.00614e-20	2.00111e-18
ENSG00000139645	0.764225	6.16078e-20	2.04923e-18
ENSG00000103657	0.757571	6.19697e-20	2.0566e-18
ENSG00000214357	2.1137	6.20406e-20	2.0566e-18
ENSG00000087502	1.36093	6.21375e-20	2.0566e-18
ENSG00000134594	-1.19355	7.16803e-20	2.36853e-18
ENSG00000155307	-0.779447	7.64731e-20	2.52273e-18
ENSG00000158796	-1.43232	7.66136e-20	2.52321e-18
ENSG00000110063	-0.992782	8.06851e-20	2.65294e-18
ENSG00000134452	1.09067	9.19651e-20	3.01652e-18
ENSG00000146083	0.761552	9.20443e-20	3.01652e-18
ENSG00000147650	-1.18457	9.55298e-20	3.12563e-18
ENSG00000198805	-0.820038	1.01464e-19	3.31438e-18
ENSG00000155252	1.1747	1.14056e-19	3.71963e-18
ENSG00000144867	-0.930063	1.16234e-19	3.7845e-18
ENSG00000172845	-0.806305	1.17753e-19	3.82772e-18
ENSG00000140988	-0.613674	1.28584e-19	4.17303e-18
ENSG00000101945	-0.998997	1.32433e-19	4.291e-18
ENSG00000100889	-1.29331	1.3476e-19	4.35936e-18
ENSG00000104331	-0.783869	1.35265e-19	4.36862e-18
ENSG00000213390	0.879289	1.44236e-19	4.65085e-18
ENSG00000136811	-0.870161	1.504e-19	4.84182e-18
ENSG00000143164	0.905156	1.53603e-19	4.93698e-18
ENSG00000182054	-0.688132	1.57217e-19	5.04504e-18
ENSG00000103489	-1.03043	1.75895e-19	5.6354e-18
ENSG00000115425	2.50937	1.92243e-19	6.14932e-18
ENSG00000147457	1.0682	1.96561e-19	6.27741e-18
ENSG00000111605	-0.734378	2.1093e-19	6.72558e-18
ENSG00000142230	-0.621932	2.50842e-19	7.98548e-18
ENSG00000129347	-0.847672	2.68858e-19	8.54541e-18
ENSG00000115268	-0.597543	2.72093e-19	8.63452e-18
ENSG00000061676	0.987484	2.75183e-19	8.71878e-18
ENSG00000064393	-0.651339	2.79779e-19	8.8504e-18
ENSG00000107862	0.701536	2.93341e-19	9.26476e-18
ENSG00000178585	-1.17818	3.16547e-19	9.98195e-18
ENSG00000071564	0.734514	3.36949e-19	1.06086e-17
ENSG00000160185	0.962396	3.51707e-19	1.10559e-17
ENSG00000054983	-0.78361	4.15749e-19	1.30485e-17
ENSG00000108883	-0.666093	4.19894e-19	1.3158e-17
ENSG00000170348	-0.7383	4.30161e-19	1.34587e-17
ENSG00000065485	-0.763669	4.61593e-19	1.43971e-17
ENSG00000276759	3.11712	4.69103e-19	1.46086e-17
ENSG00000110955	-0.609072	4.72913e-19	1.47044e-17
ENSG00000178691	0.766236	4.78246e-19	1.48471e-17
ENSG00000173894	-0.901433	5.05037e-19	1.56546e-17
ENSG00000142669	-0.584386	5.46792e-19	1.68965e-17
ENSG00000127125	-1.03618	5.53114e-19	1.70411e-17
ENSG00000136603	1.30217	5.53171e-19	1.70411e-17
ENSG00000132294	1.00558	6.66604e-19	2.0504e-17
ENSG00000124588	-1.35538	7.73535e-19	2.37566e-17
ENSG00000179403	-1.41967	7.7966e-19	2.3908e-17
ENSG00000118971	-1.69782	8.39434e-19	2.57016e-17
ENSG00000090020	-0.886112	8.69552e-19	2.65831e-17
ENSG00000186951	1.01387	9.11398e-19	2.78199e-17
ENSG00000075426	-1.2657	9.61529e-19	2.93054e-17
ENSG00000163527	-0.730603	9.67351e-19	2.9438e-17
ENSG00000198673	1.01048	1.00299e-18	3.04764e-17
ENSG00000068323	-0.998473	1.04724e-18	3.17727e-17
ENSG00000122642	-1.43196	1.13163e-18	3.42811e-17
ENSG00000121966	2.83631	1.13552e-18	3.43354e-17
ENSG00000132274	-1.30824	1.13686e-18	3.43354e-17
ENSG00000185515	-1.97589	1.20134e-18	3.62284e-17
ENSG00000115540	-1.49892	1.2894e-18	3.88254e-17
ENSG00000117298	0.676035	1.37268e-18	4.12712e-17
ENSG00000179914	2.29739	1.40148e-18	4.20739e-17
ENSG00000123080	-0.636182	1.42651e-18	4.27613e-17
ENSG00000100364	-1.14979	1.43508e-18	4.29539e-17
ENSG00000123989	-1.07486	1.43873e-18	4.29988e-17
ENSG00000197465	-0.696728	1.46834e-18	4.38184e-17
ENSG00000072121	0.973995	1.74769e-18	5.19406e-17
ENSG00000089248	-0.79042	1.7483e-18	5.19406e-17
ENSG00000113758	-0.665006	1.96116e-18	5.81782e-17
ENSG00000115365	0.796872	1.97648e-18	5.8546e-17
ENSG00000140795	1.56473	2.01569e-18	5.96192e-17
ENSG00000179933	-1.16179	2.12153e-18	6.2657e-17
ENSG00000134248	-0.923945	2.24735e-18	6.62753e-17
ENSG00000143224	1.09288	2.27244e-18	6.69168e-17
ENSG00000204977	-0.908203	2.29994e-18	6.76269e-17
ENSG00000134057	-0.803286	2.36416e-18	6.94133e-17
ENSG00000163131	-1.05055	2.83329e-18	8.30655e-17
ENSG00000141968	-0.64853	3.25142e-18	9.51847e-17
ENSG00000197555	1.1541	3.3248e-18	9.7191e-17
ENSG00000163956	-0.698538	3.36202e-18	9.81356e-17
ENSG00000257365	-1.9802	3.5283e-18	1.02839e-16
ENSG00000158747	-1.21531	3.55223e-18	1.03386e-16
ENSG00000124571	-0.808146	3.96689e-18	1.15287e-16
ENSG00000249859	1.31089	3.99717e-18	1.15999e-16
ENSG00000140526	-0.526238	4.01597e-18	1.16376e-16
ENSG00000171492	-0.769198	4.23738e-18	1.22615e-16
ENSG00000100526	-1.18483	4.30807e-18	1.2448e-16
ENSG00000112308	0.700782	4.4826e-18	1.29337e-16
ENSG00000164220	-1.60529	4.60192e-18	1.3249e-16
ENSG00000187134	3.35376	4.60514e-18	1.3249e-16
ENSG00000168288	-0.833985	4.82278e-18	1.38553e-16
ENSG00000125871	-0.933341	4.94625e-18	1.41896e-16
ENSG00000106348	-0.954726	5.09734e-18	1.46022e-16
ENSG00000071539	0.806104	6.39739e-18	1.83002e-16
ENSG00000110711	-0.801818	6.43186e-18	1.83725e-16
ENSG00000213585	-0.580306	6.61485e-18	1.88683e-16
ENSG00000112081	-0.558843	6.69797e-18	1.90783e-16
ENSG00000147138	-1.78393	6.8551e-18	1.94981e-16
ENSG00000109332	-0.603864	7.15381e-18	2.03189e-16
ENSG00000121741	1.06846	7.63954e-18	2.16677e-16
ENSG00000009307	-0.547822	7.82287e-18	2.21563e-16
ENSG00000157837	-1.01975	7.85403e-18	2.22131e-16
ENSG00000224259	3.52038	7.99728e-18	2.25864e-16
ENSG00000169756	-0.65418	8.60397e-18	2.42656e-16
ENSG00000075223	-0.89003	8.62303e-18	2.42852e-16
ENSG00000115325	-0.883632	8.78003e-18	2.46926e-16
ENSG00000172270	-0.627704	9.01947e-18	2.53304e-16
ENSG00000077063	-0.720288	1.01955e-17	2.85932e-16
ENSG00000090382	-0.995577	1.03018e-17	2.88508e-16
ENSG00000103175	-0.926628	1.10437e-17	3.08854e-16
ENSG00000185127	-1.32215	1.13193e-17	3.1612e-16
ENSG00000078061	-0.851296	1.13991e-17	3.17903e-16
ENSG00000181744	-0.975354	1.27138e-17	3.54076e-16
ENSG00000104880	0.942216	1.3256e-17	3.68663e-16
ENSG00000115935	-0.616956	1.33096e-17	3.69641e-16
ENSG00000101935	-0.762754	1.43022e-17	3.96659e-16
ENSG00000187098	2.10604	1.52217e-17	4.21576e-16
ENSG00000137509	-0.85509	1.59891e-17	4.42218e-16
ENSG00000165716	-1.11643	1.64033e-17	4.53048e-16
ENSG00000166035	-1.55171	1.70458e-17	4.70143e-16
ENSG00000169813	-0.51941	1.89787e-17	5.22735e-16
ENSG00000011600	-0.910529	2.15946e-17	5.93971e-16
ENSG00000104341	-0.576111	2.54547e-17	6.99184e-16
ENSG00000011523	1.3909	2.7536e-17	7.55316e-16
ENSG00000069966	-1.09273	2.8218e-17	7.72965e-16
ENSG00000072952	1.24787	2.84065e-17	7.77064e-16
ENSG00000184344	3.31559	3.16681e-17	8.65104e-16
ENSG00000169727	-0.79185	3.27144e-17	8.92471e-16
ENSG00000126088	-0.531879	3.93336e-17	1.07159e-15
ENSG00000184226	-1.30939	3.97698e-17	1.082e-15
ENSG00000115091	-0.590268	4.06985e-17	1.10576e-15
ENSG00000084693	0.881477	4.54237e-17	1.23247e-15
ENSG00000120049	1.61247	4.85729e-17	1.31613e-15
ENSG00000164091	-0.62038	5.00141e-17	1.35336e-15
ENSG00000115919	-1.37771	5.05524e-17	1.36607e-15
ENSG00000148411	-1.03527	5.81796e-17	1.57007e-15
ENSG00000155090	0.914652	5.82938e-17	1.57103e-15
ENSG00000106105	-0.619083	5.85823e-17	1.57668e-15
ENSG00000168172	-1.00004	6.26644e-17	1.68428e-15
ENSG00000071054	0.678969	6.47084e-17	1.73689e-15
ENSG00000129128	-0.66835	6.6273e-17	1.77651e-15
ENSG00000127824	-0.73554	6.7008e-17	1.79381e-15
ENSG00000130559	0.792052	7.25646e-17	1.93997e-15
ENSG00000132475	-0.615315	7.45265e-17	1.98976e-15
ENSG00000198951	-0.799729	7.80471e-17	2.08098e-15
ENSG00000010292	0.583914	7.95577e-17	2.11844e-15
ENSG00000106034	1.43287	8.03542e-17	2.1368e-15
ENSG00000117400	-0.782738	8.55307e-17	2.27144e-15
ENSG00000167580	1.59769	9.00306e-17	2.38778e-15
ENSG00000141994	-1.08137	9.03619e-17	2.3934e-15
ENSG00000010318	1.37855	9.57082e-17	2.53165e-15
ENSG00000130935	0.767758	9.69758e-17	2.55856e-15
ENSG00000145022	1.04421	9.6981e-17	2.55856e-15
ENSG00000147065	-0.525222	9.9587e-17	2.6229e-15
ENSG00000141569	-0.857236	9.96818e-17	2.6229e-15
ENSG00000197451	0.626097	1.01396e-16	2.66451e-15
ENSG00000143797	0.928698	1.01663e-16	2.66803e-15
ENSG00000137210	0.736349	1.0353e-16	2.71345e-15
ENSG00000090054	0.884462	1.13549e-16	2.97217e-15
ENSG00000140563	-0.821174	1.17357e-16	3.06782e-15
ENSG00000112559	-1.97306	1.19122e-16	3.10992e-15
ENSG00000160075	0.657169	1.27308e-16	3.3193e-15
ENSG00000168924	-0.772714	1.48757e-16	3.87349e-15
ENSG00000175130	-0.948894	1.49536e-16	3.88863e-15
ENSG00000066136	-0.660076	1.49727e-16	3.88863e-15
ENSG00000109787	0.85283	1.58339e-16	4.10698e-15
ENSG00000148730	-0.665483	1.58741e-16	4.11206e-15
ENSG00000067167	0.668043	1.59772e-16	4.13344e-15
ENSG00000145725	0.880086	1.67545e-16	4.32893e-15
ENSG00000198909	-0.952826	1.70596e-16	4.40208e-15
ENSG00000120057	1.71353	1.71122e-16	4.40996e-15
ENSG00000247596	-0.785062	1.73078e-16	4.45465e-15
ENSG00000088305	-0.709994	1.78997e-16	4.60106e-15
ENSG00000163520	-0.63088	1.82783e-16	4.69236e-15
ENSG00000122223	-1.03104	1.8496e-16	4.74216e-15
ENSG00000120742	0.692474	1.93811e-16	4.96274e-15
ENSG00000119314	-0.690297	1.96645e-16	5.02888e-15
ENSG00000235750	1.40178	1.99393e-16	5.09267e-15
ENSG00000133657	0.710112	2.14667e-16	5.47578e-15
ENSG00000158769	1.01088	2.17438e-16	5.53941e-15
ENSG00000143013	-0.960636	2.17751e-16	5.54034e-15
ENSG00000165097	-0.888643	2.22674e-16	5.65842e-15
ENSG00000104805	-0.633467	2.25649e-16	5.72675e-15
ENSG00000130175	0.635009	2.45284e-16	6.21717e-15
ENSG00000092931	-1.25237	2.63371e-16	6.66717e-15
ENSG00000112667	-0.9265	2.68388e-16	6.78561e-15
ENSG00000137275	-0.893943	2.75572e-16	6.95845e-15
ENSG00000108479	-1.02805	2.77879e-16	6.99905e-15
ENSG00000197021	-1.39531	2.83943e-16	7.1428e-15
ENSG00000090376	-0.983422	3.23648e-16	8.13139e-15
ENSG00000167173	-0.75278	3.32066e-16	8.33244e-15
ENSG00000173848	-0.591354	3.32576e-16	8.3348e-15
ENSG00000105953	-0.715059	3.44394e-16	8.62017e-15
ENSG00000106261	0.753324	3.48432e-16	8.71036e-15
ENSG00000120254	-0.630737	3.51075e-16	8.7655e-15
ENSG00000157303	-1.12518	3.60453e-16	8.98844e-15
ENSG00000186283	0.742538	3.71729e-16	9.2581e-15
ENSG00000089220	-0.591935	3.82967e-16	9.52613e-15
ENSG00000226137	-0.943661	3.8395e-16	9.53873e-15
ENSG00000177733	-0.656771	3.84737e-16	9.54644e-15
ENSG00000135046	-1.28782	3.94995e-16	9.78883e-15
ENSG00000094975	0.769112	4.28748e-16	1.06122e-14
ENSG00000130511	-0.779858	4.48345e-16	1.10835e-14
ENSG00000067048	0.69715	4.74518e-16	1.17161e-14
ENSG00000103335	-0.680055	4.83828e-16	1.19312e-14
ENSG00000134250	-0.758218	5.19901e-16	1.2805e-14
ENSG00000162434	-0.604884	5.71768e-16	1.4048e-14
ENSG00000163644	-1.28064	6.02363e-16	1.47815e-14
ENSG00000119185	-0.979668	6.11264e-16	1.49816e-14
ENSG00000090006	-1.04523	6.25305e-16	1.5307e-14
ENSG00000183864	0.844848	6.38709e-16	1.5616e-14
ENSG00000130311	-0.841448	6.43611e-16	1.57167e-14
ENSG00000063587	-1.29639	6.78863e-16	1.65573e-14
ENSG00000126457	-0.572125	7.08983e-16	1.72709e-14
ENSG00000140367	-1.15047	7.47877e-16	1.81962e-14
ENSG00000106701	2.86683	7.57964e-16	1.84193e-14
ENSG00000184428	1.30115	7.65618e-16	1.85827e-14
ENSG00000010671	0.535506	8.19649e-16	1.987e-14
ENSG00000120697	1.44261	8.26304e-16	2.00072e-14
ENSG00000142949	0.93937	8.98264e-16	2.17232e-14
ENSG00000166181	-0.772092	9.3502e-16	2.25848e-14
ENSG00000004939	1.85727	9.66864e-16	2.33259e-14
ENSG00000256546	1.32561	9.86432e-16	2.37693e-14
ENSG00000067225	-0.526604	1.00335e-15	2.41479e-14
ENSG00000139641	0.602112	1.00584e-15	2.41788e-14
ENSG00000035687	-0.968233	1.02079e-15	2.45086e-14
ENSG00000076555	2.31622	1.03845e-15	2.4903e-14
ENSG00000167815	0.774976	1.0858e-15	2.60072e-14
ENSG00000015171	-0.852405	1.11054e-15	2.6568e-14
ENSG00000117862	-2.09205	1.14232e-15	2.72957e-14
ENSG00000113282	-0.722591	1.17313e-15	2.79986e-14
ENSG00000113161	-0.673521	1.18661e-15	2.82684e-14
ENSG00000141503	0.77097	1.18726e-15	2.82684e-14
ENSG00000104343	-1.40852	1.2666e-15	3.01216e-14
ENSG00000140632	0.690394	1.28858e-15	3.0608e-14
ENSG00000110880	-0.509932	1.29712e-15	3.07744e-14
ENSG00000138801	-0.685894	1.37436e-15	3.25682e-14
ENSG00000179958	-0.752597	1.38513e-15	3.27847e-14
ENSG00000130695	-0.782073	1.39655e-15	3.30161e-14
ENSG00000160310	0.628182	1.41124e-15	3.33239e-14
ENSG00000134363	-1.04215	1.43494e-15	3.38436e-14
ENSG00000177189	-0.811047	1.45988e-15	3.43914e-14
ENSG00000189091	-0.526661	1.59791e-15	3.75987e-14
ENSG00000173530	1.44721	1.80783e-15	4.24882e-14
ENSG00000100234	0.512651	1.81116e-15	4.25167e-14
ENSG00000093183	0.748021	1.84882e-15	4.33499e-14
ENSG00000102034	-0.670647	1.94168e-15	4.54738e-14
ENSG00000125952	-0.683799	2.02217e-15	4.73036e-14
ENSG00000126822	-0.691719	2.05084e-15	4.79185e-14
ENSG00000198626	0.865662	2.05823e-15	4.80349e-14
ENSG00000184640	-0.600564	2.08654e-15	4.86389e-14
ENSG00000167528	0.931796	2.19599e-15	5.11308e-14
ENSG00000203685	0.879431	2.27235e-15	5.28474e-14
ENSG00000196693	1.4921	2.34794e-15	5.45418e-14
ENSG00000188672	0.964671	2.40124e-15	5.57154e-14
ENSG00000145604	-0.843685	2.41539e-15	5.59788e-14
ENSG00000184840	-0.597702	2.44583e-15	5.66188e-14
ENSG00000130150	1.55029	2.53868e-15	5.87003e-14
ENSG00000163606	1.50135	2.55826e-15	5.9085e-14
ENSG00000136929	0.846602	2.66645e-15	6.15126e-14
ENSG00000125652	-1.1327	2.71812e-15	6.26324e-14
ENSG00000023228	-0.645595	2.78636e-15	6.41311e-14
ENSG00000179833	-0.924917	2.83819e-15	6.5249e-14
ENSG00000177105	-0.781431	2.97984e-15	6.84269e-14
ENSG00000170027	-0.516598	3.03492e-15	6.96119e-14
ENSG00000143363	-0.840557	3.0398e-15	6.9644e-14
ENSG00000160094	-1.09908	3.18632e-15	7.29175e-14
ENSG00000237424	1.34626	3.41728e-15	7.81137e-14
ENSG00000162851	-0.973948	3.52704e-15	8.05308e-14
ENSG00000119509	1.21759	3.61793e-15	8.25119e-14
ENSG00000158669	-0.802701	3.76264e-15	8.56172e-14
ENSG00000172671	1.42136	3.78172e-15	8.59535e-14
ENSG00000136193	-1.30539	3.82348e-15	8.68044e-14
ENSG00000198000	1.11615	3.85131e-15	8.73372e-14
ENSG00000122711	5.24897	4.21745e-15	9.55318e-14
ENSG00000115207	-0.768153	4.45884e-15	1.00886e-13
ENSG00000140022	0.746705	5.06802e-15	1.14539e-13
ENSG00000114742	0.855749	5.07382e-15	1.14541e-13
ENSG00000151702	-0.532528	5.63382e-15	1.2704e-13
ENSG00000138756	-0.722149	5.83401e-15	1.31406e-13
ENSG00000255529	-1.04858	5.86094e-15	1.31864e-13
ENSG00000157445	-1.07806	5.95276e-15	1.3378e-13
ENSG00000155508	-0.714549	6.07916e-15	1.36468e-13
ENSG00000162889	-0.658423	6.09358e-15	1.36638e-13
ENSG00000136463	-1.04039	6.71246e-15	1.50347e-13
ENSG00000166091	-0.866327	6.74891e-15	1.50995e-13
ENSG00000166881	0.754583	7.40444e-15	1.65476e-13
ENSG00000063245	0.667555	7.45721e-15	1.66469e-13
ENSG00000153885	-0.719463	7.50702e-15	1.67395e-13
ENSG00000134830	2.02469	7.73347e-15	1.72253e-13
ENSG00000134690	-0.641484	7.76541e-15	1.72772e-13
ENSG00000102144	-0.466084	7.80076e-15	1.73366e-13
ENSG00000196565	1.66389	7.97818e-15	1.76916e-13
ENSG00000135926	0.509535	8.12257e-15	1.79919e-13
ENSG00000100227	-0.576831	8.28074e-15	1.83219e-13
ENSG00000145730	-0.908534	8.35473e-15	1.84652e-13
ENSG00000129538	2.33289	8.39388e-15	1.85313e-13
ENSG00000147471	0.724521	8.41183e-15	1.85505e-13
ENSG00000082781	-1.29782	8.67795e-15	1.91163e-13
ENSG00000135776	-0.906268	8.97003e-15	1.9738e-13
ENSG00000125170	-0.970117	9.04936e-15	1.98907e-13
ENSG00000111145	-1.56568	9.57819e-15	2.103e-13
ENSG00000232956	-0.852146	9.65882e-15	2.11838e-13
ENSG00000111276	-0.805479	1.03198e-14	2.26088e-13
ENSG00000119862	0.719022	1.05021e-14	2.29829e-13
ENSG00000119403	-0.588021	1.12867e-14	2.46462e-13
ENSG00000006634	-0.988921	1.27014e-14	2.77052e-13
ENSG00000124535	-0.701139	1.36072e-14	2.96486e-13
ENSG00000118276	-1.65883	1.46813e-14	3.19541e-13
ENSG00000160131	-0.77109	1.50592e-14	3.27411e-13
ENSG00000112249	0.732814	1.50937e-14	3.27804e-13
ENSG00000278311	3.22789	1.51809e-14	3.29341e-13
ENSG00000122490	-1.06078	1.66277e-14	3.6034e-13
ENSG00000167323	-0.603094	1.67226e-14	3.62003e-13
ENSG00000134049	1.59829	1.77274e-14	3.83341e-13
ENSG00000074842	-0.636727	1.82397e-14	3.93993e-13
ENSG00000121579	-0.603269	1.84627e-14	3.9838e-13
ENSG00000104064	-0.97282	1.8793e-14	4.05071e-13
ENSG00000135842	-0.609629	2.03454e-14	4.37591e-13
ENSG00000108312	-0.638913	2.11183e-14	4.53727e-13
ENSG00000110660	-0.917718	2.14455e-14	4.60263e-13
ENSG00000125863	-0.849053	2.16628e-14	4.64428e-13
ENSG00000205593	-1.29556	2.17165e-14	4.65081e-13
ENSG00000065559	-1.00574	2.21111e-14	4.72878e-13
ENSG00000095303	-0.515813	2.21278e-14	4.72878e-13
ENSG00000131747	0.518417	2.25176e-14	4.80696e-13
ENSG00000141002	-0.703651	2.32323e-14	4.95423e-13
ENSG00000099331	-0.598888	2.38279e-14	5.07585e-13
ENSG00000100241	0.674573	2.49296e-14	5.30489e-13
ENSG00000136286	-0.635546	2.57742e-14	5.47879e-13
ENSG00000155368	0.90195	2.61141e-14	5.54516e-13
ENSG00000036549	0.846877	2.6202e-14	5.55792e-13
ENSG00000125977	-0.539274	2.66015e-14	5.6367e-13
ENSG00000140612	0.626013	2.70978e-14	5.7358e-13
ENSG00000106003	-2.38529	2.7189e-14	5.74902e-13
ENSG00000134986	-2.1484	2.75781e-14	5.82111e-13
ENSG00000023892	-0.745366	2.75881e-14	5.82111e-13
ENSG00000157538	0.707539	2.78186e-14	5.86357e-13
ENSG00000128595	-0.545763	2.87638e-14	6.05642e-13
ENSG00000174780	-0.558604	2.88707e-14	6.07256e-13
ENSG00000141506	-1.07759	3.17988e-14	6.68142e-13
ENSG00000111371	-1.26095	3.22668e-14	6.77264e-13
ENSG00000153774	-1.08922	3.31073e-14	6.93723e-13
ENSG00000170540	0.53199	3.31311e-14	6.93723e-13
ENSG00000182979	-0.714975	3.31549e-14	6.93723e-13
ENSG00000048707	0.751336	3.32966e-14	6.95962e-13
ENSG00000113719	-0.644602	3.54424e-14	7.4004e-13
ENSG00000155380	0.597673	3.62743e-14	7.5662e-13
ENSG00000147324	1.1376	3.84908e-14	8.02019e-13
ENSG00000175582	0.581908	3.85953e-14	8.0336e-13
ENSG00000151348	-0.845165	3.864e-14	8.03454e-13
ENSG00000160888	-0.857331	3.88509e-14	8.07002e-13
ENSG00000142166	0.758943	3.9362e-14	8.16771e-13
ENSG00000141526	-0.728906	4.1122e-14	8.52409e-13
ENSG00000152234	-0.48532	4.12934e-14	8.55076e-13
ENSG00000105364	-0.805201	4.19952e-14	8.68711e-13
ENSG00000118894	-1.79885	4.44271e-14	9.18068e-13
ENSG00000143641	0.567531	4.68097e-14	9.66306e-13
ENSG00000104660	-0.703752	4.69071e-14	9.67321e-13
ENSG00000112357	1.82007	5.03958e-14	1.0382e-12
ENSG00000245556	1.21163	5.14547e-14	1.05892e-12
ENSG00000285967	0.979227	5.16709e-14	1.06228e-12
ENSG00000106009	-0.903304	5.30169e-14	1.08883e-12
ENSG00000163681	-0.92741	5.34973e-14	1.09757e-12
ENSG00000029364	0.724017	5.37502e-14	1.10163e-12
ENSG00000128050	-0.495747	5.45944e-14	1.11779e-12
ENSG00000135932	0.588547	5.4965e-14	1.12366e-12
ENSG00000100216	-0.761946	5.49935e-14	1.12366e-12
ENSG00000144711	0.874297	5.52336e-14	1.12742e-12
ENSG00000100354	0.778227	5.59458e-14	1.14079e-12
ENSG00000109906	0.625677	5.68173e-14	1.15707e-12
ENSG00000170689	-1.10785	5.68596e-14	1.15707e-12
ENSG00000167925	-0.814666	6.33215e-14	1.28726e-12
ENSG00000122203	0.799047	6.43091e-14	1.30601e-12
ENSG00000144407	-1.27221	6.48459e-14	1.31558e-12
ENSG00000023734	0.699337	6.61231e-14	1.34013e-12
ENSG00000178464	-0.860612	6.6977e-14	1.35606e-12
ENSG00000188612	-0.714804	6.72857e-14	1.36094e-12
ENSG00000143353	-1.34172	6.78034e-14	1.37003e-12
ENSG00000126107	-0.688201	6.80293e-14	1.3732e-12
ENSG00000137807	0.635612	6.82449e-14	1.37617e-12
ENSG00000129691	-0.583751	6.87176e-14	1.38431e-12
ENSG00000166946	0.744574	7.71627e-14	1.55287e-12
ENSG00000111424	-1.14285	7.75774e-14	1.55965e-12
ENSG00000076321	1.09047	7.99233e-14	1.6052e-12
ENSG00000164904	-1.30158	8.43614e-14	1.69264e-12
ENSG00000164048	0.946993	8.7954e-14	1.76119e-12
ENSG00000171720	-0.742127	8.85528e-14	1.77141e-12
ENSG00000139977	-1.27335	9.28277e-14	1.85507e-12
ENSG00000157916	-0.661021	9.47937e-14	1.89247e-12
ENSG00000180530	-0.736378	9.7318e-14	1.94093e-12
ENSG00000102218	-0.759136	1.0135e-13	2.01933e-12
ENSG00000100599	-0.641345	1.04056e-13	2.07119e-12
ENSG00000171307	0.886657	1.06718e-13	2.12206e-12
ENSG00000185090	-1.40438	1.06892e-13	2.12342e-12
ENSG00000198087	0.818929	1.11655e-13	2.21585e-12
ENSG00000198933	-1.00731	1.15177e-13	2.28347e-12
ENSG00000110090	-0.62743	1.17094e-13	2.31918e-12
ENSG00000075975	-0.86656	1.17776e-13	2.33037e-12
ENSG00000162076	-1.56109	1.20208e-13	2.37616e-12
ENSG00000143819	-0.951764	1.23093e-13	2.43079e-12
ENSG00000176593	1.3989	1.26777e-13	2.50108e-12
ENSG00000164104	-0.6244	1.29455e-13	2.55139e-12
ENSG00000003056	-0.531547	1.43596e-13	2.82453e-12
ENSG00000171928	1.04895	1.45461e-13	2.8584e-12
ENSG00000197958	0.615418	1.4876e-13	2.92037e-12
ENSG00000198225	-1.42283	1.53616e-13	3.01274e-12
ENSG00000064961	-0.720683	1.55596e-13	3.04858e-12
ENSG00000105176	-0.811076	1.56362e-13	3.05982e-12
ENSG00000236008	2.01663	1.56475e-13	3.05982e-12
ENSG00000080031	1.87303	1.59856e-13	3.12289e-12
ENSG00000142347	0.571533	1.63758e-13	3.196e-12
ENSG00000135108	-1.61758	1.64339e-13	3.2042e-12
ENSG00000185760	-1.04087	1.64626e-13	3.20668e-12
ENSG00000150995	0.672456	1.65575e-13	3.22204e-12
ENSG00000059573	-0.614607	1.66136e-13	3.22982e-12
ENSG00000147804	-0.952278	1.70134e-13	3.30434e-12
ENSG00000101132	-1.25315	1.7909e-13	3.47489e-12
ENSG00000179918	-0.544809	1.81589e-13	3.51997e-12
ENSG00000055118	0.606896	1.85414e-13	3.59064e-12
ENSG00000130734	-0.916155	2.00019e-13	3.86973e-12
ENSG00000167272	1.02699	2.02367e-13	3.9114e-12
ENSG00000169714	-0.486076	2.04103e-13	3.94115e-12
ENSG00000102181	-0.883144	2.12066e-13	4.09096e-12
ENSG00000143106	-0.603115	2.23075e-13	4.29918e-12
ENSG00000106638	-1.03727	2.32476e-13	4.47606e-12
ENSG00000165102	-0.819036	2.35948e-13	4.53853e-12
ENSG00000164946	0.61803	2.46483e-13	4.73664e-12
ENSG00000121900	3.95236	2.55032e-13	4.89623e-12
ENSG00000168264	-0.772311	2.55626e-13	4.90292e-12
ENSG00000071246	-0.773514	2.63407e-13	5.04734e-12
ENSG00000114383	-0.975362	2.63661e-13	5.04737e-12
ENSG00000101224	-0.669701	2.66747e-13	5.10157e-12
ENSG00000053372	-0.526384	2.69394e-13	5.14268e-12
ENSG00000198556	0.950878	2.6941e-13	5.14268e-12
ENSG00000196547	0.700033	2.7427e-13	5.23046e-12
ENSG00000116857	0.602268	2.75906e-13	5.25665e-12
ENSG00000159346	-0.567012	2.83023e-13	5.38712e-12
ENSG00000120833	-0.927394	3.06528e-13	5.82898e-12
ENSG00000170891	0.709138	3.07312e-13	5.83835e-12
ENSG00000188827	0.888316	3.08095e-13	5.84766e-12
ENSG00000124214	-0.613574	3.1399e-13	5.95392e-12
ENSG00000070367	0.825764	3.22005e-13	6.10013e-12
ENSG00000108518	-0.528344	3.31677e-13	6.2774e-12
ENSG00000185813	0.741325	3.38251e-13	6.39579e-12
ENSG00000135409	1.32456	3.5707e-13	6.74526e-12
ENSG00000111846	1.30934	3.62872e-13	6.8484e-12
ENSG00000106771	-0.602355	3.64776e-13	6.87786e-12
ENSG00000083937	1.47123	3.85604e-13	7.26373e-12
ENSG00000083896	1.94012	4.19142e-13	7.88807e-12
ENSG00000100029	-0.584748	4.25418e-13	7.99865e-12
ENSG00000131507	-0.588011	4.41386e-13	8.2911e-12
ENSG00000023287	1.10157	4.52302e-13	8.48819e-12
ENSG00000149428	-0.495008	4.66997e-13	8.75576e-12
ENSG00000149534	1.95559	4.71183e-13	8.82597e-12
ENSG00000156017	-1.26255	4.88621e-13	9.14406e-12
ENSG00000070413	-0.73001	4.9709e-13	9.29386e-12
ENSG00000105254	-0.779713	5.41565e-13	1.0116e-11
ENSG00000103769	0.537167	5.67632e-13	1.0593e-11
ENSG00000173262	3.1909	5.69358e-13	1.06153e-11
ENSG00000140853	0.919408	5.76346e-13	1.07356e-11
ENSG00000173744	-0.807416	5.94767e-13	1.10684e-11
ENSG00000142303	-2.70033	6.04024e-13	1.12303e-11
ENSG00000104081	-1.22351	6.1185e-13	1.13652e-11
ENSG00000130768	-1.4456	6.59116e-13	1.22318e-11
ENSG00000152465	-1.26554	6.77699e-13	1.2565e-11
ENSG00000100979	-0.877729	7.32013e-13	1.35583e-11
ENSG00000164715	0.855544	7.32624e-13	1.35583e-11
ENSG00000172757	-0.550375	7.33371e-13	1.35596e-11
ENSG00000185811	-0.65697	7.36573e-13	1.36062e-11
ENSG00000121005	-1.68905	7.49626e-13	1.38346e-11
ENSG00000157985	0.679974	7.67963e-13	1.41599e-11
ENSG00000101040	0.570599	7.94987e-13	1.46447e-11
ENSG00000021300	3.09438	8.12653e-13	1.49564e-11
ENSG00000139174	-0.877945	8.15446e-13	1.4994e-11
ENSG00000116675	0.598265	8.24696e-13	1.51502e-11
ENSG00000139291	-1.08466	8.45329e-13	1.5515e-11
ENSG00000094631	-0.625967	8.49248e-13	1.55727e-11
ENSG00000178982	-0.559058	8.67346e-13	1.589e-11
ENSG00000164741	0.598842	8.85603e-13	1.62096e-11
ENSG00000134318	0.804832	9.23248e-13	1.68832e-11
ENSG00000134109	-0.744979	9.84588e-13	1.79885e-11
ENSG00000155254	-0.743074	9.87335e-13	1.80222e-11
ENSG00000107625	-0.820134	1.00171e-12	1.8268e-11
ENSG00000188786	0.983921	1.03286e-12	1.8819e-11
ENSG00000115183	0.648614	1.04155e-12	1.89601e-11
ENSG00000118985	0.807956	1.0581e-12	1.92438e-11
ENSG00000060558	0.889329	1.06238e-12	1.9304e-11
ENSG00000110492	-1.16575	1.14289e-12	2.07482e-11
ENSG00000105369	-1.53193	1.16004e-12	2.10405e-11
ENSG00000166794	-0.738567	1.26298e-12	2.28867e-11
ENSG00000124767	0.447381	1.28321e-12	2.32324e-11
ENSG00000131127	1.16872	1.34279e-12	2.4289e-11
ENSG00000184743	-0.743197	1.34918e-12	2.43827e-11
ENSG00000185198	-2.06208	1.35635e-12	2.44901e-11
ENSG00000184979	-1.061	1.45702e-12	2.62841e-11
ENSG00000114062	0.72335	1.46676e-12	2.6436e-11
ENSG00000102978	-0.614593	1.48774e-12	2.679e-11
ENSG00000154518	-0.537589	1.49034e-12	2.68127e-11
ENSG00000126934	-0.697447	1.52564e-12	2.74232e-11
ENSG00000174996	1.83999	1.56822e-12	2.81632e-11
ENSG00000105438	-0.623288	1.58097e-12	2.83668e-11
ENSG00000163001	1.3907	1.60282e-12	2.87332e-11
ENSG00000187800	0.724297	1.65276e-12	2.96018e-11
ENSG00000189339	0.595702	1.67129e-12	2.99069e-11
ENSG00000111711	-0.684854	1.71168e-12	3.06023e-11
ENSG00000162723	3.38897	1.80051e-12	3.21618e-11
ENSG00000104756	0.712761	1.80342e-12	3.21851e-11
ENSG00000184005	-2.91485	1.81851e-12	3.24255e-11
ENSG00000106635	0.677103	1.96085e-12	3.49324e-11
ENSG00000166557	-0.554824	2.03057e-12	3.61423e-11
ENSG00000115128	0.716204	2.04867e-12	3.6432e-11
ENSG00000006607	-0.8879	2.07922e-12	3.69426e-11
ENSG00000105472	-0.494604	2.09405e-12	3.7173e-11
ENSG00000152818	0.841099	2.16995e-12	3.84864e-11
ENSG00000100644	-0.755683	2.18782e-12	3.87689e-11
ENSG00000177383	1.05379	2.24763e-12	3.97935e-11
ENSG00000166165	-0.505467	2.2941e-12	4.05805e-11
ENSG00000116254	0.875485	2.30142e-12	4.0674e-11
ENSG00000114767	-0.729515	2.3223e-12	4.10068e-11
ENSG00000136830	0.559039	2.3426e-12	4.13288e-11
ENSG00000171793	-0.547523	2.42321e-12	4.27133e-11
ENSG00000160404	-1.01175	2.42882e-12	4.27746e-11
ENSG00000136068	0.65893	2.75647e-12	4.85022e-11
ENSG00000161395	-1.22491	2.82955e-12	4.97445e-11
ENSG00000132953	-0.864151	2.85658e-12	5.01755e-11
ENSG00000181444	-1.25065	2.92328e-12	5.13021e-11
ENSG00000254521	-0.663918	2.95149e-12	5.17518e-11
ENSG00000198722	1.91657	3.01496e-12	5.28185e-11
ENSG00000131653	0.628362	3.11017e-12	5.44389e-11
ENSG00000055070	-0.576663	3.18665e-12	5.57288e-11
ENSG00000227591	3.05821	3.35574e-12	5.86347e-11
ENSG00000137198	0.580364	3.44065e-12	6.0066e-11
ENSG00000130520	-0.513582	3.52129e-12	6.14201e-11
ENSG00000142632	-1.54629	3.58623e-12	6.24961e-11
ENSG00000136935	0.905064	3.58922e-12	6.24961e-11
ENSG00000086504	-0.633511	3.60677e-12	6.27472e-11
ENSG00000103510	-0.661432	3.66949e-12	6.37828e-11
ENSG00000244038	-0.485852	3.73988e-12	6.49501e-11
ENSG00000229056	1.1384	3.77337e-12	6.54749e-11
ENSG00000106080	-1.12324	3.7773e-12	6.54862e-11
ENSG00000164305	-0.621526	3.94344e-12	6.83074e-11
ENSG00000114904	0.997218	3.98403e-12	6.8951e-11
ENSG00000102225	0.663262	3.99286e-12	6.9044e-11
ENSG00000050426	-0.758132	4.00415e-12	6.91796e-11
ENSG00000075407	2.04251	4.06124e-12	7.00847e-11
ENSG00000140575	-0.533798	4.06632e-12	7.00847e-11
ENSG00000166272	0.577429	4.06704e-12	7.00847e-11
ENSG00000163399	-0.496375	4.13749e-12	7.12373e-11
ENSG00000103942	1.56498	4.23362e-12	7.28299e-11
ENSG00000198728	0.492968	4.35134e-12	7.47907e-11
ENSG00000196422	0.95179	4.39226e-12	7.54294e-11
ENSG00000087095	0.536079	4.68401e-12	8.0302e-11
ENSG00000164620	-1.33409	4.68934e-12	8.03245e-11
ENSG00000125124	0.988807	4.81774e-12	8.24534e-11
ENSG00000140443	0.514122	4.89263e-12	8.36636e-11
ENSG00000106484	-1.03083	4.89888e-12	8.36989e-11
ENSG00000152193	-0.769481	5.29305e-12	9.03564e-11
ENSG00000185722	0.711593	5.30538e-12	9.04897e-11
ENSG00000135077	1.31946	5.33278e-12	9.08796e-11
ENSG00000135486	-0.468637	5.35903e-12	9.12494e-11
ENSG00000115594	2.63693	5.49223e-12	9.34378e-11
ENSG00000111652	0.732326	5.49716e-12	9.34423e-11
ENSG00000197006	0.672647	5.65217e-12	9.59958e-11
ENSG00000265241	-0.730662	5.71638e-12	9.70041e-11
ENSG00000197405	2.49977	5.77818e-12	9.79698e-11
ENSG00000164258	-0.703045	5.87023e-12	9.94462e-11
ENSG00000115232	-0.546216	5.92664e-12	1.00317e-10
ENSG00000144357	0.699429	6.1533e-12	1.04066e-10
ENSG00000152601	0.605946	6.17837e-12	1.04401e-10
ENSG00000114125	-0.893058	6.21103e-12	1.04865e-10
ENSG00000173039	-0.629567	6.29332e-12	1.06165e-10
ENSG00000079308	1.24071	6.47637e-12	1.09161e-10
ENSG00000138964	-0.772517	6.66807e-12	1.12297e-10
ENSG00000136450	-0.600258	6.96702e-12	1.17233e-10
ENSG00000119333	-0.767102	7.02006e-12	1.18027e-10
ENSG00000149100	-0.625773	7.10689e-12	1.19386e-10
ENSG00000116649	-0.58061	7.3441e-12	1.23268e-10
ENSG00000108788	0.709165	7.55015e-12	1.26514e-10
ENSG00000163626	-1.02938	7.57496e-12	1.26824e-10
ENSG00000180667	-0.589037	7.64701e-12	1.27923e-10
ENSG00000143653	0.608325	7.85313e-12	1.31261e-10
ENSG00000108773	-0.801052	7.90133e-12	1.31957e-10
ENSG00000130303	1.55398	7.93365e-12	1.32386e-10
ENSG00000106346	1.03889	8.23667e-12	1.37328e-10
ENSG00000143622	0.759272	8.40604e-12	1.40035e-10
ENSG00000102081	0.748674	8.50411e-12	1.41551e-10
ENSG00000065615	0.716852	8.71994e-12	1.45023e-10
ENSG00000118579	-0.499636	8.82684e-12	1.46679e-10
ENSG00000133731	0.767276	8.8606e-12	1.47118e-10
ENSG00000068366	-0.585479	8.90419e-12	1.47646e-10
ENSG00000198034	-0.430728	8.90711e-12	1.47646e-10
ENSG00000164494	-1.4015	9.05355e-12	1.49949e-10
ENSG00000154642	-0.879401	9.34266e-12	1.54609e-10
ENSG00000197694	-0.977471	9.79606e-12	1.61712e-10
ENSG00000104267	1.48877	9.90209e-12	1.63327e-10
ENSG00000182511	-0.661966	9.96696e-12	1.64262e-10
ENSG00000181396	-0.832213	1.0049e-11	1.65477e-10
ENSG00000112144	-1.85427	1.01354e-11	1.66764e-10
ENSG00000197620	-1.61464	1.02454e-11	1.68434e-10
ENSG00000159692	-0.591054	1.07104e-11	1.75935e-10
ENSG00000116497	-0.624542	1.08048e-11	1.7734e-10
ENSG00000166851	-0.552552	1.08219e-11	1.77476e-10
ENSG00000085788	0.551735	1.08684e-11	1.78092e-10
ENSG00000160932	-1.60118	1.0945e-11	1.79184e-10
ENSG00000114999	0.778898	1.09529e-11	1.79184e-10
ENSG00000136842	1.33345	1.14944e-11	1.87889e-10
ENSG00000177084	-0.537494	1.17235e-11	1.91478e-10
ENSG00000127948	-0.838767	1.17827e-11	1.92288e-10
ENSG00000082805	0.651304	1.19358e-11	1.94627e-10
ENSG00000110395	-0.740863	1.21736e-11	1.98343e-10
ENSG00000158710	-0.476109	1.22335e-11	1.99158e-10
ENSG00000196950	-0.788417	1.2371e-11	2.01232e-10
ENSG00000196396	-0.550965	1.24499e-11	2.02351e-10
ENSG00000149516	0.466572	1.26215e-11	2.04973e-10
ENSG00000173334	-1.07023	1.28603e-11	2.08683e-10
ENSG00000075415	-0.437019	1.31214e-11	2.12747e-10
ENSG00000119280	-1.33261	1.32205e-11	2.14008e-10
ENSG00000197102	0.477093	1.38495e-11	2.24009e-10
ENSG00000198818	0.696722	1.38708e-11	2.24171e-10
ENSG00000022567	-0.881143	1.41595e-11	2.28653e-10
ENSG00000181481	-1.14096	1.42865e-11	2.30518e-10
ENSG00000112531	-0.607192	1.45221e-11	2.34131e-10
ENSG00000155463	-0.581668	1.45564e-11	2.34496e-10
ENSG00000182732	0.866589	1.47585e-11	2.3756e-10
ENSG00000114738	-0.512527	1.53137e-11	2.46299e-10
ENSG00000169967	0.931791	1.5887e-11	2.55314e-10
ENSG00000137491	3.39941	1.59316e-11	2.55825e-10
ENSG00000135506	-0.607031	1.61858e-11	2.59699e-10
ENSG00000100888	0.564933	1.62533e-11	2.60573e-10
ENSG00000206560	-0.795418	1.676e-11	2.68482e-10
ENSG00000165914	0.628786	1.68435e-11	2.69428e-10
ENSG00000079459	-0.457496	1.6846e-11	2.69428e-10
ENSG00000060138	0.498256	1.68665e-11	2.69542e-10
ENSG00000129187	-0.555837	1.70758e-11	2.72669e-10
ENSG00000104219	0.676487	1.72204e-11	2.74757e-10
ENSG00000125630	-0.707663	1.7257e-11	2.75123e-10
ENSG00000157456	-0.621811	1.78415e-11	2.84216e-10
ENSG00000166925	-0.614795	1.80397e-11	2.87143e-10
ENSG00000229117	-0.47443	1.86142e-11	2.96053e-10
ENSG00000143337	-0.558607	1.90408e-11	3.02598e-10
ENSG00000079150	-1.35669	1.90782e-11	3.02952e-10
ENSG00000153317	0.896378	1.94306e-11	3.08303e-10
ENSG00000160298	0.693037	1.98222e-11	3.14267e-10
ENSG00000107731	1.11739	2.08104e-11	3.29412e-10
ENSG00000162390	-1.04563	2.14032e-11	3.38529e-10
ENSG00000138772	-0.747226	2.22349e-11	3.51406e-10
ENSG00000125538	-0.695229	2.23706e-11	3.53272e-10
ENSG00000173198	-1.80549	2.28488e-11	3.60256e-10
ENSG00000144381	-0.476498	2.30329e-11	3.62872e-10
ENSG00000116221	-0.506782	2.33275e-11	3.67225e-10
ENSG00000161011	-0.537238	2.40591e-11	3.78444e-10
ENSG00000137648	3.29863	2.41877e-11	3.80168e-10
ENSG00000269821	1.61741	2.462e-11	3.86659e-10
ENSG00000113356	1.24417	2.52673e-11	3.96514e-10
ENSG00000118596	1.1839	2.64735e-11	4.15118e-10
ENSG00000138604	-0.95667	2.65455e-11	4.15802e-10
ENSG00000005156	-0.764268	2.65753e-11	4.15802e-10
ENSG00000100028	-0.644243	2.65795e-11	4.15802e-10
ENSG00000170571	-0.754315	2.7593e-11	4.31321e-10
ENSG00000167004	-0.420665	2.88057e-11	4.49926e-10
ENSG00000100350	-0.715065	2.96728e-11	4.63109e-10
ENSG00000119844	0.70889	3.08782e-11	4.81546e-10
ENSG00000170549	1.04629	3.15331e-11	4.91376e-10
ENSG00000077254	0.633935	3.16369e-11	4.9261e-10
ENSG00000162869	0.915125	3.31797e-11	5.16232e-10
ENSG00000004399	-0.584582	3.46751e-11	5.3908e-10
ENSG00000118620	1.25856	3.51354e-11	5.45812e-10
ENSG00000111644	1.58307	3.57922e-11	5.55583e-10
ENSG00000113810	0.839546	3.69256e-11	5.72732e-10
ENSG00000163320	-0.70882	3.71597e-11	5.75918e-10
ENSG00000121858	-2.58499	3.72797e-11	5.77332e-10
ENSG00000130766	-1.23014	3.86917e-11	5.98735e-10
ENSG00000148288	0.779718	3.96037e-11	6.12374e-10
ENSG00000000971	-0.603215	4.03362e-11	6.23219e-10
ENSG00000149136	-0.500344	4.03979e-11	6.23692e-10
ENSG00000112699	-1.15743	4.09369e-11	6.31526e-10
ENSG00000163466	-0.442842	4.17267e-11	6.43215e-10
ENSG00000162704	-0.461785	4.31077e-11	6.63992e-10
ENSG00000125991	-0.501108	4.33586e-11	6.67343e-10
ENSG00000115827	0.853739	4.37186e-11	6.72366e-10
ENSG00000198755	-0.538066	4.44182e-11	6.82602e-10
ENSG00000168268	0.584202	4.52824e-11	6.95349e-10
ENSG00000108846	1.09327	4.5751e-11	7.02005e-10
ENSG00000164975	0.761129	4.75075e-11	7.284e-10
ENSG00000148346	1.42946	5.0588e-11	7.75037e-10
ENSG00000180370	-0.471566	5.18319e-11	7.93488e-10
ENSG00000183032	1.8813	5.23579e-11	8.00928e-10
ENSG00000177051	-0.888291	5.28518e-11	8.07866e-10
ENSG00000107959	-0.762006	5.54618e-11	8.46469e-10
ENSG00000261801	-0.932224	5.57313e-11	8.49934e-10
ENSG00000013016	1.33167	5.62938e-11	8.5786e-10
ENSG00000172081	-0.633198	5.68941e-11	8.66348e-10
ENSG00000116962	0.492053	5.79181e-11	8.8127e-10
ENSG00000184922	-0.628793	5.81824e-11	8.84619e-10
ENSG00000105223	-0.611273	5.97905e-11	9.08381e-10
ENSG00000180901	0.704846	6.00029e-11	9.10915e-10
ENSG00000077232	-0.810016	6.32186e-11	9.58745e-10
ENSG00000214548	-0.583264	6.32492e-11	9.58745e-10
ENSG00000163536	1.60971	6.36712e-11	9.64411e-10
ENSG00000183741	0.83119	6.51471e-11	9.86021e-10
ENSG00000180644	-1.1481	6.62095e-11	1.00134e-09
ENSG00000109971	-0.390834	6.67746e-11	1.00913e-09
ENSG00000078747	0.634046	6.70059e-11	1.01186e-09
ENSG00000152270	0.970956	6.70658e-11	1.012e-09
ENSG00000131446	-0.646962	6.90582e-11	1.04128e-09
ENSG00000163738	1.08677	6.98889e-11	1.05301e-09
ENSG00000131023	0.646988	7.07541e-11	1.06525e-09
ENSG00000117758	0.704977	7.08965e-11	1.06659e-09
ENSG00000103540	0.959455	7.4256e-11	1.11629e-09
ENSG00000141682	-0.93182	7.68894e-11	1.15501e-09
ENSG00000164307	-0.629565	7.79569e-11	1.17017e-09
ENSG00000116954	0.999077	7.89754e-11	1.18457e-09
ENSG00000130726	-0.512647	7.92622e-11	1.18798e-09
ENSG00000168754	3.08235	8.09472e-11	1.21233e-09
ENSG00000006715	0.656282	8.10333e-11	1.21271e-09
ENSG00000134243	1.09311	8.26551e-11	1.23534e-09
ENSG00000159618	-0.934656	8.26683e-11	1.23534e-09
ENSG00000184402	0.766311	8.30451e-11	1.24004e-09
ENSG00000115875	-0.501733	8.37387e-11	1.24947e-09
ENSG00000167664	-0.919975	8.40545e-11	1.25325e-09
ENSG00000012048	0.636994	8.43943e-11	1.25737e-09
ENSG00000116157	-1.45552	8.57647e-11	1.27684e-09
ENSG00000074603	0.827893	8.66123e-11	1.2885e-09
ENSG00000072135	-0.641309	8.67699e-11	1.28896e-09
ENSG00000223768	0.866141	8.67719e-11	1.28896e-09
ENSG00000099998	-1.86135	8.6934e-11	1.29041e-09
ENSG00000159256	0.745778	8.93938e-11	1.32583e-09
ENSG00000111728	2.99939	8.94525e-11	1.32583e-09
ENSG00000100387	-0.609164	9.08147e-11	1.34502e-09
ENSG00000147140	-0.478679	9.18364e-11	1.35915e-09
ENSG00000276045	-0.658086	9.34977e-11	1.38272e-09
ENSG00000130348	-0.864054	9.52169e-11	1.4071e-09
ENSG00000157654	2.597	9.754e-11	1.44037e-09
ENSG00000128340	-0.48188	1.03405e-10	1.525e-09
ENSG00000172137	0.896395	1.03424e-10	1.525e-09
ENSG00000166689	1.53031	1.08517e-10	1.59849e-09
ENSG00000029993	-0.803108	1.08567e-10	1.59849e-09
ENSG00000159596	-0.593945	1.10773e-10	1.62977e-09
ENSG00000186432	-0.622038	1.12232e-10	1.65003e-09
ENSG00000084444	1.34375	1.14078e-10	1.67593e-09
ENSG00000162613	-0.489625	1.17622e-10	1.72673e-09
ENSG00000101665	2.46853	1.18534e-10	1.73885e-09
ENSG00000169692	-0.638416	1.18947e-10	1.74363e-09
ENSG00000117385	-0.53897	1.19577e-10	1.7515e-09
ENSG00000147862	0.943069	1.19659e-10	1.7515e-09
ENSG00000133706	-0.467737	1.3059e-10	1.91011e-09
ENSG00000128294	-0.558819	1.35412e-10	1.97919e-09
ENSG00000077235	0.489628	1.36336e-10	1.99124e-09
ENSG00000181896	-0.848779	1.36547e-10	1.99288e-09
ENSG00000065243	0.720652	1.38188e-10	2.01536e-09
ENSG00000160199	-0.769201	1.38609e-10	2.02001e-09
ENSG00000176014	-0.784556	1.40561e-10	2.04698e-09
ENSG00000142945	-0.500879	1.4357e-10	2.08928e-09
ENSG00000113048	-0.577933	1.44735e-10	2.1047e-09
ENSG00000111843	0.493857	1.52639e-10	2.21803e-09
ENSG00000197696	-1.6279	1.54096e-10	2.23758e-09
ENSG00000163002	0.907233	1.55397e-10	2.25353e-09
ENSG00000122970	2.27748	1.5542e-10	2.25353e-09
ENSG00000133318	-0.452076	1.56706e-10	2.27054e-09
ENSG00000133835	0.517358	1.57494e-10	2.2803e-09
ENSG00000042493	0.934358	1.61505e-10	2.33669e-09
ENSG00000128829	-0.583952	1.69819e-10	2.4552e-09
ENSG00000213639	-0.551852	1.73811e-10	2.5111e-09
ENSG00000091527	-0.548287	1.74866e-10	2.52453e-09
ENSG00000112159	0.489233	1.78561e-10	2.57601e-09
ENSG00000138138	0.642217	1.82285e-10	2.62785e-09
ENSG00000171067	-1.02139	1.82483e-10	2.6288e-09
ENSG00000107882	-0.739061	1.83859e-10	2.64672e-09
ENSG00000136231	-0.854165	1.86632e-10	2.68471e-09
ENSG00000101413	0.910597	1.89603e-10	2.7255e-09
ENSG00000164088	-1.17495	1.98178e-10	2.84671e-09
ENSG00000113658	-0.713969	2.00001e-10	2.87084e-09
ENSG00000169554	0.45558	2.01093e-10	2.88444e-09
ENSG00000117115	-1.84146	2.07285e-10	2.97114e-09
ENSG00000218739	-0.678369	2.09859e-10	3.00588e-09
ENSG00000072818	-0.586078	2.1314e-10	3.05069e-09
ENSG00000102753	-0.624389	2.22901e-10	3.18812e-09
ENSG00000100139	-1.06618	2.2491e-10	3.21456e-09
ENSG00000163820	0.71659	2.36249e-10	3.37421e-09
ENSG00000167645	-0.779786	2.37206e-10	3.38546e-09
ENSG00000140350	-0.432336	2.38308e-10	3.39878e-09
ENSG00000151640	-1.72231	2.3896e-10	3.40564e-09
ENSG00000110274	1.00186	2.39213e-10	3.40683e-09
ENSG00000154917	-0.514804	2.40292e-10	3.41977e-09
ENSG00000168566	-0.692928	2.46017e-10	3.49875e-09
ENSG00000215717	-0.798201	2.46922e-10	3.50914e-09
ENSG00000254863	5.63661	2.52535e-10	3.58635e-09
ENSG00000076826	-2.92546	2.5437e-10	3.60986e-09
ENSG00000165689	-0.63596	2.54565e-10	3.61007e-09
ENSG00000131374	0.520543	2.55066e-10	3.6146e-09
ENSG00000153956	-1.08664	2.62733e-10	3.71799e-09
ENSG00000048140	-0.988288	2.66696e-10	3.77141e-09
ENSG00000118816	-0.437048	2.78683e-10	3.93814e-09
ENSG00000179091	-0.51267	2.87647e-10	4.05908e-09
ENSG00000119682	0.531064	2.9625e-10	4.1746e-09
ENSG00000118181	-1.41275	2.98821e-10	4.20787e-09
ENSG00000167984	-0.696288	3.00336e-10	4.22624e-09
ENSG00000116161	-0.536873	3.02969e-10	4.26029e-09
ENSG00000144681	-1.22028	3.08644e-10	4.33705e-09
ENSG00000137941	1.94568	3.09166e-10	4.34133e-09
ENSG00000171150	-0.877546	3.09499e-10	4.34296e-09
ENSG00000120805	-0.703491	3.0986e-10	4.34499e-09
ENSG00000136280	-0.614593	3.17067e-10	4.44293e-09
ENSG00000154864	-1.35895	3.23202e-10	4.52573e-09
ENSG00000066654	-0.575865	3.26763e-10	4.5724e-09
ENSG00000123407	2.71988	3.28459e-10	4.59292e-09
ENSG00000049245	-0.593148	3.37233e-10	4.71231e-09
ENSG00000137944	-0.886059	3.38007e-10	4.71984e-09
ENSG00000110011	-1.15322	3.39168e-10	4.73275e-09
ENSG00000181690	-1.06548	3.44935e-10	4.809e-09
ENSG00000082213	-0.757666	3.45112e-10	4.809e-09
ENSG00000131759	-0.785616	3.45614e-10	4.81263e-09
ENSG00000124783	-0.457475	3.46888e-10	4.82702e-09
ENSG00000143457	-0.717423	3.51271e-10	4.88462e-09
ENSG00000074201	-0.478379	3.51546e-10	4.88505e-09
ENSG00000188517	1.53515	3.52022e-10	4.88827e-09
ENSG00000119203	0.56582	3.54909e-10	4.92495e-09
ENSG00000172932	-0.737427	3.59292e-10	4.98232e-09
ENSG00000109103	-0.930404	3.62755e-10	5.02685e-09
ENSG00000236423	1.39175	3.81382e-10	5.28133e-09
ENSG00000115993	0.682332	3.91597e-10	5.41904e-09
ENSG00000167553	-0.483483	3.97043e-10	5.4906e-09
ENSG00000185551	-0.779739	4.02123e-10	5.55701e-09
ENSG00000134548	-1.29752	4.03283e-10	5.5692e-09
ENSG00000103485	-0.466199	4.04916e-10	5.5879e-09
ENSG00000173726	0.482696	4.12476e-10	5.6883e-09
ENSG00000143382	-1.05403	4.13537e-10	5.69902e-09
ENSG00000125944	-0.477201	4.16387e-10	5.73434e-09
ENSG00000116005	-0.887783	4.17134e-10	5.74068e-09
ENSG00000153879	-0.669811	4.26782e-10	5.86942e-09
ENSG00000146352	-1.5113	4.28637e-10	5.8909e-09
ENSG00000166341	-2.23231	4.33156e-10	5.94891e-09
ENSG00000066294	-0.431396	4.36332e-10	5.98843e-09
ENSG00000254087	-0.462413	4.38614e-10	6.01562e-09
ENSG00000105193	-0.405891	4.4867e-10	6.14933e-09
ENSG00000174851	-0.667538	4.71223e-10	6.45215e-09
ENSG00000153066	0.843381	4.71409e-10	6.45215e-09
ENSG00000234420	1.7192	4.72556e-10	6.46343e-09
ENSG00000143390	0.649446	4.75794e-10	6.50327e-09
ENSG00000105516	1.1006	4.79953e-10	6.55565e-09
ENSG00000137764	1.17027	4.82279e-10	6.58293e-09
ENSG00000168993	-3.38928	4.8848e-10	6.66303e-09
ENSG00000205639	0.693842	5.07072e-10	6.91192e-09
ENSG00000100060	-0.519934	5.08504e-10	6.92673e-09
ENSG00000213462	1.60979	5.34827e-10	7.28034e-09
ENSG00000204604	-1.02286	5.50313e-10	7.48605e-09
ENSG00000164338	-0.987795	5.53759e-10	7.52781e-09
ENSG00000133597	-1.61753	5.57408e-10	7.57228e-09
ENSG00000189056	1.47653	5.59118e-10	7.59037e-09
ENSG00000111731	0.822741	5.60802e-10	7.60806e-09
ENSG00000101255	-0.800618	5.64111e-10	7.64777e-09
ENSG00000147465	-0.637661	5.68157e-10	7.69741e-09
ENSG00000097033	-0.649036	5.73361e-10	7.76266e-09
ENSG00000117419	-0.666996	5.79029e-10	7.83411e-09
ENSG00000132591	-0.56	5.92441e-10	8.01015e-09
ENSG00000273344	1.21513	5.94184e-10	8.02831e-09
ENSG00000139734	0.663432	6.06547e-10	8.18981e-09
ENSG00000180573	1.06366	6.19685e-10	8.36158e-09
ENSG00000164830	0.80866	6.23101e-10	8.402e-09
ENSG00000125968	-0.698081	6.38628e-10	8.5998e-09
ENSG00000186298	0.422313	6.43017e-10	8.65307e-09
ENSG00000136153	0.827615	6.44341e-10	8.66413e-09
ENSG00000131389	-0.591747	6.44704e-10	8.66413e-09
ENSG00000129925	0.743897	6.4858e-10	8.71037e-09
ENSG00000198496	1.10337	6.50614e-10	8.73183e-09
ENSG00000128791	-0.827894	6.53348e-10	8.76266e-09
ENSG00000118689	-0.526693	6.62277e-10	8.8708e-09
ENSG00000150594	-0.695562	6.62298e-10	8.8708e-09
ENSG00000058262	-0.427796	6.63961e-10	8.88714e-09
ENSG00000155926	-1.02998	6.65821e-10	8.90608e-09
ENSG00000151502	-0.560864	6.80877e-10	9.10139e-09
ENSG00000128567	1.04384	6.84381e-10	9.14212e-09
ENSG00000124795	-0.611957	6.87276e-10	9.17467e-09
ENSG00000138071	-0.438848	6.90739e-10	9.21477e-09
ENSG00000184564	-1.17251	6.9323e-10	9.24184e-09
ENSG00000123600	-0.956371	6.94488e-10	9.25245e-09
ENSG00000154736	-4.30233	7.34918e-10	9.78457e-09
ENSG00000174574	-0.498344	7.36873e-10	9.80408e-09
ENSG00000187764	-0.602322	7.40872e-10	9.85074e-09
ENSG00000077157	0.827778	7.43211e-10	9.87529e-09
ENSG00000198168	-0.836708	7.47033e-10	9.91949e-09
ENSG00000108510	0.585821	7.54563e-10	1.00128e-08
ENSG00000018699	-0.710152	7.74677e-10	1.02676e-08
ENSG00000106299	1.08746	7.74784e-10	1.02676e-08
ENSG00000141380	-0.545163	7.77456e-10	1.02961e-08
ENSG00000160087	-0.519495	7.87688e-10	1.04221e-08
ENSG00000102390	-1.26032	7.88009e-10	1.04221e-08
ENSG00000153391	-0.756242	7.90075e-10	1.04357e-08
ENSG00000101773	0.690921	7.93319e-10	1.04716e-08
ENSG00000109099	0.810551	8.02272e-10	1.05828e-08
ENSG00000197579	0.684949	8.04665e-10	1.06074e-08
ENSG00000155363	-0.59194	8.05885e-10	1.06165e-08
ENSG00000141582	-0.759655	8.12153e-10	1.0692e-08
ENSG00000198829	0.610981	8.17935e-10	1.07611e-08
ENSG00000115956	-0.371225	8.39449e-10	1.10369e-08
ENSG00000102054	-0.516873	8.40731e-10	1.10465e-08
ENSG00000018280	1.61401	8.71723e-10	1.14462e-08
ENSG00000113742	0.807581	8.72915e-10	1.14543e-08
ENSG00000172831	-0.666752	8.87937e-10	1.16438e-08
ENSG00000228716	0.598277	9.05062e-10	1.18606e-08
ENSG00000143549	-0.363595	9.069e-10	1.18769e-08
ENSG00000119912	0.651677	9.22998e-10	1.20798e-08
ENSG00000126432	-0.506328	9.2391e-10	1.20838e-08
ENSG00000135047	0.844944	9.27611e-10	1.21243e-08
ENSG00000004455	-0.444179	9.40771e-10	1.22883e-08
ENSG00000129103	-0.573653	9.42837e-10	1.23073e-08
ENSG00000096968	0.66076	9.66103e-10	1.25946e-08
ENSG00000116096	-0.891998	9.69371e-10	1.26289e-08
ENSG00000253729	0.375261	9.75969e-10	1.27066e-08
ENSG00000066044	-0.447109	9.87238e-10	1.2845e-08
ENSG00000013275	-0.492544	1.03456e-09	1.34519e-08
ENSG00000015285	-0.564917	1.04418e-09	1.35682e-08
ENSG00000110429	-1.06091	1.10432e-09	1.43311e-08
ENSG00000166140	0.751894	1.11507e-09	1.44612e-08
ENSG00000104490	-1.97644	1.12166e-09	1.45373e-08
ENSG00000102316	-0.447135	1.13512e-09	1.47023e-08
ENSG00000100030	-0.495049	1.14199e-09	1.47816e-08
ENSG00000163870	-0.757304	1.15747e-09	1.49713e-08
ENSG00000162039	-0.963922	1.15813e-09	1.49713e-08
ENSG00000219481	0.738056	1.21153e-09	1.56514e-08
ENSG00000126903	-0.860785	1.22091e-09	1.57624e-08
ENSG00000010244	-0.415834	1.2557e-09	1.62011e-08
ENSG00000146072	-1.82053	1.27274e-09	1.64103e-08
ENSG00000169223	-0.458056	1.28963e-09	1.66175e-08
ENSG00000130741	-0.438599	1.30622e-09	1.68204e-08
ENSG00000173638	-0.59678	1.33078e-09	1.71256e-08
ENSG00000163866	-0.501534	1.33384e-09	1.7154e-08
ENSG00000117533	-1.26678	1.34373e-09	1.72701e-08
ENSG00000107742	-2.44746	1.38813e-09	1.78293e-08
ENSG00000100129	-0.476232	1.40404e-09	1.80221e-08
ENSG00000187772	-0.706696	1.40781e-09	1.80589e-08
ENSG00000182795	-0.807094	1.42881e-09	1.83166e-08
ENSG00000155438	-0.714548	1.43746e-09	1.84157e-08
ENSG00000130193	-1.00288	1.47063e-09	1.88286e-08
ENSG00000168003	-0.469697	1.49128e-09	1.90729e-08
ENSG00000109917	-0.548835	1.49162e-09	1.90729e-08
ENSG00000059377	-0.635011	1.49579e-09	1.9114e-08
ENSG00000145916	0.638298	1.50001e-09	1.91558e-08
ENSG00000133315	-0.765227	1.51145e-09	1.92895e-08
ENSG00000154429	-1.29498	1.51317e-09	1.92992e-08
ENSG00000087448	-0.896342	1.55843e-09	1.98638e-08
ENSG00000228549	3.19522	1.59726e-09	2.03458e-08
ENSG00000110195	-1.42652	1.60815e-09	2.04714e-08
ENSG00000158856	-0.482137	1.61078e-09	2.04919e-08
ENSG00000137135	1.02557	1.62275e-09	2.06311e-08
ENSG00000166224	-1.41634	1.62569e-09	2.06484e-08
ENSG00000140577	-0.700927	1.62617e-09	2.06484e-08
ENSG00000114315	0.986745	1.6761e-09	2.12688e-08
ENSG00000137216	0.710855	1.69132e-09	2.14484e-08
ENSG00000089335	0.726719	1.72186e-09	2.1808e-08
ENSG00000123908	0.565183	1.72494e-09	2.18333e-08
ENSG00000177311	1.09233	1.73376e-09	2.19311e-08
ENSG00000172578	0.520331	1.79991e-09	2.27534e-08
ENSG00000042980	-1.17636	1.80703e-09	2.28289e-08
ENSG00000109079	-0.781135	1.81601e-09	2.2928e-08
ENSG00000058668	-0.48185	1.82812e-09	2.30663e-08
ENSG00000065802	0.861235	1.83257e-09	2.31079e-08
ENSG00000004059	-0.600611	1.89788e-09	2.39164e-08
ENSG00000103005	-0.720825	1.8991e-09	2.39167e-08
ENSG00000155097	0.752347	1.93472e-09	2.435e-08
ENSG00000160213	0.526093	1.9438e-09	2.44489e-08
ENSG00000124226	-0.625251	1.96896e-09	2.47498e-08
ENSG00000078808	-0.454914	1.98198e-09	2.48978e-08
ENSG00000130830	0.434755	1.99753e-09	2.50774e-08
ENSG00000131437	1.87057	1.99885e-09	2.50783e-08
ENSG00000143870	-0.400562	2.02464e-09	2.53704e-08
ENSG00000166411	0.728483	2.02466e-09	2.53704e-08
ENSG00000269609	0.925614	2.0534e-09	2.57144e-08
ENSG00000184500	-0.618674	2.07021e-09	2.59086e-08
ENSG00000119522	0.824213	2.1254e-09	2.65828e-08
ENSG00000089063	0.432446	2.12713e-09	2.65878e-08
ENSG00000083444	-0.636184	2.17214e-09	2.71335e-08
ENSG00000154803	0.686308	2.18595e-09	2.72889e-08
ENSG00000181350	0.862132	2.19933e-09	2.74389e-08
ENSG00000162976	-1.56162	2.22751e-09	2.77732e-08
ENSG00000149564	-0.440932	2.2403e-09	2.79152e-08
ENSG00000122643	0.655059	2.26845e-09	2.82485e-08
ENSG00000158470	0.510259	2.30926e-09	2.87387e-08
ENSG00000123329	-0.594321	2.33982e-09	2.91009e-08
ENSG00000150977	-0.576241	2.35842e-09	2.93141e-08
ENSG00000091542	-0.562484	2.37918e-09	2.95538e-08
ENSG00000120156	1.05592	2.41977e-09	3.00394e-08
ENSG00000128973	-0.625671	2.46534e-09	3.0586e-08
ENSG00000247774	5.44188	2.48135e-09	3.07542e-08
ENSG00000094914	-0.529709	2.48196e-09	3.07542e-08
ENSG00000092094	-0.614107	2.48649e-09	3.07913e-08
ENSG00000204262	2.47485	2.5002e-09	3.09419e-08
ENSG00000166847	-0.483364	2.53792e-09	3.13893e-08
ENSG00000172315	-0.663349	2.54137e-09	3.14126e-08
ENSG00000115526	-0.905903	2.59199e-09	3.20185e-08
ENSG00000149485	0.461933	2.59695e-09	3.206e-08
ENSG00000128928	-0.490147	2.66663e-09	3.28999e-08
ENSG00000124006	-0.450242	2.70322e-09	3.33308e-08
ENSG00000150093	-0.436755	2.90828e-09	3.58372e-08
ENSG00000135597	-0.632526	2.96311e-09	3.64904e-08
ENSG00000137124	-0.668609	3.02602e-09	3.72422e-08
ENSG00000175662	0.871518	3.02938e-09	3.72606e-08
ENSG00000139372	-0.64532	3.05811e-09	3.75818e-08
ENSG00000122971	-0.943206	3.05924e-09	3.75818e-08
ENSG00000184481	0.849587	3.10559e-09	3.81277e-08
ENSG00000110934	-0.5136	3.12438e-09	3.8335e-08
ENSG00000158483	-1.72975	3.15535e-09	3.86912e-08
ENSG00000235568	-2.09409	3.17182e-09	3.88694e-08
ENSG00000132541	1.46048	3.27344e-09	4.00902e-08
ENSG00000008294	0.566828	3.359e-09	4.11129e-08
ENSG00000077713	-1.21762	3.3688e-09	4.12076e-08
ENSG00000064933	0.898461	3.40019e-09	4.15662e-08
ENSG00000128011	-1.34776	3.40835e-09	4.16405e-08
ENSG00000160305	0.510443	3.44041e-09	4.20066e-08
ENSG00000168894	0.672459	3.47708e-09	4.24121e-08
ENSG00000108784	-0.873017	3.47786e-09	4.24121e-08
ENSG00000154359	0.783607	3.56763e-09	4.34803e-08
ENSG00000162961	0.633317	3.70644e-09	4.51446e-08
ENSG00000138085	-0.57799	3.72832e-09	4.53835e-08
ENSG00000156639	-0.586214	3.73541e-09	4.54422e-08
ENSG00000163297	-0.948972	3.76238e-09	4.57425e-08
ENSG00000251002	-2.99571	3.78966e-09	4.60463e-08
ENSG00000162441	-0.560212	3.8593e-09	4.68639e-08
ENSG00000100376	0.742539	3.87182e-09	4.69874e-08
ENSG00000238227	-0.61796	3.98303e-09	4.83078e-08
ENSG00000137834	-0.454405	4.05089e-09	4.91011e-08
ENSG00000090661	-1.26415	4.08957e-09	4.954e-08
ENSG00000113648	-0.371112	4.09301e-09	4.95516e-08
ENSG00000135720	0.553206	4.28272e-09	5.18171e-08
ENSG00000183814	0.961604	4.32089e-09	5.22473e-08
ENSG00000185262	-0.774212	4.48247e-09	5.41683e-08
ENSG00000115904	0.416492	4.51127e-09	5.44836e-08
ENSG00000224184	1.61738	4.52002e-09	5.45563e-08
ENSG00000143595	1.45251	4.5828e-09	5.52807e-08
ENSG00000146414	0.849277	4.60417e-09	5.55051e-08
ENSG00000090615	0.5055	4.6482e-09	5.60022e-08
ENSG00000084092	-0.900625	4.6981e-09	5.65693e-08
ENSG00000068120	-0.600222	4.75662e-09	5.72395e-08
ENSG00000083535	1.50152	4.77095e-09	5.73775e-08
ENSG00000135338	1.45892	4.77721e-09	5.73929e-08
ENSG00000116095	0.715274	4.77796e-09	5.73929e-08
ENSG00000105341	-0.569878	4.79482e-09	5.75609e-08
ENSG00000072571	0.653773	4.84041e-09	5.80733e-08
ENSG00000090924	-0.657289	4.88718e-09	5.85993e-08
ENSG00000130332	-0.511613	4.921e-09	5.89696e-08
ENSG00000119335	-0.399722	4.9411e-09	5.9175e-08
ENSG00000144034	-0.829316	5.15688e-09	6.17077e-08
ENSG00000138315	4.44391	5.15874e-09	6.17077e-08
ENSG00000053371	-0.551529	5.20836e-09	6.2264e-08
ENSG00000104879	0.890849	5.21162e-09	6.22658e-08
ENSG00000146733	-0.721793	5.27672e-09	6.3006e-08
ENSG00000004142	0.509987	5.30543e-09	6.3311e-08
ENSG00000105374	-2.27856	5.34095e-09	6.36969e-08
ENSG00000130005	-0.690725	5.38777e-09	6.42171e-08
ENSG00000128951	-0.517969	5.44347e-09	6.48423e-08
ENSG00000107438	0.373023	5.44748e-09	6.48516e-08
ENSG00000186106	-0.973477	5.45894e-09	6.49494e-08
ENSG00000123146	-0.758135	5.65261e-09	6.72137e-08
ENSG00000114686	0.520759	5.78925e-09	6.87976e-08
ENSG00000175416	-0.654455	5.82377e-09	6.91668e-08
ENSG00000102871	1.16926	5.9461e-09	7.0536e-08
ENSG00000125648	-0.80367	5.99949e-09	7.11272e-08
ENSG00000166562	-1.05309	6.04506e-09	7.1625e-08
ENSG00000255135	1.22242	6.0492e-09	7.16317e-08
ENSG00000074416	0.641219	6.07297e-09	7.18706e-08
ENSG00000071889	-0.845441	6.08255e-09	7.19415e-08
ENSG00000116062	-0.468071	6.13813e-09	7.25561e-08
ENSG00000076248	0.46747	6.29889e-09	7.44124e-08
ENSG00000104918	-1.15042	6.36778e-09	7.51818e-08
ENSG00000122862	-0.414293	6.40809e-09	7.56132e-08
ENSG00000166454	-0.701303	6.61377e-09	7.79942e-08
ENSG00000144583	-1.43481	6.65128e-09	7.83903e-08
ENSG00000163501	-5.5003	6.68973e-09	7.87971e-08
ENSG00000125877	-0.523342	6.76238e-09	7.9606e-08
ENSG00000087152	-0.442743	6.91071e-09	8.13044e-08
ENSG00000102158	-0.514883	6.93876e-09	8.15864e-08
ENSG00000143514	0.481186	7.01815e-09	8.24715e-08
ENSG00000167182	0.88479	7.05431e-09	8.28478e-08
ENSG00000144580	-0.522175	7.23512e-09	8.49215e-08
ENSG00000128604	-1.40331	7.42071e-09	8.70487e-08
ENSG00000138688	0.82036	7.72046e-09	9.0512e-08
ENSG00000197265	-0.795501	7.8517e-09	9.19967e-08
ENSG00000198890	-0.765751	8.01157e-09	9.3799e-08
ENSG00000237638	1.89006	8.10351e-09	9.47808e-08
ENSG00000171490	-0.422602	8.11638e-09	9.48759e-08
ENSG00000115677	0.375636	8.12988e-09	9.49783e-08
ENSG00000107669	0.890961	8.2941e-09	9.68402e-08
ENSG00000126777	-0.91088	8.41124e-09	9.81507e-08
ENSG00000222041	-0.559961	8.5986e-09	1.00279e-07
ENSG00000221866	-0.624275	8.6788e-09	1.01126e-07
ENSG00000123374	0.645046	8.68135e-09	1.01126e-07
ENSG00000110719	-0.604134	8.71109e-09	1.01413e-07
ENSG00000135736	-1.45222	8.79511e-09	1.02273e-07
ENSG00000133275	-0.530058	8.80267e-09	1.02301e-07
ENSG00000143742	-0.405372	8.91665e-09	1.03566e-07
ENSG00000130396	0.969881	8.94571e-09	1.03843e-07
ENSG00000117450	0.425687	8.99084e-09	1.04306e-07
ENSG00000185432	-0.815573	9.1096e-09	1.05623e-07
ENSG00000134815	0.612676	9.36951e-09	1.08574e-07
ENSG00000120278	-0.946509	9.4173e-09	1.09064e-07
ENSG00000135535	-0.352958	9.48368e-09	1.09769e-07
ENSG00000165912	-1.20479	9.51608e-09	1.10081e-07
ENSG00000105339	-0.79254	9.54369e-09	1.10336e-07
ENSG00000154760	0.747652	9.67088e-09	1.11694e-07
ENSG00000168496	-0.487212	9.6723e-09	1.11694e-07
ENSG00000104043	-1.00877	9.76319e-09	1.12679e-07
ENSG00000071073	1.78422	9.83394e-09	1.1343e-07
ENSG00000164588	-1.83301	9.89645e-09	1.14086e-07
ENSG00000119402	-0.47709	9.90345e-09	1.141e-07
ENSG00000138758	-0.410193	1.00386e-08	1.15591e-07
ENSG00000112759	0.541589	1.0133e-08	1.1661e-07
ENSG00000188641	3.23436	1.03813e-08	1.194e-07
ENSG00000198911	-0.414064	1.04084e-08	1.19643e-07
ENSG00000107890	2.5729	1.0503e-08	1.20661e-07
ENSG00000173812	-0.404803	1.05935e-08	1.21631e-07
ENSG00000185900	-0.495731	1.06246e-08	1.21918e-07
ENSG00000058056	-1.47871	1.08272e-08	1.24172e-07
ENSG00000106305	-0.860021	1.08887e-08	1.24806e-07
ENSG00000156508	-0.340872	1.12106e-08	1.28422e-07
ENSG00000095637	1.48558	1.12512e-08	1.28813e-07
ENSG00000132846	-0.969663	1.14097e-08	1.30553e-07
ENSG00000137770	0.58996	1.143e-08	1.3071e-07
ENSG00000115484	-0.413994	1.14518e-08	1.30886e-07
ENSG00000177917	0.628437	1.1493e-08	1.31281e-07
ENSG00000067704	0.471454	1.15521e-08	1.31881e-07
ENSG00000152078	3.21252	1.16748e-08	1.33206e-07
ENSG00000137815	-0.489215	1.19065e-08	1.35772e-07
ENSG00000111481	-0.486565	1.19709e-08	1.36429e-07
ENSG00000170632	-1.24313	1.19886e-08	1.36553e-07
ENSG00000282851	2.46435	1.20379e-08	1.36968e-07
ENSG00000007968	0.524586	1.20387e-08	1.36968e-07
ENSG00000188419	1.18246	1.21577e-08	1.38243e-07
ENSG00000176102	0.697599	1.22068e-08	1.38722e-07
ENSG00000177225	0.639771	1.23034e-08	1.39741e-07
ENSG00000147592	1.17156	1.24217e-08	1.41004e-07
ENSG00000109084	-0.538073	1.24864e-08	1.41658e-07
ENSG00000141580	0.505177	1.30679e-08	1.48172e-07
ENSG00000066117	0.495318	1.32284e-08	1.49835e-07
ENSG00000254470	-0.652116	1.32296e-08	1.49835e-07
ENSG00000151413	1.78893	1.32466e-08	1.49943e-07
ENSG00000092201	-0.400518	1.33663e-08	1.51213e-07
ENSG00000159202	-0.431866	1.34097e-08	1.51618e-07
ENSG00000114416	0.482116	1.3634e-08	1.53981e-07
ENSG00000166188	-1.29231	1.39808e-08	1.57808e-07
ENSG00000116898	0.486176	1.4033e-08	1.58308e-07
ENSG00000005513	-2.18376	1.40515e-08	1.58427e-07
ENSG00000132463	-0.470272	1.42895e-08	1.6102e-07
ENSG00000146830	0.503187	1.45996e-08	1.64421e-07
ENSG00000105552	-0.674512	1.49314e-08	1.68064e-07
ENSG00000151694	-0.714295	1.50636e-08	1.69457e-07
ENSG00000155629	-0.538192	1.53351e-08	1.72414e-07
ENSG00000117632	0.392331	1.53675e-08	1.72682e-07
ENSG00000131876	-0.542688	1.55572e-08	1.74715e-07
ENSG00000124596	-0.740737	1.55735e-08	1.74801e-07
ENSG00000183955	0.463489	1.56246e-08	1.75275e-07
ENSG00000130147	-2.01891	1.59443e-08	1.78761e-07
ENSG00000183813	1.15129	1.6159e-08	1.81067e-07
ENSG00000184076	-0.739108	1.62356e-08	1.81824e-07
ENSG00000144579	-0.557403	1.62905e-08	1.82337e-07
ENSG00000136950	-0.523807	1.63173e-08	1.82535e-07
ENSG00000177606	1.43187	1.64554e-08	1.83977e-07
ENSG00000068878	0.393292	1.65248e-08	1.84649e-07
ENSG00000267272	3.09286	1.65918e-08	1.85295e-07
ENSG00000125772	-0.626083	1.66782e-08	1.86157e-07
ENSG00000167543	-1.03203	1.70143e-08	1.89696e-07
ENSG00000172889	0.519737	1.71338e-08	1.90922e-07
ENSG00000242125	0.486546	1.7491e-08	1.94794e-07
ENSG00000153310	-0.503435	1.79612e-08	1.99808e-07
ENSG00000171604	-0.468091	1.81753e-08	2.02078e-07
ENSG00000147689	0.882879	1.82009e-08	2.0225e-07
ENSG00000128513	-0.851193	1.82813e-08	2.03031e-07
ENSG00000108175	-0.411661	1.83567e-08	2.03756e-07
ENSG00000146376	0.609109	1.84141e-08	2.04279e-07
ENSG00000114026	-0.670032	1.85518e-08	2.05693e-07
ENSG00000136122	-0.867272	1.87883e-08	2.082e-07
ENSG00000149639	0.657543	1.9043e-08	2.10905e-07
ENSG00000135617	-0.671222	1.91605e-08	2.1209e-07
ENSG00000138395	4.16649	1.9383e-08	2.14434e-07
ENSG00000116793	-0.585497	1.94991e-08	2.15599e-07
ENSG00000185924	-2.2394	1.9949e-08	2.20452e-07
ENSG00000197381	0.645286	2.00434e-08	2.21373e-07
ENSG00000137843	2.05676	2.01554e-08	2.22487e-07
ENSG00000182871	-0.551399	2.07359e-08	2.28769e-07
ENSG00000182108	1.16307	2.0774e-08	2.29063e-07
ENSG00000187189	0.724366	2.08988e-08	2.30313e-07
ENSG00000204463	-1.77583	2.09652e-08	2.30917e-07
ENSG00000169567	-0.419523	2.12e-08	2.33374e-07
ENSG00000120437	-0.490533	2.12198e-08	2.33465e-07
ENSG00000115808	0.525636	2.16559e-08	2.38132e-07
ENSG00000169118	0.890668	2.18355e-08	2.39974e-07
ENSG00000164219	-1.02881	2.18678e-08	2.40198e-07
ENSG00000121057	0.545599	2.18799e-08	2.40199e-07
ENSG00000184992	-0.473295	2.1993e-08	2.41308e-07
ENSG00000076641	0.728548	2.21803e-08	2.4323e-07
ENSG00000076864	1.53294	2.22561e-08	2.43928e-07
ENSG00000197496	-1.76261	2.2281e-08	2.44068e-07
ENSG00000143799	-0.359076	2.25103e-08	2.46444e-07
ENSG00000132661	-0.681397	2.27254e-08	2.48663e-07
ENSG00000087301	-1.16702	2.33015e-08	2.54827e-07
ENSG00000178980	-0.781746	2.33877e-08	2.55631e-07
ENSG00000131171	0.372526	2.3435e-08	2.56008e-07
ENSG00000172273	-0.696146	2.38138e-08	2.59949e-07
ENSG00000115942	-0.7298	2.38217e-08	2.59949e-07
ENSG00000152749	-0.702125	2.39782e-08	2.61513e-07
ENSG00000135083	-1.08009	2.40963e-08	2.62659e-07
ENSG00000144659	0.660427	2.50768e-08	2.73198e-07
ENSG00000111339	1.91765	2.55045e-08	2.77707e-07
ENSG00000141985	0.546314	2.58286e-08	2.81083e-07
ENSG00000174442	0.649671	2.59407e-08	2.82149e-07
ENSG00000105258	1.6339	2.612e-08	2.83945e-07
ENSG00000136731	-0.432473	2.62234e-08	2.84914e-07
ENSG00000145391	-0.853177	2.63094e-08	2.85694e-07
ENSG00000111716	-0.761829	2.6555e-08	2.88204e-07
ENSG00000136928	2.57497	2.702e-08	2.93092e-07
ENSG00000064726	-0.473451	2.72282e-08	2.95191e-07
ENSG00000104518	2.37948	2.77421e-08	3.00437e-07
ENSG00000168071	-0.581844	2.83129e-08	3.06453e-07
ENSG00000068796	0.515306	2.85056e-08	3.08371e-07
ENSG00000177697	-0.541171	2.86546e-08	3.09816e-07
ENSG00000050767	-0.584191	2.88911e-08	3.12205e-07
ENSG00000122122	-0.509235	2.89602e-08	3.12783e-07
ENSG00000114857	0.605922	2.90063e-08	3.13112e-07
ENSG00000197355	0.588435	2.90353e-08	3.13256e-07
ENSG00000129250	-0.942999	2.99631e-08	3.23091e-07
ENSG00000100439	-0.738192	3.00947e-08	3.24336e-07
ENSG00000287263	1.24672	3.0169e-08	3.24962e-07
ENSG00000097021	-0.51175	3.06306e-08	3.29756e-07
ENSG00000077549	-0.408351	3.07328e-08	3.30679e-07
ENSG00000151883	-1.37295	3.08148e-08	3.31383e-07
ENSG00000172936	-0.675114	3.10818e-08	3.34075e-07
ENSG00000149600	-0.555276	3.1384e-08	3.36961e-07
ENSG00000168297	-1.02293	3.15152e-08	3.38189e-07
ENSG00000079332	0.486791	3.17557e-08	3.40587e-07
ENSG00000165732	-0.369938	3.2073e-08	3.43806e-07
ENSG00000122694	-1.29114	3.22942e-08	3.45992e-07
ENSG00000072401	0.917521	3.28965e-08	3.52256e-07
ENSG00000225439	0.873693	3.29514e-08	3.52656e-07
ENSG00000139629	-0.63792	3.33703e-08	3.56948e-07
ENSG00000042088	-0.577566	3.35886e-08	3.59092e-07
ENSG00000160209	-0.431011	3.36263e-08	3.59303e-07
ENSG00000110077	0.718903	3.36997e-08	3.59895e-07
ENSG00000106153	-0.367609	3.37491e-08	3.6023e-07
ENSG00000141756	-0.561453	3.38855e-08	3.61494e-07
ENSG00000164930	-1.22772	3.43641e-08	3.66404e-07
ENSG00000171303	-2.24144	3.54425e-08	3.7751e-07
ENSG00000165424	-2.08483	3.54434e-08	3.7751e-07
ENSG00000247796	1.25132	3.58671e-08	3.81819e-07
ENSG00000235106	-1.50997	3.59788e-08	3.82805e-07
ENSG00000088682	-0.650511	3.64299e-08	3.87399e-07
ENSG00000130669	-0.726028	3.65763e-08	3.88749e-07
ENSG00000179240	1.10845	3.68317e-08	3.91256e-07
ENSG00000153283	-1.42949	3.85136e-08	4.08906e-07
ENSG00000078804	1.14767	3.85561e-08	4.0914e-07
ENSG00000165650	0.386094	3.90336e-08	4.13879e-07
ENSG00000129055	0.661558	3.9044e-08	4.13879e-07
ENSG00000066084	0.434321	3.96327e-08	4.19674e-07
ENSG00000189308	-0.750553	3.97342e-08	4.20527e-07
ENSG00000183283	0.353538	4.01569e-08	4.24777e-07
ENSG00000167114	-0.699777	4.03377e-08	4.26464e-07
ENSG00000137942	0.583561	4.06279e-08	4.29305e-07
ENSG00000136014	-0.896569	4.08006e-08	4.30903e-07
ENSG00000069869	0.901215	4.12451e-08	4.35368e-07
ENSG00000082068	-0.633652	4.12669e-08	4.35368e-07
ENSG00000175387	-0.519	4.22869e-08	4.45894e-07
ENSG00000111981	-2.69654	4.23164e-08	4.45971e-07
ENSG00000111801	0.819645	4.26218e-08	4.48953e-07
ENSG00000247077	-0.417107	4.31768e-08	4.5456e-07
ENSG00000140992	0.746113	4.36059e-08	4.58595e-07
ENSG00000135968	1.2711	4.38017e-08	4.60412e-07
ENSG00000173898	2.72274	4.42942e-08	4.65345e-07
ENSG00000181026	-0.488976	4.44761e-08	4.67011e-07
ENSG00000149115	0.585098	4.46963e-08	4.69077e-07
ENSG00000119865	-0.501044	4.50615e-08	4.72661e-07
ENSG00000249307	1.20062	4.5281e-08	4.74715e-07
ENSG00000164180	0.784883	4.55511e-08	4.77298e-07
ENSG00000122882	-0.549926	4.58591e-08	4.80273e-07
ENSG00000198492	0.470845	4.73026e-08	4.95132e-07
ENSG00000076513	0.500709	4.81167e-08	5.03391e-07
ENSG00000120686	0.871652	4.82248e-08	5.04258e-07
ENSG00000240370	-2.40956	4.83522e-08	5.05326e-07
ENSG00000100014	-0.750637	4.85524e-08	5.07153e-07
ENSG00000204469	-2.80368	4.8615e-08	5.07543e-07
ENSG00000007312	-2.2335	4.99135e-08	5.20827e-07
ENSG00000116260	-0.535259	5.00584e-08	5.22067e-07
ENSG00000165458	-0.43351	5.06361e-08	5.27817e-07
ENSG00000198691	1.7229	5.06691e-08	5.27887e-07
ENSG00000261455	1.30469	5.12955e-08	5.34135e-07
ENSG00000105677	-0.621668	5.17392e-08	5.38475e-07
ENSG00000196705	0.714164	5.20034e-08	5.40943e-07
ENSG00000175390	-0.41925	5.2033e-08	5.4097e-07
ENSG00000109381	-0.622976	5.24445e-08	5.44965e-07
ENSG00000244462	-0.454832	5.25223e-08	5.45332e-07
ENSG00000110324	-1.47135	5.25342e-08	5.45332e-07
ENSG00000072110	0.430684	5.2641e-08	5.46157e-07
ENSG00000120756	0.823599	5.26755e-08	5.46232e-07
ENSG00000103978	-0.692039	5.32911e-08	5.5233e-07
ENSG00000115602	3.36034	5.33704e-08	5.52865e-07
ENSG00000104976	-0.966166	5.35429e-08	5.54365e-07
ENSG00000115839	0.660502	5.44347e-08	5.63308e-07
ENSG00000150990	-0.481674	5.50698e-08	5.69292e-07
ENSG00000260917	-1.42432	5.53544e-08	5.71938e-07
ENSG00000136807	-0.489993	5.59389e-08	5.77679e-07
ENSG00000160190	-0.353169	5.67558e-08	5.85813e-07
ENSG00000004961	0.700136	5.67944e-08	5.8591e-07
ENSG00000116918	0.558254	5.74582e-08	5.92453e-07
ENSG00000105701	-0.375752	5.75153e-08	5.92736e-07
ENSG00000145687	-0.745423	5.75878e-08	5.93178e-07
ENSG00000100138	-0.466631	5.76694e-08	5.93713e-07
ENSG00000067064	-0.473049	5.80874e-08	5.97709e-07
ENSG00000119689	-0.504648	6.10669e-08	6.28045e-07
ENSG00000092445	1.11226	6.13573e-08	6.30708e-07
ENSG00000126882	-0.45969	6.14862e-08	6.31709e-07
ENSG00000136877	-0.504649	6.17e-08	6.3358e-07
ENSG00000261824	-0.82554	6.21633e-08	6.3801e-07
ENSG00000077721	0.592747	6.30604e-08	6.46886e-07
ENSG00000117906	0.593106	6.3448e-08	6.50529e-07
ENSG00000151503	0.386749	6.43504e-08	6.59443e-07
ENSG00000188130	-0.572647	6.46805e-08	6.62301e-07
ENSG00000130522	-0.492605	6.46954e-08	6.62301e-07
ENSG00000175115	-0.608463	6.47632e-08	6.62657e-07
ENSG00000184178	-0.68213	6.48558e-08	6.63265e-07
ENSG00000197933	1.39868	6.51698e-08	6.66136e-07
ENSG00000117500	-0.552706	6.59991e-08	6.74268e-07
ENSG00000102967	-0.714718	6.62723e-08	6.76714e-07
ENSG00000111653	0.718567	6.66554e-08	6.80279e-07
ENSG00000206503	0.814375	6.89173e-08	7.03006e-07
ENSG00000198937	-0.78916	6.92893e-08	7.06441e-07
ENSG00000168159	-0.467889	6.93951e-08	7.06878e-07
ENSG00000173409	0.579052	6.94028e-08	7.06878e-07
ENSG00000105287	-0.48664	6.99015e-08	7.11595e-07
ENSG00000130600	-1.496	7.14037e-08	7.26518e-07
ENSG00000101972	-0.518188	7.15418e-08	7.27554e-07
ENSG00000182158	0.420847	7.20243e-08	7.32088e-07
ENSG00000091317	-0.395814	7.21281e-08	7.32772e-07
ENSG00000186687	0.660897	7.2628e-08	7.37476e-07
ENSG00000166579	0.574247	7.31229e-08	7.42125e-07
ENSG00000135709	0.756154	7.36108e-08	7.46699e-07
ENSG00000154114	0.992258	7.44801e-08	7.55133e-07
ENSG00000147224	0.434574	7.56728e-08	7.66838e-07
ENSG00000131462	0.511633	7.68637e-08	7.78512e-07
ENSG00000181192	0.606415	7.70054e-08	7.79553e-07
ENSG00000008710	-0.810017	7.75653e-08	7.84825e-07
ENSG00000090432	-0.596463	7.77334e-08	7.85734e-07
ENSG00000130159	-0.660946	7.77336e-08	7.85734e-07
ENSG00000141076	-0.619986	7.79418e-08	7.87441e-07
ENSG00000169946	1.6403	7.87797e-08	7.95504e-07
ENSG00000181220	-0.753005	7.92125e-08	7.99471e-07
ENSG00000172667	-0.818542	7.96197e-08	8.03176e-07
ENSG00000234694	2.48281	8.20571e-08	8.27347e-07
ENSG00000136802	-0.743822	8.21614e-08	8.27981e-07
ENSG00000260260	1.60343	8.28214e-08	8.34023e-07
ENSG00000167695	-1.00063	8.28441e-08	8.34023e-07
ENSG00000028528	-0.47733	8.43904e-08	8.49162e-07
ENSG00000141696	-0.689006	8.4768e-08	8.52534e-07
ENSG00000147036	-0.938505	8.50957e-08	8.554e-07
ENSG00000174370	1.59404	8.90631e-08	8.94831e-07
ENSG00000215386	0.742003	8.95968e-08	8.99743e-07
ENSG00000176422	1.05791	9.11447e-08	9.14828e-07
ENSG00000126883	-0.678206	9.1637e-08	9.19308e-07
ENSG00000088826	0.900179	9.22364e-08	9.24859e-07
ENSG00000103381	0.460456	9.2501e-08	9.27047e-07
ENSG00000229140	1.78072	9.31846e-08	9.33431e-07
ENSG00000172175	-1.09687	9.48061e-08	9.49199e-07
ENSG00000147274	-0.382146	9.51562e-08	9.52227e-07
ENSG00000245532	0.477511	9.52779e-08	9.5297e-07
ENSG00000011638	-0.959642	9.60403e-08	9.59636e-07
ENSG00000205339	-0.359563	9.74691e-08	9.73427e-07
ENSG00000136040	2.83302	9.75703e-08	9.73952e-07
ENSG00000163947	-1.68624	9.7901e-08	9.76766e-07
ENSG00000121236	-0.718708	9.81725e-08	9.78988e-07
ENSG00000198825	-1.09088	1.01286e-07	1.00953e-06
ENSG00000130300	-0.433045	1.01404e-07	1.01021e-06
ENSG00000092096	-1.2639	1.01676e-07	1.01241e-06
ENSG00000134086	-0.47403	1.04517e-07	1.04019e-06
ENSG00000060688	-0.419871	1.04831e-07	1.04279e-06
ENSG00000108639	-0.470052	1.05166e-07	1.0456e-06
ENSG00000154813	0.787241	1.06484e-07	1.05819e-06
ENSG00000147206	0.717702	1.07629e-07	1.06903e-06
ENSG00000139624	-0.598305	1.08055e-07	1.07273e-06
ENSG00000198113	-0.47701	1.08388e-07	1.0755e-06
ENSG00000131236	-0.351559	1.08925e-07	1.08029e-06
ENSG00000144589	-0.787576	1.09283e-07	1.08331e-06
ENSG00000177380	-0.73053	1.10606e-07	1.09588e-06
ENSG00000153094	-0.641404	1.12099e-07	1.11013e-06
ENSG00000162813	0.573833	1.13891e-07	1.12719e-06
ENSG00000204946	-0.815554	1.13986e-07	1.12719e-06
ENSG00000183690	-1.01557	1.14041e-07	1.12719e-06
ENSG00000158555	0.830088	1.14048e-07	1.12719e-06
ENSG00000179598	-0.827916	1.14135e-07	1.1275e-06
ENSG00000162714	-0.461753	1.14305e-07	1.12863e-06
ENSG00000092847	-0.440855	1.14674e-07	1.13171e-06
ENSG00000257702	1.14663	1.15993e-07	1.14416e-06
ENSG00000091136	1.43763	1.23569e-07	1.21829e-06
ENSG00000168615	-0.558302	1.24549e-07	1.22734e-06
ENSG00000131470	1.2946	1.25765e-07	1.23872e-06
ENSG00000159131	-0.357643	1.26215e-07	1.24255e-06
ENSG00000168575	-0.504589	1.27942e-07	1.25893e-06
ENSG00000008130	0.435709	1.29206e-07	1.27073e-06
ENSG00000090975	0.474648	1.30025e-07	1.27759e-06
ENSG00000161682	-1.65368	1.30941e-07	1.2859e-06
ENSG00000198885	-0.680228	1.32027e-07	1.29594e-06
ENSG00000086758	0.397751	1.32215e-07	1.29715e-06
ENSG00000171867	0.658139	1.32827e-07	1.30251e-06
ENSG00000010278	-1.01918	1.33158e-07	1.30512e-06
[truncated: 18,331 more rows]
