# Supplementary material for: USP20, a Super-enhancer Regulated Gene, Promotes Acute Myeloid Leukemia Progression through CTNNB1 Deubiquitination
Source: Int J Biol Sci. 2026 Feb 11;22(5):2665–86. doi: 10.7150/ijbs.122898 (PMC12965243; doi:10.7150/ijbs.122898)
Supplement: Supplementary file 3 — Supplementary tables. [file ijbsv22p2665s3.zip › 附表/Suppl/Supplementary Table 17.xlsx]

## Sheet: Sheet1
Protein accession	Protein description	Gene name	MW [kDa]	Coverage [%] UC	MS/MS Counts UC	Peptides UC	Unique peptides UC	Razor + unique peptides UC	Intensity UC	Coverage [%] igg	MS/MS Counts igg	Peptides igg	Unique peptides igg	Razor + unique peptides igg	Intensity igg
Q13501	Sequestosome-1 OS=Homo sapiens OX=9606 GN=SQSTM1 PE=1 SV=1	SQSTM1	47.687	87.5	119	26	26	26	7258700000	79.5	74	20	20	20	1588300000
P14618	Pyruvate kinase PKM OS=Homo sapiens OX=9606 GN=PKM PE=1 SV=4	PKM	57.936	66.7	59	27	27	27	1139900000	58.6	50	21	21	21	2619000000
P45880	Voltage-dependent anion-selective channel protein 2 OS=Homo sapiens OX=9606 GN=VDAC2 PE=1 SV=2	VDAC2	31.566	61.2	36	13	13	13	482290000	50.7	23	10	10	10	244350000
P35222	Catenin beta-1 OS=Homo sapiens OX=9606 GN=CTNNB1 PE=1 SV=1	CTNNB1	85.496	58.4	110	32	28	32	2702900000	42.4	50	23	19	23	578020000
P21796	Voltage-dependent anion-selective channel protein 1 OS=Homo sapiens OX=9606 GN=VDAC1 PE=1 SV=2	VDAC1	30.772	51.2	25	10	10	10	268990000	41.7	17	8	8	8	149820000
Q99880	Histone H2B type 1-L OS=Homo sapiens OX=9606 GN=H2BC13 PE=1 SV=3	H2BC13	13.952	47.6	12	7	2	2	2821300000	41.3	12	6	2	2	1893400000
P52292	Importin subunit alpha-1 OS=Homo sapiens OX=9606 GN=KPNA2 PE=1 SV=1	KPNA2	57.861	46.5	36	16	16	16	750030000	34	25	11	11	11	311760000
Q16665	Hypoxia-inducible factor 1-alpha OS=Homo sapiens OX=9606 GN=HIF1A PE=1 SV=1	HIF1A	92.669	44.3	95	28	28	28	2156200000	21.4	31	15	15	15	315610000
O75367	Core histone macro-H2A.1 OS=Homo sapiens OX=9606 GN=MACROH2A1 PE=1 SV=5	MACROH2A1	39.183	43.9	37	11	9	11	919600000	34.7	17	8	8	8	238170000
P09651	Heterogeneous nuclear ribonucleoprotein A1 OS=Homo sapiens OX=9606 GN=HNRNPA1 PE=1 SV=5	HNRNPA1	38.746	40.9	28	15	14	14	463420000	11	5	3	3	3	20876000
Q99878	Histone H2A type 1-J OS=Homo sapiens OX=9606 GN=H2AC14 PE=1 SV=3	H2AC14	13.936	35.9	43	5	1	5	14554000000	35.9	34	5	1	5	14579000000
P04637	Cellular tumor antigen p53 OS=Homo sapiens OX=9606 GN=TP53 PE=1 SV=4	TP53	43.653	35.6	19	10	10	10	119660000	14.8	7	4	4	4	61866000
Q01081	Splicing factor U2AF 35 kDa subunit OS=Homo sapiens OX=9606 GN=U2AF1 PE=1 SV=3	U2AF1	27.872	35	13	7	7	7	252610000	31.7	13	6	6	6	195210000
O00571	ATP-dependent RNA helicase DDX3X OS=Homo sapiens OX=9606 GN=DDX3X PE=1 SV=3	DDX3X	73.243	34.1	36	18	17	17	404720000	14.2	15	7	6	6	120330000
P11940	Polyadenylate-binding protein 1 OS=Homo sapiens OX=9606 GN=PABPC1 PE=1 SV=2	PABPC1	70.67	33.6	36	17	10	17	316830000	18.4	16	9	6	9	150640000
P36507	Dual specificity mitogen-activated protein kinase kinase 2 OS=Homo sapiens OX=9606 GN=MAP2K2 PE=1 SV=1	MAP2K2	44.424	31.8	12	7	4	7	81818000
Q92841	Probable ATP-dependent RNA helicase DDX17 OS=Homo sapiens OX=9606 GN=DDX17 PE=1 SV=2	DDX17	80.272	31.1	31	19	13	13	260250000	27.3	21	17	11	11	147160000
P53350	Serine/threonine-protein kinase PLK1 OS=Homo sapiens OX=9606 GN=PLK1 PE=1 SV=1	PLK1	68.254	26.5	21	11	11	11	170290000
Q13310	Polyadenylate-binding protein 4 OS=Homo sapiens OX=9606 GN=PABPC4 PE=1 SV=1	PABPC4	70.782	23.3	7	11	4	4	26915000	8.7	2	4	1	1	12103000
Q15287	RNA-binding protein with serine-rich domain 1 OS=Homo sapiens OX=9606 GN=RNPS1 PE=1 SV=1	RNPS1	34.208	23.3	16	5	5	5	237290000	23.3	10	5	5	5	181990000
O60716	Catenin delta-1 OS=Homo sapiens OX=9606 GN=CTNND1 PE=1 SV=1	CTNND1	108.17	22.1	28	15	15	15	187950000	5.2	5	3	3	3	26323000
P14866	Heterogeneous nuclear ribonucleoprotein L OS=Homo sapiens OX=9606 GN=HNRNPL PE=1 SV=2	HNRNPL	64.132	21.4	16	8	8	8	148020000	8.5	4	3	3	3	26286000
P14923	Junction plakoglobin OS=Homo sapiens OX=9606 GN=JUP PE=1 SV=3	JUP	81.744	20.1	19	12	8	8	128440000	30.3	22	17	13	13	195320000
Q02750	Dual specificity mitogen-activated protein kinase kinase 1 OS=Homo sapiens OX=9606 GN=MAP2K1 PE=1 SV=2	MAP2K1	43.439	18.6	6	6	3	3	143020000
Q99959	Plakophilin-2 OS=Homo sapiens OX=9606 GN=PKP2 PE=1 SV=2	PKP2	97.414	17.7	14	10	10	10	87442000	8.7	7	5	5	5	26682000
O95140	Mitofusin-2 OS=Homo sapiens OX=9606 GN=MFN2 PE=1 SV=3	MFN2	86.401	17.2	20	10	10	10	91502000
Q9UJX3	Anaphase-promoting complex subunit 7 OS=Homo sapiens OX=9606 GN=ANAPC7 PE=1 SV=5	ANAPC7	63.132	9.9	7	4	4	4	22130000
Q00535	Cyclin-dependent kinase 5 OS=Homo sapiens OX=9606 GN=CDK5 PE=1 SV=3	CDK5	33.304	8.2	3	3	2	2	24778000
O00429	Dynamin-1-like protein OS=Homo sapiens OX=9606 GN=DNM1L PE=1 SV=2	DNM1L	81.876	7.9	8	5	5	5	34418000
Q5SW79	Centrosomal protein of 170 kDa OS=Homo sapiens OX=9606 GN=CEP170 PE=1 SV=1	CEP170	175.29	7.9	15	10	10	10	70535000
P35637	RNA-binding protein FUS OS=Homo sapiens OX=9606 GN=FUS PE=1 SV=1	FUS	53.425	7.2	7	4	4	4	36247000	4.8	2	2	2	2	35900000
Q8N684	Cleavage and polyadenylation specificity factor subunit 7 OS=Homo sapiens OX=9606 GN=CPSF7 PE=1 SV=1	CPSF7	52.049	7.2	2	3	3	3	5786200
O00178	GTP-binding protein 1 OS=Homo sapiens OX=9606 GN=GTPBP1 PE=1 SV=3	GTPBP1	72.453	3.9	3	2	2	2	11372000
Q9UKM9	RNA-binding protein Raly OS=Homo sapiens OX=9606 GN=RALY PE=1 SV=1	RALY	32.463	3.9	2	1	1	1	8230600
Q96RU8	Tribbles homolog 1 OS=Homo sapiens OX=9606 GN=TRIB1 PE=1 SV=2	TRIB1	41.008	3	3	1	1	1	39397000
Q14839	Chromodomain-helicase-DNA-binding protein 4 OS=Homo sapiens OX=9606 GN=CHD4 PE=1 SV=2	CHD4	218	2.8	5	4	4	4	20565000
