# Supplementary material for: USP20, a Super-enhancer Regulated Gene, Promotes Acute Myeloid Leukemia Progression through CTNNB1 Deubiquitination
Source: Int J Biol Sci. 2026 Feb 11;22(5):2665–86. doi: 10.7150/ijbs.122898 (PMC12965243; doi:10.7150/ijbs.122898)
Supplement: Supplementary file 3 — Supplementary tables. [file ijbsv22p2665s3.zip › 附表/Suppl/Supplementary Table 18.xlsx]

## Sheet: Sheet1
chr	start	end
chr1	853457	853802
chr1	914074	914377
chr1	996227	997824
chr1	1003289	1003886
chr1	1070510	1071527
chr1	1079052	1081594
chr1	1200681	1203130
chr1	1239822	1240250
chr1	1240655	1241008
chr1	1260974	1261327
chr1	1289907	1290513
chr1	1290896	1292071
chr1	1327777	1328536
chr1	1370982	1372507
chr1	1619712	1620000
chr1	1748817	1749144
chr1	1751503	1751802
chr1	1782522	1783114
chr1	1894449	1894802
chr1	2311072	2312429
chr1	6432420	6432722
chr1	10793705	10794191
chr1	11838455	11838787
chr1	15760955	15761239
chr1	15833195	15833496
chr1	15935801	15936178
chr1	16698241	16698587
chr1	16704070	16704922
chr1	16707298	16708090
chr1	18909160	18909500
chr1	19315267	19316148
chr1	21053556	21053900
chr1	21624625	21624910
chr1	21898414	21898852
chr1	23528202	23528762
chr1	24591733	24592073
chr1	26034757	26035431
chr1	26321285	26321651
chr1	27099769	27100358
chr1	27369321	27369836
chr1	27528651	27529885
chr1	27555759	27556335
chr1	27570875	27571701
chr1	27606813	27607731
chr1	27659738	27660104
chr1	28521533	28521851
chr1	36400716	36401579
chr1	40820970	40821362
chr1	43930806	43931132
chr1	44820171	44820805
chr1	58781626	58781938
chr1	58899093	58899467
chr1	109632690	109633002
chr1	113069915	113070273
chr1	116415913	116416348
chr1	149124085	149124406
chr1	150560882	150561397
chr1	150977177	150977565
chr1	155010888	155011797
chr1	155247650	155248716
chr1	159936366	159937048
chr1	173862196	173862628
chr1	202164463	202164760
chr1	207866523	207866832
chr1	226002218	226002937
chr1	226677183	226677602
chr1	228279634	228279917
chr1	228409374	228409656
chr1	234612710	234613206
chr1	246785665	246785973
chr10	12181567	12181874
chr10	43211302	43211994
chr10	55630793	55631274
chr10	69334950	69335385
chr10	73732635	73732919
chr10	98033437	98033770
chr10	99232501	99233230
chr10	102593523	102593870
chr10	104326066	104326542
chr10	131897319	131898044
chr10	132393907	132394265
chr10	133328915	133329247
chr11	400604	401323
chr11	540144	540452
chr11	859586	859949
chr11	1889478	1889786
chr11	1987123	1987898
chr11	2779647	2780188
chr11	2892117	2893066
chr11	3834378	3835020
chr11	44568511	44569343
chr11	44862487	44862801
chr11	46307724	46308085
chr11	46318555	46319167
chr11	46384330	46384619
chr11	47403381	47404038
chr11	61011181	61011525
chr11	64331741	64332287
chr11	64847239	64847580
chr11	65417256	65420322
chr11	65588015	65589135
chr11	65882052	65882692
chr11	65981445	65982340
chr11	66018586	66018877
chr11	67631958	67632360
chr11	69158104	69158424
chr11	72003853	72005138
chr11	72220907	72221217
chr11	73185814	73186219
chr11	73973989	73974472
chr11	74011113	74011805
chr11	77125774	77126107
chr11	118913625	118914108
chr11	118928269	118930411
chr11	134165588	134166164
chr11_KI270831v1_alt	144484	145075
chr12	171575	172828
chr12	2501284	2502265
chr12	6335820	6337644
chr12	6792560	6793264
chr12	9685320	9685612
chr12	47775291	47775646
chr12	47782055	47782644
chr12	48980974	48981421
chr12	49602999	49603362
chr12	51395476	51395757
chr12	54304138	54304867
chr12	55745565	55745994
chr12	56241583	56242676
chr12	108820269	108820677
chr12	111437107	111437409
chr12	120093311	120094083
chr12	121467094	121468257
chr12	121629556	121629843
chr12	122081482	122082247
chr12	122887361	122887673
chr12	122984607	122985109
chr12	124433582	124434219
chr12	124520921	124521493
chr12	124532381	124532749
chr12	132186850	132187158
chr12	132556364	132557179
chr12	132602754	132603336
chr12_GL877875v1_alt	165803	166991
chr13	106533165	106533463
chr13	112700511	112701012
chr13	112896444	112896881
chr13	113041538	113041875
chr13	113838225	113840307
chr14	19801092	19801476
chr14	76772560	76773472
chr14	76956331	76956896
chr14	99274455	99275177
chr14	100325748	100326086
chr14	100680154	100681274
chr14	103091449	103091752
chr14	103118228	103119340
chr14	103532026	103533147
chr14	103923883	103924211
chr14	105333418	105333805
chr15	20304043	20305144
chr15	21016640	21016965
chr15	22775581	22776150
chr15	25402335	25402661
chr15	40591358	40591655
chr15	40847419	40847749
chr15	40870941	40871246
chr15	40956257	40957173
chr15	43514308	43514633
chr15	43689796	43690274
chr15	50260659	50261125
chr15	63919011	63919376
chr15	68210783	68211069
chr15	70100295	70101329
chr15	74315827	74316367
chr15	74835481	74835764
chr15	74869805	74870303
chr15	75124294	75124921
chr15	75208542	75208842
chr15	82043210	82043855
chr15	89358795	89359278
chr15	90158024	90158424
chr15	96067351	96067670
chr15	101655042	101655386
chr16	19553	19901
chr16	618777	619081
chr16	944396	944761
chr16	1237421	1237887
chr16	1258147	1258623
chr16	1258914	1260085
chr16	1306477	1306760
chr16	1778481	1779038
chr16	2004746	2005100
chr16	2501031	2501673
chr16	3026779	3027237
chr16	3149302	3150909
chr16	18393116	18393695
chr16	18535766	18536052
chr16	21402330	21402740
chr16	21508491	21509421
chr16	22533779	22534222
chr16	27235230	27236053
chr16	28875329	28875732
chr16	28981518	28981943
chr16	29665644	29667214
chr16	29943081	29943969
chr16	30220386	30220768
chr16	30561268	30561866
chr16	32183458	32183780
chr16	50263147	50263931
chr16	50271128	50271464
chr16	54373732	54374129
chr16	56964319	56964644
chr16	57533425	57533725
chr16	57577621	57577955
chr16	66850820	66851178
chr16	66928423	66928991
chr16	67244230	67244914
chr16	67521233	67521664
chr16	67548128	67548700
chr16	67984820	67985117
chr16	68257739	68258051
chr16	70286940	70287221
chr16	84014007	84014551
chr16	85354583	85355402
chr16	85558814	85559445
chr16	87860785	87861155
chr16	88471253	88475635
chr16	88524793	88528567
chr16	88635849	88636230
chr16	88744915	88745332
chr16	88782466	88782895
chr16	88799139	88800807
chr16	88869204	88874543
chr16	88905034	88907294
chr16	88954323	88955611
chr16	89156050	89157134
chr16	89174539	89175802
chr16	89195219	89195949
chr16	89285890	89286584
chr16	89293073	89293601
chr16	89564968	89566529
chr16	89572682	89573128
chr16	89639928	89640228
chr16	89707714	89708208
chr16	89871051	89871381
chr16	89925759	89926531
chr16	89994899	89996028
chr16	90050073	90050438
chr17	134278	134713
chr17	1052861	1053298
chr17	2058721	2059620
chr17	2368994	2369312
chr17	3913722	3914384
chr17	3973723	3974813
chr17	7851405	7852078
chr17	8138850	8139405
chr17	8326429	8327493
chr17	17839915	17840716
chr17	17860139	17860604
chr17	30728505	30728993
chr17	38892268	38892965
chr17	39622027	39622375
chr17	40075053	40075928
chr17	40362023	40362419
chr17	40556879	40558165
chr17	45129956	45130346
chr17	48024581	48025630
chr17	48585136	48585513
chr17	50113817	50114132
chr17	50148065	50148359
chr17	50348835	50349149
chr17	50565365	50566290
chr17	67374778	67375065
chr17	68201003	68201347
chr17	74462656	74463684
chr17	74741968	74742384
chr17	74865638	74866075
chr17	75827298	75828123
chr17	76268337	76268686
chr17	76277236	76277597
chr17	77881099	77882002
chr17	78250819	78251553
chr17	78357234	78357675
chr17	80263137	80263423
chr17	80989146	80989465
chr17	81023513	81024173
chr17	81651282	81651597
chr17	81933963	81934691
chr17	82001133	82001432
chr17	82019872	82020331
chr17	82100451	82100866
chr17	82200715	82201051
chr17	82239902	82242515
chr17	82905170	82905699
chr17	83089911	83090319
chr17_KI270857v1_alt	2165544	2165913
chr18	57583566	57583982
chr18	79357077	79357365
chr18	79961483	79962107
chr19	311506	311921
chr19	491400	492477
chr19	510547	511790
chr19	737737	738153
chr19	960911	961617
chr19	1085860	1086398
chr19	1209742	1210257
chr19	1256131	1257040
chr19	1278979	1280052
chr19	1396762	1397587
chr19	1455364	1456306
chr19	1612682	1613332
chr19	1647176	1648118
chr19	1826079	1826724
chr19	1877177	1877988
chr19	2032118	2032571
chr19	2081191	2081493
chr19	2230987	2232044
chr19	2266465	2267407
chr19	2424435	2424905
chr19	3133177	3133640
chr19	3609842	3610345
chr19	3670267	3672511
chr19	3976534	3976843
chr19	4062566	4062985
chr19	4583812	4584392
chr19	4635685	4636869
chr19	5043328	5044400
chr19	5586074	5586361
chr19	5802197	5802875
chr19	7624269	7624606
chr19	8367196	8367571
chr19	8580493	8580899
chr19	10461039	10461722
chr19	11337059	11337542
chr19	13833203	13834017
chr19	13838786	13840753
chr19	13844966	13845487
chr19	14054582	14055016
chr19	14372284	14372618
chr19	14383982	14384369
chr19	14407870	14408530
chr19	15197666	15198099
chr19	15836475	15837550
chr19	16025601	16026090
chr19	16069973	16070860
chr19	16125146	16125739
chr19	16141189	16141510
chr19	16516996	16517512
chr19	16584385	16584774
chr19	16590007	16590312
chr19	16892385	16893524
chr19	16901560	16902264
chr19	17391281	17391733
chr19	17424951	17425380
chr19	17865553	17866075
chr19	17969756	17970257
chr19	17998260	17998815
chr19	18277759	18278683
chr19	18440593	18440994
chr19	18478277	18478718
chr19	18603685	18604067
chr19	19462118	19462497
chr19	32672029	32672796
chr19	33804132	33804479
chr19	35003176	35003778
chr19	38361233	38362624
chr19	38730814	38731120
chr19	39401191	39404160
chr19	40417266	40417713
chr19	40603626	40604359
chr19	41322643	41324435
chr19	42316630	42317176
chr19	44911025	44911492
chr19	45439585	45440513
chr19	45446932	45447914
chr19	45485458	45485911
chr19	45514845	45515615
chr19	45717293	45717930
chr19	45883579	45883942
chr19	47300010	47300328
chr19	47765574	47765954
chr19	48395686	48396476
chr19	48627573	48628192
chr19	48630668	48631550
chr19	48713852	48714497
chr19	48794479	48794771
chr19	48961855	48962937
chr19	49054402	49054792
chr19	49658264	49658565
chr19	49890247	49890896
chr19	50795881	50797085
chr19	50811564	50811933
chr19	51460680	51464274
chr19	55350513	55350887
chr19	55373034	55374246
chr19	55440351	55440804
chr19	55621746	55622268
chr19	55665265	55665633
chr19	56118799	56119227
chr19	58258343	58258634
chr19	58469246	58469863
chr19	58561674	58562409
chr19_KI270866v1_alt	30468	30755
chr19_KI270868v1_alt	40981	41790
chr1_GL383519v1_alt	52760	53780
chr2	1695296	1695991
chr2	9405854	9406189
chr2	10332395	10332723
chr2	27081291	27081589
chr2	27539945	27540500
chr2	43219447	43220324
chr2	85437332	85438336
chr2	94211084	94211405
chr2	94763801	94764150
chr2	94873767	94874611
chr2	96529622	96529984
chr2	96763883	96764471
chr2	113591561	113591997
chr2	113603387	113604249
chr2	176097391	176097709
chr2	207610392	207610715
chr2	216882872	216883203
chr2	218272645	218273092
chr2	218405590	218408168
chr2	218995937	218996560
chr2	219128449	219128872
chr2	219509124	219511741
chr2	240616009	240616299
chr2	240622741	240623137
chr2	241561456	241561738
chr2	241706210	241706522
chr2	241896240	241896758
chr20	1777082	1777391
chr20	3729956	3730357
chr20	4811723	4812442
chr20	5475268	5475603
chr20	25479142	25479903
chr20	34987077	34987807
chr20	35287309	35287674
chr20	49230326	49231136
chr20	58648205	58648559
chr20	59011228	59011569
chr20	62663937	62664356
chr20	62827986	62828318
chr20	63257189	63258071
chr20	63540187	63540589
chr20	63544565	63545670
chr20	63570746	63571962
chr20	63938434	63938822
chr20	64054189	64054553
chr20	64072362	64073119
chr20	64104486	64104832
chr20_KI270869v1_alt	11129	11599
chr20_KI270871v1_alt	28373	28829
chr21	5075539	5076170
chr21	8392566	8393438
chr21	8398270	8398983
chr21	9818902	9819649
chr21	13850886	13851268
chr21	33067118	33068053
chr21	35051413	35051694
chr21	43922240	43922610
chr21	44121288	44121655
chr21	44139704	44140353
chr21	44196391	44196699
chr21	44293345	44293833
chr21	44307317	44307733
chr21	44328292	44329110
chr21	44428427	44428830
chr21	45402177	45402564
chr21	45501563	45501941
chr21	45512859	45513235
chr21	45835548	45835907
chr21	45916450	45916754
chr21	46134192	46134669
chr21	46182024	46182312
chr21	46651416	46651813
chr21_KI270872v1_alt	2804	3214
chr22	11829527	11829843
chr22	18419173	18419494
chr22	20109978	20110274
chr22	20134136	20134421
chr22	20147288	20147617
chr22	21280116	21280525
chr22	24259207	24259771
chr22	29202051	29203195
chr22	29208253	29209458
chr22	29303261	29304212
chr22	30243276	30243632
chr22	30302372	30302705
chr22	30609448	30609801
chr22	36331130	36332597
chr22	36451903	36452247
chr22	37284666	37285250
chr22	37306855	37307507
chr22	37660825	37661205
chr22	39237597	39237928
chr22	39454222	39454743
chr22	39522821	39523457
chr22	41444083	41444489
chr22	41920445	41921032
chr22	49629493	49629887
chr22	50060340	50060801
chr22	50217235	50217878
chr22	50276227	50276575
chr22	50291647	50291992
chr22	50329692	50330523
chr22	50622492	50622936
chr22	50732034	50732583
chr22_KI270733v1_random	125761	126259
chr3	48574517	48574954
chr3	49872588	49873562
chr3	52052686	52053419
chr3	52296929	52297555
chr3	75669092	75669394
chr3	119475632	119475997
chr3	128495324	128495957
chr3	129027187	129027520
chr3	138939589	138939872
chr3	188000403	188000767
chr3	194308082	194308374
chr3	194315259	194315755
chr3	195150298	195150833
chr3	196511703	196512348
chr4	708436	708755
chr4	746798	747285
chr4	828521	828913
chr4	848314	848604
chr4	955376	955789
chr4	996356	996921
chr4	997313	997703
chr4	1015316	1015669
chr4	1715176	1715535
chr4	3037960	3038497
chr4	3448486	3448822
chr4	30717169	30717543
chr4	131735135	131735857
chr4	131752699	131753013
chr5	318595	319023
chr5	748499	749188
chr5	753579	754821
chr5	787711	788023
chr5	1031039	1031373
chr5	2099134	2099425
chr5	14676300	14676611
chr5	88141390	88141682
chr5	119330484	119331095
chr5	132070572	132070870
chr5	134503307	134503669
chr5	150115688	150116036
chr5	172765096	172765727
chr5	177457443	177458287
chr5	181189009	181189576
chr6	4018421	4018784
chr6	27826199	27827523
chr6	28104714	28105069
chr6	28866492	28867006
chr6	30682273	30682593
chr6	35494394	35494759
chr6	35731246	35732409
chr6	37017801	37018616
chr6	42045817	42046125
chr6	167977438	167977741
chr6_GL000251v2_alt	356788	357292
chr6_GL000256v2_alt	174887	176140
chr6_GL000256v2_alt	1983042	1983391
chr6_GL000256v2_alt	4876065	4877500
chr7	988913	989276
chr7	1059213	1059931
chr7	1445604	1445945
chr7	1468832	1469333
chr7	50558669	50559047
chr7	73827787	73828069
chr7	74206442	74207029
chr7	74217676	74218109
chr7	75235183	75235562
chr7	99478769	99479064
chr7	100108239	100108606
chr7	100433315	100433649
chr7	100569505	100570080
chr7	102548277	102548634
chr7	102608773	102609442
chr8	676621	677235
chr8	141119301	141119783
chr8	142276735	142277150
chr8	142738580	142739499
chr8	142739815	142740100
chr8	143278312	143279233
chr8	143293430	143294217
chr8	144532070	144532574
chr9	14590	14924
chr9	34986508	34986948
chr9	120896982	120897385
chr9	122377865	122378336
chr9	124855888	124856501
chr9	128115452	128116005
chr9	128146416	128146947
chr9	128721316	128721633
chr9	129172814	129173580
chr9	132988781	132989169
chr9	133133876	133134432
chr9	133359352	133359698
chr9	133464206	133464526
chr9	133476541	133476966
chr9	133742796	133743104
chr9	134328504	134329477
chr9	134376264	134376974
chr9	135616926	135617221
chr9	136309149	136309556
chr9	136357551	136357919
chr9	136690393	136691029
chr9	136723387	136723734
chr9	136859126	136859788
chr9	136971785	136972202
chr9	137023048	137023373
chr9	137067974	137068338
chr9	137214423	137215046
chr9	137243664	137244115
chr9	137280015	137280564
chrUn_GL000218v1	57511	57912
chrUn_GL000220v1	109379	109823
chrX	1296864	1298023
chrX	40645091	40645393
chrX	48701990	48702691
chrX	48789541	48790037
chrX	49176070	49176812
chrX	49190729	49191673
chrX	49230363	49231099
chrX	53284796	53285146
chrX	71720760	71721063
chrX	71760617	71761238
chrX	115843583	115844474
chrX	153487878	153488505
chrX	154347158	154347696
chrX	154386445	154386992
chrX	156000413	156002042
chrY	316008	316677
chrY	1296602	1297237
chrY	1450433	1450853
chrY	57186933	57188570
chrY	57216933	57217229
chr1	10028	10412
chr1	629646	630004
chr1	909797	910180
chr1	916789	917252
chr1	920821	922371
chr1	926971	927701
chr1	937091	937756
chr1	978225	978697
chr1	984087	984542
chr1	1014645	1015185
chr1	1072412	1072972
chr1	1088665	1089073
chr1	1117366	1117667
chr1	1181538	1183381
chr1	1210971	1211843
chr1	1215988	1216424
chr1	1248298	1249736
chr1	1258253	1258614
chr1	1288208	1288701
chr1	1351382	1352147
chr1	1437603	1438943
chr1	1513895	1514419
chr1	1597306	1598157
chr1	1697778	1698139
chr1	1701049	1701744
chr1	2210470	2210766
chr1	2214492	2215011
chr1	2299846	2302049
chr1	2316586	2317216
chr1	3491180	3492287
chr1	3609023	3609450
chr1	3774191	3776609
chr1	3880978	3881557
chr1	6047273	6047626
chr1	6262358	6262790
chr1	9825440	9825784
chr1	12619334	12619717
chr1	15849518	15850168
chr1	15951535	15951822
chr1	16712100	16712534
chr1	16717511	16718786
chr1	20152093	20152442
chr1	20696612	20697031
chr1	20715391	20715840
chr1	21894000	21894287
chr1	25809694	25810347
chr1	26281834	26282537
chr1	26864691	26865573
chr1	27527038	27528179
chr1	27569670	27570453
chr1	28511427	28512034
chr1	28883792	28885338
chr1	32337802	32338239
chr1	33257687	33258050
chr1	35886900	35887219
chr1	36150532	36151074
chr1	38001404	38001692
chr1	38003752	38004441
chr1	39786731	39787086
chr1	41360211	41360492
chr1	47180804	47181850
chr1	71045817	71046203
chr1	110341280	110341603
chr1	145093082	145093869
chr1	150554082	150554362
chr1	151144932	151145307
chr1	154432669	154433081
chr1	155016426	155017787
chr1	155185086	155185648
chr1	156096895	156097215
chr1	156097692	156098028
chr1	156104983	156105271
chr1	156243763	156244208
chr1	156499075	156499361
chr1	156643911	156644383
chr1	156748544	156748852
chr1	156894744	156895570
chr1	160100923	160101289
chr1	161526236	161526576
chr1	164588820	164589227
chr1	178488203	178488493
chr1	180925841	180926378
chr1	181734465	181734783
chr1	183567479	183567878
chr1	203289406	203290049
chr1	203628071	203629048
chr1	204465903	204466305
chr1	206012212	206012632
chr1	225467298	225467950
chr1	227730508	227731001
chr1	228463715	228464091
chr1	228513445	228513904
chr1	228647813	228648108
chr10	1046407	1046851
chr10	43406062	43406651
chr10	48480736	48481269
chr10	69507828	69508258
chr10	71710420	71710735
chr10	71775169	71775716
chr10	72275731	72276280
chr10	78303037	78303704
chr10	79070840	79071544
chr10	97759388	97759846
chr10	100370933	100371566
chr10	102112400	102112781
chr10	102117059	102118441
chr10	102403616	102404228
chr10	102422609	102423110
chr10	102433594	102434143
chr10	126672460	126672770
chr10	132250215	132250566
chr10	132448076	132449484
chr10	133245097	133246302
chr10	133278444	133279397
chr10	133349349	133349855
chr11	297253	297804
chr11	800462	800835
chr11	1159642	1160054
chr11	2315049	2315432
chr11	3614450	3614819
chr11	17353484	17353825
chr11	33893814	33894268
chr11	45179911	45181356
chr11	46369417	46370119
chr11	46389205	46389779
chr11	47392678	47393707
chr11	60848843	60849186
chr11	61841965	61842280
chr11	62553101	62554389
chr11	63918676	63919265
chr11	63976008	63976384
chr11	64248350	64248685
chr11	64620266	64622267
chr11	64688541	64689092
chr11	64724798	64725543
chr11	64861286	64861600
chr11	65212207	65212581
chr11	65441991	65442476
chr11	65555394	65555972
chr11	65589430	65589999
chr11	65643751	65644037
chr11	65652241	65653145
chr11	66068006	66068413
chr11	66314775	66315218
chr11	66338043	66338361
chr11	67285646	67286227
chr11	67286899	67287850
chr11	67371695	67372393
chr11	68019636	68019939
chr11	68053174	68053563
chr11	69297189	69297855
chr11	72015595	72016111
chr11	72235290	72235765
chr11	75428466	75428768
chr11	76664087	76664545
chr11	76672572	76672986
chr11	89876402	89876696
chr11	128619747	128620348
chr11	134166533	134166954
chr12	1661495	1662348
chr12	1916539	1917022
chr12	3198414	3198715
chr12	6554228	6554547
chr12	6778800	6779361
chr12	6825568	6826031
chr12	6846552	6847174
chr12	6891144	6891616
chr12	6935926	6936286
chr12	6941351	6941962
chr12	6953334	6954342
chr12	12724036	12724462
chr12	13101117	13101599
chr12	24904108	24904416
chr12	47738226	47738549
chr12	47776084	47776514
chr12	49058768	49059444
chr12	49088178	49088740
chr12	50110241	50110598
chr12	52020671	52021038
chr12	53051588	53052611
chr12	53067490	53067784
chr12	53198779	53199354
chr12	53213256	53213687
chr12	54389185	54389704
chr12	56717827	56718656
chr12	57090633	57090936
chr12	57234998	57235657
chr12	57239076	57239617
chr12	57242499	57244175
chr12	108629963	108630382
chr12	120220507	120220790
chr12	120228250	120229190
chr12	122983203	122984298
chr12	123736716	123737067
chr12	124432022	124432815
chr12	124784660	124785391
chr12	131895890	131896423
chr12	132491551	132491933
chr12	132558161	132558554
chr12	132640136	132640543
chr13	49378466	49379034
chr13	64077081	64077430
chr13	77328954	77330058
chr13	77660835	77661251
chr13	112859457	112859907
chr13	113162285	113162571
chr13	113837143	113837470
chr13	114134488	114134782
chr14	20800032	20800418
chr14	22838466	22838808
chr14	65054535	65055097
chr14	73741464	73742746
chr14	73752872	73753197
chr14	77499896	77500220
chr14	90060305	90060871
chr14	91317484	91318076
chr14	92657544	92657974
chr14	99606507	99606836
chr14	100068348	100068965
chr14	100142200	100143283
chr14	100309228	100309602
chr14	104725314	104725913
chr14	104926376	104926676
chr14	105149497	105149800
chr14	105170999	105171867
chr14	105182807	105183118
chr14	105471529	105471849
chr14	105480561	105483941
chr15	24956373	24956709
chr15	40927531	40927839
chr15	45198727	45199434
chr15	52137601	52137906
chr15	63909920	63910348
chr15	70916852	70917143
chr15	74218617	74219080
chr15	74545971	74546620
chr15	74598201	74598736
chr15	74610066	74611476
chr15	74789983	74790694
chr15	74954390	74955127
chr15	75203498	75204089
chr15	75339611	75340068
chr15	75503907	75504213
chr15	75607208	75607513
chr15	80560644	80561299
chr15	88897268	88897796
chr15	89758332	89759282
chr15	90193040	90193561
chr15	101980272	101981186
chr16	175150	175452
chr16	388204	388625
chr16	549798	550348
chr16	558423	558823
chr16	561601	562265
chr16	584010	584416
chr16	586931	587443
chr16	629399	629904
chr16	677704	678082
chr16	693195	693787
chr16	799146	799471
chr16	802442	802742
chr16	1231868	1232668
chr16	1331761	1332358
chr16	1495323	1495633
chr16	1769305	1770018
chr16	1960685	1961007
chr16	2022842	2023732
chr16	2216009	2216292
chr16	2473117	2473624
chr16	2512147	2512472
chr16	2526104	2526544
chr16	2717170	2717900
chr16	2961611	2962757
chr16	2991239	2991738
chr16	3141455	3141933
chr16	3148389	3148868
chr16	3578617	3579430
chr16	4797631	4797952
chr16	11493503	11494493
chr16	16074031	16074577
chr16	18347692	18348110
chr16	21507182	21507617
chr16	28364580	28364928
chr16	29227846	29228467
chr16	29313746	29314060
chr16	29469743	29470037
chr16	29600271	29600612
chr16	29841428	29842136
chr16	30004890	30005305
chr16	30397329	30397813
chr16	30525125	30525468
chr16	30946502	30947115
chr16	31466792	31467599
chr16	32883172	32883490
chr16	46623236	46624304
chr16	48621194	48621746
chr16	56341910	56342362
chr16	57544067	57544566
chr16	57669837	57670235
chr16	57757339	57757734
chr16	67533007	67533358
chr16	68079550	68080433
chr16	68289479	68289805
chr16	68356288	68356927
chr16	83969620	83969952
chr16	85659989	85660285
chr16	87862127	87862478
chr16	88470053	88470922
chr16	88528897	88529214
chr16	88636726	88637319
chr16	88688107	88688590
chr16	88695680	88696266
chr16	88721989	88722517
chr16	88738662	88739099
chr16	88743991	88744543
chr16	88824543	88825576
chr16	88853480	88854992
chr16	88864269	88865074
chr16	88876933	88878710
chr16	88884790	88886907
chr16	88971914	88975664
chr16	89097074	89097461
chr16	89173657	89174112
chr16	89197331	89197666
chr16	89276946	89280393
chr16	89291865	89292296
chr16	89299069	89300370
chr16	89302956	89303604
chr16	89563485	89564610
chr16	89847563	89848414
chr16	89924448	89925069
chr16	90031821	90032796
chr16	90100612	90100996
chr16_KI270853v1_alt	523595	523882
chr17	1488127	1489038
chr17	1740008	1741276
chr17	4790087	4790601
chr17	7430285	7430575
chr17	8120458	8122072
chr17	8153623	8154703
chr17	8188592	8189070
chr17	8290530	8290843
chr17	17304974	17305842
chr17	17504828	17505114
chr17	17825307	17825640
chr17	27602685	27603629
chr17	28224230	28224660
chr17	28740947	28742333
chr17	29591278	29591790
chr17	29614869	29615940
chr17	31433367	31433697
chr17	37987013	37987329
chr17	39223189	39223681
chr17	39661619	39661949
chr17	39663025	39663405
chr17	40307118	40307694
chr17	40339145	40339448
chr17	42183800	42184295
chr17	42518548	42519175
chr17	42556214	42556522
chr17	42762846	42763386
chr17	43231492	43232742
chr17	43235823	43236542
chr17	43243102	43243581
chr17	43253034	43253493
chr17	43279961	43280333
chr17	43281936	43282378
chr17	43286071	43286889
chr17	43288231	43288610
chr17	43292240	43292780
chr17	43298042	43298403
chr17	44095352	44096384
chr17	44326720	44327066
chr17	44373969	44374489
chr17	44767687	44768134
chr17	45223997	45224378
chr17	48026675	48026984
chr17	48541934	48542431
chr17	48624899	48625335
chr17	49217808	49218227
chr17	50147122	50147678
chr17	64411341	64412004
chr17	74871569	74871903
chr17	74953229	74953583
chr17	75033681	75034833
chr17	75272751	75273294
chr17	75749804	75750269
chr17	75821437	75822479
chr17	75846367	75846671
chr17	75858412	75859149
chr17	76029306	76030017
chr17	77386338	77386834
chr17	77425017	77425565
chr17	78140091	78141180
chr17	78143626	78144391
chr17	79305950	79306479
chr17	79835348	79836011
chr17	81094776	81095788
chr17	81101912	81102208
chr17	81106152	81106535
chr17	81122965	81123544
chr17	81235347	81235851
chr17	81241571	81242825
chr17	81245584	81246040
chr17	81448979	81449289
chr17	81453668	81454399
chr17	81533879	81534627
chr17	81537690	81538455
chr17	81713534	81713866
chr17	81821442	81822339
chr17	81831607	81831916
chr17	81865824	81868385
chr17	81929787	81930213
chr17	81958409	81958712
chr17	82048643	82049274
chr17	82053575	82053896
chr17	82077286	82078217
chr17	82150196	82150528
chr17	82153872	82155066
chr17	82196554	82196883
chr17	82199568	82200183
chr17	82225444	82227354
chr17	82243099	82243662
chr17	82315141	82315691
chr17	82435004	82435515
chr17	82662857	82663222
chr17_KI270857v1_alt	2739034	2739518
chr18	5298341	5298635
chr18	76492825	76493292
chr18	79393722	79394705
chr18	79401485	79401880
chr19	199934	200386
chr19	342953	343269
chr19	440847	441459
chr19	588302	588645
chr19	623352	623814
chr19	664835	665273
chr19	682258	683600
chr19	720321	721119
chr19	736988	737330
chr19	800986	801529
chr19	872681	873514
chr19	898721	899418
chr19	1015440	1016020
chr19	1029411	1029922
chr19	1037839	1038198
chr19	1038533	1038933
chr19	1046842	1047235
chr19	1069389	1069681
chr19	1102019	1102473
chr19	1113527	1113859
chr19	1165081	1165507
chr19	1231656	1233272
chr19	1239604	1240172
chr19	1492514	1493525
chr19	1515056	1515815
chr19	1521572	1522176
chr19	1854871	1861013
chr19	2083275	2083880
chr19	2087536	2088250
chr19	2122135	2122596
chr19	2232540	2232889
chr19	2722977	2724069
chr19	3176790	3177206
chr19	3275312	3276556
chr19	3357967	3358387
chr19	3361126	3362277
chr19	3520035	3521039
chr19	3535749	3536106
chr19	3604904	3605342
chr19	3611089	3611687
chr19	3665777	3666261
chr19	3698501	3698856
chr19	3710300	3710722
chr19	3963702	3964715
chr19	4556152	4557209
chr19	5677807	5678387
chr19	5691952	5693523
chr19	5894148	5895638
chr19	6528907	6529255
chr19	6718157	6718636
chr19	6753576	6753983
chr19	7544232	7545110
chr19	7853292	7853676
chr19	7862383	7862991
chr19	7927157	7928134
chr19	7929533	7929977
chr19	8050397	8051245
chr19	10114007	10114386
chr19	10114766	10115570
chr19	10293327	10293949
chr19	10553733	10554636
chr19	10643986	10644562
chr19	10810923	10812298
chr19	11210037	11210337
chr19	11255835	11256138
chr19	11478094	11478895
chr19	12664433	12664854
chr19	12673970	12674368
chr19	12689504	12690076
chr19	12783852	12785249
chr19	12828738	12829140
chr19	12832359	12832815
chr19	12954176	12954518
chr19	12993252	12994117
chr19	13097482	13101550
chr19	13844178	13844529
chr19	13872537	13873407
chr19	13880397	13881792
chr19	14150537	14151572
chr19	14476565	14476987
chr19	15452143	15452840
chr19	16206648	16206944
chr19	16861582	16861971
chr19	17379121	17379566
chr19	17423913	17424200
chr19	17496521	17496876
chr19	17620751	17621137
chr19	17630009	17630370
chr19	17686820	17687160
chr19	17873821	17874237
chr19	17999506	17999885
chr19	18156972	18157272
chr19	18279189	18280580
chr19	18317978	18318867
chr19	18421718	18422152
chr19	18520452	18521015
chr19	18596418	18597119
chr19	18898306	18898660
chr19	19057407	19057984
chr19	21585060	21585528
chr19	35702133	35703009
chr19	35786637	35787252
chr19	35803532	35804109
chr19	38251121	38251502
chr19	38733060	38733662
chr19	38843424	38843721
chr19	39127823	39128117
chr19	41307953	41308507
chr19	41871461	41872276
chr19	42198279	42200037
chr19	42244619	42244997
chr19	42270528	42271154
chr19	42295933	42296390
chr19	42857113	42857481
chr19	43535164	43535538
chr19	43562506	43563213
chr19	43779445	43779936
chr19	44753088	44753786
chr19	44844494	44844894
chr19	44847525	44848374
chr19	45159350	45159631
chr19	45766306	45766747
chr19	45784248	45784555
chr19	46626293	46626686
chr19	46633850	46634827
chr19	46637914	46639489
chr19	46718603	46718972
chr19	47407071	47407605
chr19	48330279	48331004
chr19	48462615	48462961
chr19	48588835	48589338
chr19	48632880	48633340
chr19	48751027	48751360
chr19	48812177	48812624
chr19	48866748	48867193
chr19	48874461	48876906
chr19	49056035	49056718
chr19	49165779	49166112
chr19	49355701	49356057
chr19	49515688	49516099
chr19	49592875	49593678
chr19	49638001	49638518
chr19	49819914	49820233
chr19	49869205	49870249
chr19	49894965	49895578
chr19	49971084	49971577
chr19	50382491	50383155
chr19	50660011	50660298
chr19	51122803	51123261
chr19	55257340	55257849
chr19	55305249	55305668
chr19	55351901	55352393
chr19	55482669	55483761
chr19	55489892	55490195
chr19	58363945	58364778
chr19	58396892	58397359
chr19	58453454	58453760
chr19	58464837	58465367
chr19	58477496	58478097
chr19	58513264	58514565
chr19	58551464	58552003
chr19	58584532	58585380
chr19_KI270865v1_alt	5781	6239
chr19_KI270868v1_alt	39551	39958
chr19_KI270868v1_alt	52327	53112
chr1_KI270762v1_alt	118619	119405
chr2	235380	235691
chr2	9400552	9400920
chr2	28390154	28390638
chr2	71604496	71604824
chr2	74461526	74461981
chr2	85326500	85326805
chr2	85661227	85661524
chr2	96509695	96510007
chr2	112727776	112728117
chr2	113602270	113602588
chr2	126657596	126658445
chr2	130727395	130727925
chr2	156334018	156334907
chr2	161414383	161414785
chr2	199455854	199456438
chr2	201283001	201283557
chr2	218067179	218067726
chr2	218394023	218395033
chr2	218404614	218405259
chr2	219000195	219000696
chr2	219560630	219561048
chr2	231714730	231716554
chr2	232326132	232327254
chr2	232523991	232524415
chr2	232541576	232541940
chr2	233165794	233166570
chr2	238167287	238167597
chr2	240623657	240623945
chr2	240687572	240687874
chr2	240965635	240966090
chr2	241215150	241215832
chr20	773948	774347
chr20	3759753	3760241
chr20	10671646	10672304
chr20	25494337	25494840
chr20	30405194	30405823
chr20	32538136	32540537
chr20	32589344	32589693
chr20	36199596	36199990
chr20	47358647	47359180
chr20	62321053	62322136
chr20	62368844	62369243
chr20	62793847	62794788
chr20	62824533	62825668
chr20	62954089	62954940
chr20	63357271	63357719
chr20	63441284	63442228
chr20	63496558	63497283
chr20	63534626	63535573
chr20	63546150	63546504
chr20	63566106	63566677
chr20	63680469	63680895
chr20	63691729	63692598
chr20	63694222	63695125
chr20	63697728	63698217
chr20	63857373	63859594
chr20	63896419	63896823
chr20	63958297	63959020
chr20	63977224	63977646
chr20	63978122	63978419
chr20	64050855	64051250
chr20	64051730	64052264
chr21	5013191	5013556
chr21	8213728	8215881
chr21	8251344	8252046
chr21	8390256	8391525
chr21	8396662	8397538
chr21	8434083	8434764
chr21	8441187	8447017
chr21	41864981	41865470
chr21	42122267	42122766
chr21	43171442	43171821
chr21	43657619	43658155
chr21	43688005	43688546
chr21	43743791	43744203
chr21	43814237	43814557
chr21	44138296	44139293
chr21	44203986	44204443
chr21	44292206	44292528
chr21	44330003	44330743
chr21	44334792	44336077
chr21	44512113	44512589
chr21	44593745	44594035
chr21	44816555	44816896
chr21	44863231	44863516
chr21	44930126	44930761
chr21	44933777	44934090
chr21	45348776	45349124
chr21	45491530	45492082
chr21	45532960	45533512
chr21	45891881	45892174
chr21	45912600	45912972
chr21	45983260	45983640
chr21	45997102	45997450
chr21	46152896	46153874
chr21	46227303	46227607
chr21	46423796	46424447
chr21_KI270872v1_alt	12248	12863
chr22	17772527	17772910
chr22	18610349	18610693
chr22	19176097	19176540
chr22	19988942	19989403
chr22	20014876	20015210
chr22	20082135	20082471
chr22	20108661	20109102
chr22	20148521	20148885
chr22	23404598	23405066
chr22	23534029	23535030
chr22	23783661	23784170
chr22	24246195	24246561
chr22	24425614	24426120
chr22	24434339	24435103
chr22	24634019	24634311
chr22	25762253	25762679
chr22	29265712	29266131
chr22	30208422	30208715
chr22	30263790	30264112
chr22	30380862	30381177
chr22	30423710	30424458
chr22	30575732	30576050
chr22	36368399	36369455
chr22	37241942	37243069
chr22	37416498	37417021
chr22	37617003	37617322
chr22	37631842	37632138
chr22	37636210	37637051
chr22	38735582	38735930
chr22	39310512	39312430
chr22	39534553	39534924
chr22	40409841	40410153
chr22	41912954	41913547
chr22	41928129	41928638
chr22	41941485	41941871
chr22	42150476	42151228
chr22	42282292	42282654
chr22	42643137	42643418
chr22	43263933	43264302
chr22	44160484	44160940
chr22	44735812	44736100
chr22	45978492	45979513
chr22	46664182	46664545
chr22	50083852	50084323
chr22	50112401	50112873
chr22	50171787	50172168
chr22	50238833	50239122
chr22	50263442	50264018
chr22	50287849	50288305
chr22	50303264	50305322
chr22	50445323	50445721
chr22	50472665	50473005
chr22	50489167	50489565
chr22	50699581	50699981
chr22	50703396	50704271
chr22	50727573	50728117
chr22_KI270733v1_random	126761	127803
chr22_KI270877v1_alt	83008	83724
chr2_KI270776v1_alt	27418	27883
chr3	9914967	9916027
chr3	13546669	13547129
chr3	37986643	37986967
chr3	39152056	39152528
chr3	47009278	47009673
chr3	48087477	48087788
chr3	48436133	48436613
chr3	49701638	49702593
chr3	49716010	49716400
chr3	51669507	51670055
chr3	51956490	51956818
chr3	53162828	53163299
chr3	53167023	53167374
chr3	126104801	126105145
chr3	127339973	127340293
chr3	128077375	128077688
chr3	129608327	129608780
chr3	133785108	133785459
chr3	133892358	133892925
chr3	143120873	143121356
chr3	184236479	184236809
chr3	194134515	194135058
chr3	194137290	194138003
chr3	195851943	195852280
chr4	657380	658564
chr4	665925	666445
chr4	703838	704244
chr4	726116	726452
chr4	965315	965748
chr4	968631	969019
chr4	971432	971921
chr4	1000757	1001041
chr4	1746160	1747019
chr4	2043547	2043923
chr4	2796738	2797423
chr4	2800453	2801389
chr4	2834153	2834817
chr4	3246709	3247165
chr4	6278925	6279218
chr4	7941863	7942233
chr4	94340402	94340901
chr4	110196617	110197029
chr5	424109	424497
chr5	648627	651823
chr5	752609	753005
chr5	766928	767208
chr5	783183	783517
chr5	1091444	1091749
chr5	1525229	1525563
chr5	1553437	1553721
chr5	14483428	14483897
chr5	17218858	17219179
chr5	17598944	17599256
chr5	100901002	100901396
chr5	139392666	139393192
chr5	139661044	139661736
chr5	160197090	160197968
chr5	176197448	176197840
chr5	177429041	177429835
chr5	177442155	177442654
chr5	177494551	177494894
chr5	179863176	179863459
chr5	181206860	181207305
chr6	3053695	3054090
chr6	7140912	7141234
chr6	26125899	26126201
chr6	26195550	26196241
chr6	26215216	26215516
chr6	27836791	27837330
chr6	31727366	31727659
chr6	33904280	33905381
chr6	34246760	34247193
chr6	36680304	36680654
chr6	41935707	41936554
chr6	43224515	43224994
chr6	108562426	108562859
chr6	113854897	113855671
chr6	158762967	158763409
chr6	160101387	160101672
chr6	160131205	160131798
chr6_GL000256v2_alt	298172	298457
chr6_GL000256v2_alt	3026662	3026946
chr7	603853	604803
chr7	889862	890322
chr7	906902	907438
chr7	2105330	2106286
chr7	2245790	2246361
chr7	2529046	2530679
chr7	2643846	2644201
chr7	5281232	5281542
chr7	5296777	5297363
chr7	30915058	30915882
chr7	44257761	44258074
chr7	50302675	50302984
chr7	75419177	75419572
chr7	94657854	94658563
chr7	98283897	98284429
chr7	99142178	99142671
chr7	100369056	100369575
chr7	100469445	100469961
chr7	100570621	100571448
chr7	100575015	100575406
chr7	100679251	100679828
chr7	101814129	101814507
chr7	102515823	102516381
chr7	102614773	102615073
chr7	104943573	104943916
chr7	128832192	128832473
chr7	150962840	150963373
chr7	151039205	151040332
chr8	11820173	11820753
chr8	22597268	22597658
chr8	41898576	41898899
chr8	68999657	69000054
chr8	102810431	102810966
chr8	133568878	133569188
chr8	141171833	141172187
chr8	143037751	143038083
chr8	143876186	143877413
chr8	143993942	143994390
chr8	144319917	144320282
chr8	144331910	144332563
chr8	144337496	144338523
chr8	144455908	144456535
chr8	144520680	144521432
chr8	144687448	144687999
chr8_KI270816v1_alt	284257	284599
chr8_KI270816v1_alt	293892	294318
chr9	35108974	35109660
chr9	35691137	35691532
chr9	35729854	35730480
chr9	37424601	37424934
chr9	42946863	42947498
chr9	61974411	61974787
chr9	63817766	63818275
chr9	70412381	70413426
chr9	95510718	95511609
chr9	99184431	99184713
chr9	123357707	123358115
chr9	124505215	124505517
chr9	127776274	127776798
chr9	127782885	127783713
chr9	127796507	127797029
chr9	127813401	127814156
chr9	127903428	127903992
chr9	127918388	127918884
chr9	127941181	127941474
chr9	128120171	128120539
chr9	129085617	129086283
chr9	129481457	129481872
chr9	132984158	132985569
chr9	133083574	133083975
chr9	133701786	133702166
chr9	134065958	134066355
chr9	134384080	134384594
chr9	134733134	134733613
chr9	135738537	135738893
chr9	135952070	135952441
chr9	136106923	136107587
chr9	136107933	136108260
chr9	136329935	136330365
chr9	136333658	136334185
chr9	136350995	136351366
chr9	136365183	136366514
chr9	136525548	136526393
chr9	136544115	136544482
chr9	136655152	136657294
chr9	136688815	136689296
chr9	136713705	136715427
chr9	136719120	136719626
chr9	136802722	136803565
chr9	136833040	136833777
chr9	136843539	136844447
chr9	136947607	136948152
chr9	137021858	137022346
chr9	137030141	137030448
chr9	137150416	137151584
chr9	137218608	137219197
chr9	137279400	137279682
chr9	137303521	137303802
chr9	137451152	137451649
chr9	137460961	137462014
chrUn_GL000220v1	113298	117980
chrX	274765	275091
chrX	38805705	38806273
chrX	40094369	40094757
chrX	40148413	40149267
chrX	48891630	48892087
chrX	49166160	49167656
chrX	49177195	49177966
chrX	129931258	129932668
chrX	153945901	153946750
chrX	154348576	154349129
chr1	29025	29350
chr1	630770	631380
chr1	632998	633453
chr1	778379	779179
chr1	827014	828008
chr1	876457	876879
chr1	904133	904491
chr1	905506	905881
chr1	922705	923807
chr1	925189	926002
chr1	930926	931342
chr1	938275	940164
chr1	940512	941692
chr1	959054	959582
chr1	960371	960812
chr1	961349	962688
chr1	973334	973708
chr1	999204	1001132
chr1	1001568	1002216
chr1	1013213	1014107
chr1	1019087	1022928
chr1	1032196	1033230
chr1	1058434	1060313
chr1	1062316	1062778
chr1	1063544	1064363
chr1	1073761	1074858
chr1	1086295	1086880
chr1	1090869	1091190
chr1	1115916	1117078
chr1	1135090	1136373
chr1	1166495	1166834
chr1	1167714	1168197
chr1	1169052	1169440
chr1	1169928	1171044
chr1	1173909	1174229
chr1	1204838	1205569
chr1	1205855	1206321
chr1	1212361	1213465
chr1	1218927	1219393
chr1	1227579	1228178
chr1	1231564	1232405
chr1	1241910	1242288
chr1	1242913	1243284
chr1	1244137	1244555
chr1	1245313	1245819
chr1	1246120	1246606
chr1	1255370	1255718
chr1	1272882	1274654
chr1	1296620	1298298
chr1	1305221	1306681
chr1	1307331	1310407
chr1	1311017	1311638
chr1	1312187	1312737
chr1	1315208	1315594
chr1	1324649	1325379
chr1	1340484	1341021
chr1	1349152	1349959
chr1	1352765	1353559
chr1	1355657	1355977
chr1	1356290	1356991
chr1	1358400	1359198
chr1	1375156	1376516
chr1	1399382	1400039
chr1	1406296	1406619
chr1	1420894	1421381
chr1	1425975	1426378
chr1	1432696	1434063
chr1	1436276	1436710
chr1	1471409	1472440
chr1	1504871	1505616
chr1	1511553	1512956
chr1	1574402	1575208
chr1	1614714	1616276
chr1	1618059	1618785
chr1	1627754	1628246
chr1	1658604	1659803
chr1	1691440	1691884
chr1	1692342	1694108
chr1	1723536	1725213
chr1	1745864	1747172
chr1	1777905	1778415
chr1	1778890	1779259
chr1	1780299	1780824
chr1	1890105	1892157
chr1	1918109	1918488
chr1	1919077	1920031
chr1	2133284	2133893
chr1	2193921	2194314
chr1	2194714	2195910
chr1	2198804	2199769
chr1	2204012	2205684
chr1	2207009	2208954
chr1	2212466	2213287
chr1	2227391	2228042
chr1	2229053	2229691
chr1	2231416	2232139
chr1	2313535	2316220
chr1	2391122	2392164
chr1	2412130	2414547
chr1	2525994	2526901
chr1	2530338	2530942
chr1	2555078	2556288
chr1	2585328	2587648
chr1	2594320	2594726
chr1	2611177	2611559
chr1	2801509	2801947
chr1	3493516	3493867
chr1	3624191	3624791
chr1	3625212	3625655
chr1	3727075	3727463
chr1	3771844	3773803
chr1	3796071	3796942
chr1	3856849	3857623
chr1	3857920	3858331
chr1	3899478	3901507
chr1	5991645	5993357
chr1	6026406	6027395
chr1	6199043	6199808
chr1	6204714	6205771
chr1	6207450	6208020
chr1	6235771	6236114
chr1	6359317	6359832
chr1	6393192	6394092
chr1	6420432	6420748
chr1	6459816	6460440
chr1	6462791	6463110
chr1	6466104	6466437
chr1	6485736	6486103
chr1	6554307	6554804
chr1	6579551	6580947
chr1	6600183	6600649
chr1	6601298	6601925
chr1	6602240	6603701
chr1	6612761	6614921
chr1	6624903	6625427
chr1	6701297	6702199
chr1	6784297	6786448
chr1	7669453	7669997
chr1	7704586	7705019
chr1	7771002	7771704
chr1	7783575	7784515
chr1	7953954	7954532
chr1	7961152	7962027
chr1	8423673	8424463
chr1	8703126	8703735
chr1	8817768	8818193
chr1	8878679	8879451
chr1	9129170	9129549
chr1	9234313	9235082
chr1	9539011	9540237
chr1	9588677	9589422
chr1	9629799	9630221
chr1	9689118	9689754
chr1	9717281	9718077
chr1	9824037	9824578
chr1	9910092	9911082
chr1	9943037	9943349
chr1	10032422	10033647
chr1	10210085	10210928
chr1	10398451	10399406
chr1	10430227	10431026
chr1	10472182	10472560
chr1	10474873	10475405
chr1	11012386	11013049
chr1	11060041	11060456
chr1	11099435	11099818
chr1	11272786	11273717
chr1	11478834	11479385
chr1	11680914	11681649
chr1	11735915	11736490
chr1	11803137	11803536
chr1	11805749	11806500
chr1	11908378	11909809
chr1	11934290	11934957
chr1	11979893	11980704
chr1	12005405	12006045
chr1	12019087	12019872
chr1	12229716	12230305
chr1	12230750	12231093
chr1	12478124	12479050
chr1	12616345	12616777
chr1	12618072	12618767
chr1	13699976	13700360
chr1	13748951	13749771
chr1	14923877	14924222
chr1	15153416	15153796
chr1	15409233	15410141
chr1	15411150	15411447
chr1	15523931	15525778
chr1	15526448	15527382
chr1	15603342	15603792
chr1	15616929	15617925
chr1	15834437	15836358
chr1	15836878	15837589
chr1	15847227	15848899
chr1	15975488	15976166
chr1	16026990	16027316
chr1	16048732	16049313
chr1	16056040	16056509
chr1	16133104	16133567
chr1	16206313	16207174
chr1	16217102	16218028
chr1	16236397	16237200
chr1	16351890	16352874
chr1	16367021	16367917
chr1	16440354	16440649
chr1	16498781	16499571
chr1	16513401	16514627
chr1	16612976	16613927
chr1	16625600	16626355
chr1	16644089	16645504
chr1	16666107	16667485
chr1	16719174	16719709
chr1	16739993	16741357
chr1	16895575	16896835
chr1	16921411	16922264
chr1	16923095	16923589
chr1	16929539	16930271
chr1	16945656	16946065
chr1	16948254	16948684
chr1	17011566	17012122
chr1	17053820	17054590
chr1	17307896	17308375
chr1	17406013	17406605
chr1	17437657	17438850
chr1	18481877	18482256
chr1	18902492	18903201
chr1	18956525	18957290
chr1	19209770	19210640
chr1	19251449	19251857
chr1	19311874	19313074
chr1	19325415	19326961
chr1	19484530	19486452
chr1	19596713	19597566
chr1	19643990	19644498
chr1	19882446	19882886
chr1	20185628	20186727
chr1	20507810	20508330
chr1	20552054	20552747
chr1	20633545	20634015
chr1	20661164	20662085
chr1	20786355	20787741
chr1	21175829	21176893
chr1	21265932	21266508
chr1	21345170	21345910
chr1	21439822	21440336
chr1	21618909	21619227
chr1	21782552	21784230
chr1	21936804	21937705
chr1	22024902	22025895
chr1	22052513	22053608
chr1	22451711	22452554
chr1	23019302	23020279
chr1	23168013	23168808
chr1	23343665	23344862
chr1	23367983	23369856
chr1	23483802	23484776
chr1	23743004	23743431
chr1	23778008	23778648
chr1	23790862	23791307
chr1	23800395	23800951
chr1	23868108	23868548
chr1	23959138	23960084
chr1	23979940	23980601
chr1	24321879	24322349
chr1	24413411	24413744
chr1	24415332	24415993
chr1	24502279	24503120
chr1	24642601	24643766
chr1	24744950	24745839
chr1	25022149	25022913
chr1	25232088	25232829
chr1	25247115	25247991
chr1	25267214	25268386
chr1	25338123	25338894
chr1	25429977	25431301
chr1	25543300	25543832
chr1	25549312	25549952
chr1	25616085	25617050
chr1	25819253	25821088
chr1	25859141	25859802
chr1	25875609	25876015
chr1	25905487	25905908
chr1	25906259	25907095
chr1	26067096	26067395
chr1	26110880	26112440
chr1	26169615	26170289
chr1	26233706	26234464
chr1	26279335	26280649
chr1	26306226	26306857
chr1	26471672	26473422
chr1	26529285	26530595
chr1	26530957	26531373
chr1	26541616	26543121
chr1	26545561	26546264
chr1	26556721	26557067
chr1	26692358	26693470
chr1	26695221	26697292
chr1	26786609	26788559
chr1	26889896	26890583
chr1	26899912	26900278
chr1	26921354	26922163
chr1	26993284	26993922
chr1	27012871	27013479
chr1	27233766	27235737
chr1	27321915	27322664
chr1	27343052	27343734
chr1	27365385	27366406
chr1	27366963	27367421
chr1	27489413	27490941
chr1	27525447	27526598
chr1	27556945	27558358
chr1	27568037	27569030
chr1	27601855	27602611
chr1	27603208	27604222
chr1	27634036	27634655
chr1	27662730	27663296
chr1	27725431	27726426
chr1	27773168	27773698
chr1	27830486	27831201
chr1	27872282	27872923
chr1	27959825	27960283
chr1	28088176	28088812
chr1	28235712	28236377
chr1	28259254	28260112
chr1	28369452	28370296
chr1	28505567	28505870
chr1	28510172	28510558
chr1	28517821	28518893
chr1	28553015	28553493
chr1	28581965	28582412
chr1	28642648	28643461
chr1	28647926	28649299
chr1	28668639	28669688
chr1	28736401	28737319
chr1	28886791	28887580
chr1	28887905	28888300
chr1	28914044	28915065
chr1	29181069	29182752
chr1	29235993	29236831
chr1	29282971	29283655
chr1	30718042	30719803
chr1	30756728	30757235
chr1	30757553	30758059
chr1	31065117	31066212
chr1	31296370	31297284
chr1	31644391	31645288
chr1	31689392	31689832
chr1	31762605	31763352
chr1	31764625	31765214
chr1	31937433	31938921
chr1	31944046	31945027
chr1	32013528	32014285
chr1	32014625	32014906
chr1	32072568	32073841
chr1	32108058	32108680
chr1	32179596	32180163
chr1	32200600	32202011
chr1	32205032	32205639
chr1	32291697	32292521
chr1	32335644	32337448
chr1	32351130	32352235
chr1	32394048	32394936
chr1	32650216	32651695
chr1	32701720	32702053
chr1	32703057	32703498
chr1	32754197	32755015
chr1	32817113	32818369
chr1	33036622	33036971
chr1	33080775	33081548
chr1	33180592	33181996
chr1	33349202	33350413
chr1	33430453	33431500
chr1	34859442	34859783
chr1	35031678	35032005
chr1	35192209	35193198
chr1	35268672	35269340
chr1	35557131	35557891
chr1	35715701	35716013
chr1	35718526	35719162
chr1	35769307	35770364
chr1	35930365	35931676
chr1	36088972	36089263
chr1	36149171	36149814
chr1	36155253	36157321
chr1	36224019	36224952
chr1	36322915	36324539
chr1	36385527	36386924
chr1	36397532	36397854
chr1	36463661	36464715
chr1	37474053	37474772
chr1	37514160	37515133
chr1	37595687	37596083
chr1	37690090	37690499
chr1	37691799	37692233
chr1	37794096	37794510
chr1	37807689	37808751
chr1	37859094	37860170
chr1	37945877	37946482
chr1	37999735	38000205
chr1	38005076	38006264
chr1	38012692	38012973
chr1	38213733	38214200
chr1	38859399	38860055
chr1	38872940	38873729
chr1	38990795	38992054
chr1	39104827	39105139
chr1	39408635	39408952
chr1	39413245	39413596
chr1	39491271	39491928
[truncated: 14,409 more rows]
