# Supplementary material for: USP20, a Super-enhancer Regulated Gene, Promotes Acute Myeloid Leukemia Progression through CTNNB1 Deubiquitination
Source: Int J Biol Sci. 2026 Feb 11;22(5):2665–86. doi: 10.7150/ijbs.122898 (PMC12965243; doi:10.7150/ijbs.122898)
Supplement: Supplementary file 3 — Supplementary tables. [file ijbsv22p2665s3.zip › 附表/Suppl/Supplementary Table 19.xlsx]

## Sheet: Sheet1
chr	start	end
chr1	136230	136904
chr1	913547	914236
chr1	932627	932997
chr1	1031417	1031759
chr1	1056765	1057130
chr1	1079076	1081343
chr1	1239367	1240353
chr1	1248860	1249739
chr1	1253743	1254216
chr1	1260985	1261411
chr1	1289324	1290574
chr1	1327727	1328536
chr1	1333466	1334666
chr1	1371098	1372786
chr1	1508489	1509231
chr1	1526569	1526869
chr1	1597128	1598004
chr1	1620558	1621018
chr1	1782496	1783090
chr1	1921717	1922001
chr1	2190818	2191239
chr1	2215609	2216196
chr1	2310883	2312922
chr1	2381513	2382472
chr1	2416136	2416522
chr1	2548233	2549166
chr1	3563069	3563526
chr1	3793668	3794164
chr1	3880944	3881245
chr1	9627146	9627441
chr1	10793689	10794570
chr1	11672891	11673298
chr1	11910350	11910686
chr1	15833202	15833516
chr1	15934997	15936139
chr1	16704504	16704922
chr1	16707291	16707784
chr1	16716823	16717215
chr1	16987217	16987558
chr1	19315406	19315933
chr1	21857096	21857437
chr1	23528093	23528740
chr1	26034835	26036861
chr1	26282620	26283195
chr1	27099763	27100068
chr1	27106794	27107089
chr1	27369152	27369713
chr1	27528649	27529828
chr1	27560422	27560763
chr1	27570677	27573102
chr1	27606963	27607405
chr1	27659617	27660101
chr1	27668589	27668958
chr1	36400643	36401833
chr1	40821026	40821320
chr1	43423352	43424069
chr1	44820193	44820495
chr1	58899046	58899522
chr1	61049901	61050893
chr1	121401538	121402087
chr1	150561065	150562431
chr1	150977282	150977570
chr1	154572257	154572615
chr1	155017071	155018004
chr1	155082023	155082695
chr1	155247554	155248699
chr1	155981553	155981931
chr1	156244895	156245221
chr1	166878594	166878888
chr1	173862294	173862609
chr1	196786228	196786821
chr1	201019363	201020619
chr1	201115384	201115690
chr1	202164166	202164761
chr1	204259772	204260085
chr1	217134772	217135145
chr1	225467484	225468021
chr1	226002107	226002968
chr1	227731526	227731941
chr1	234612690	234613206
chr10	43264023	43264343
chr10	44992840	44993379
chr10	48469519	48470033
chr10	48658611	48659042
chr10	55630636	55630935
chr10	69334832	69335620
chr10	70126104	70126865
chr10	73732710	73733056
chr10	86400001	86400343
chr10	99232481	99233167
chr10	102729020	102729402
chr10	124035711	124036519
chr10	131897293	131898060
chr10	132310220	132310675
chr10	132362915	132363238
chr10	133214709	133215010
chr10	133244252	133244690
chr11	189784	190255
chr11	400948	401659
chr11	1842669	1843367
chr11	1855336	1855684
chr11	1986958	1987618
chr11	2780028	2780861
chr11	2892177	2893031
chr11	3834378	3834900
chr11	17386085	17386622
chr11	44568619	44569355
chr11	46318555	46319172
chr11	47403508	47404055
chr11	61011352	61011775
chr11	61906952	61907252
chr11	62401863	62402411
chr11	62542795	62543178
chr11	62553032	62553816
chr11	62850517	62850838
chr11	63871879	63872201
chr11	64331770	64332363
chr11	64619728	64621875
chr11	64847009	64847570
chr11	65390558	65391271
chr11	65416017	65420322
chr11	65561225	65561571
chr11	65902988	65903415
chr11	66693021	66693830
chr11	67262410	67263560
chr11	67632274	67632691
chr11	69051388	69051721
chr11	72004591	72005142
chr11	75559312	75559652
chr11	118913343	118914023
chr11	118928010	118930411
chr11	119025951	119026446
chr11	119337951	119338421
chr11	128689549	128689902
chr11_KI270831v1_alt	12215	12932
chr12	171798	172767
chr12	2501511	2502329
chr12	6372402	6372732
chr12	9378538	9378970
chr12	47782266	47782649
chr12	51395463	51395794
chr12	51917962	51918270
chr12	52025251	52026107
chr12	53222761	53223450
chr12	54304071	54304891
chr12	55745597	55746011
chr12	56125834	56126178
chr12	57242764	57243779
chr12	108820271	108820573
chr12	111393919	111394771
chr12	111402875	111403439
chr12	120093334	120093931
chr12	121466751	121468164
chr12	121789360	121790387
chr12	121797156	121797523
chr12	122081606	122082275
chr12	122887202	122887673
chr12	122963675	122964098
chr12	124433581	124434117
chr12	124509656	124510395
chr12	124520816	124521424
chr12	129857488	129857910
chr12	131854458	131854776
chr12	132486925	132487243
chr12	132555899	132557231
chr12	132578679	132579010
chr12	132602862	132603336
chr12	132717730	132718283
chr12_GL877875v1_alt	165665	166843
chr13	61413398	61413705
chr13	113041492	113041801
chr13	113724076	113724391
chr14	22554067	22554407
chr14	76772520	76773329
chr14	76955992	76957064
chr14	99274369	99274882
chr14	100680192	100681257
chr14	103091340	103092089
chr14	103118080	103118618
chr14	103118964	103119350
chr14	103532186	103532539
chr14	103923914	103924307
chr14	104691755	104692106
chr15	20010085	20010407
chr15	22775581	22776150
chr15	26624221	26624525
chr15	28095960	28096428
chr15	40249736	40250045
chr15	40956235	40956944
chr15	43689836	43690155
chr15	50260223	50261144
chr15	70100543	70101269
chr15	73636197	73636539
chr15	73696990	73697469
chr15	74315101	74316025
chr15	74779693	74779990
chr15	74835480	74835825
chr15	74869790	74870244
chr15	74897104	74897595
chr15	89358728	89359032
chr15	90158029	90158403
chr15	101655093	101655848
chr15	101976177	101976506
chr16	19398	19901
chr16	555009	556374
chr16	557372	558085
chr16	585088	585667
chr16	586800	587293
chr16	708566	709999
chr16	1213000	1213343
chr16	1237419	1237897
chr16	1306374	1306833
chr16	1339398	1339818
chr16	1357720	1358128
chr16	1370331	1370652
chr16	1375472	1376316
chr16	1441204	1441900
chr16	2176329	2176796
chr16	2230460	2230783
chr16	2500965	2502570
chr16	2560394	2560881
chr16	2772779	2773078
chr16	2790552	2790857
chr16	3026759	3027358
chr16	3096115	3096551
chr16	3140945	3141323
chr16	3149272	3151191
chr16	3574268	3574928
chr16	18339324	18339641
chr16	18381551	18381972
chr16	18535556	18535886
chr16	21402336	21403123
chr16	21508910	21510174
chr16	22533769	22534645
chr16	28981806	28982293
chr16	29856463	29856828
chr16	29943057	29943933
chr16	30003902	30004192
chr16	30561268	30562028
chr16	30771751	30772374
chr16	46623492	46624272
chr16	50263292	50263848
chr16	50281711	50282681
chr16	50683806	50684091
chr16	51014222	51015022
chr16	57416581	57417111
chr16	57577544	57578066
chr16	67521146	67521669
chr16	67547592	67548292
chr16	67954615	67955126
chr16	70682119	70682467
chr16	83965133	83965488
chr16	84014075	84014549
chr16	85354649	85355449
chr16	87831697	87832244
chr16	87860696	87861625
chr16	88073922	88074262
chr16	88458018	88466083
chr16	88524679	88528906
chr16	88633728	88636230
chr16	88647697	88648070
chr16	88695250	88696126
chr16	88781245	88783178
chr16	88823840	88824151
chr16	88869294	88874414
chr16	88898909	88899652
chr16	88904549	88907332
chr16	88944421	88944957
chr16	88953308	88955441
chr16	89141945	89142522
chr16	89156069	89156881
chr16	89161450	89161808
chr16	89173786	89175405
chr16	89195150	89196131
chr16	89285508	89285824
chr16	89286114	89286632
chr16	89325764	89326414
chr16	89557368	89557660
chr16	89564549	89566544
chr16	89572687	89573123
chr16	89598472	89599813
chr16	89696235	89697648
chr16	89871151	89871489
chr16	89901260	89901571
chr16	89925666	89926625
chr16	89994812	89995978
chr16	90094973	90095275
chr16_KI270853v1_alt	1978311	1978778
chr17	134371	134681
chr17	2058628	2059789
chr17	3973643	3974813
chr17	7851134	7852169
chr17	8138850	8139455
chr17	8326258	8327299
chr17	16839173	16839472
chr17	17839827	17840901
chr17	18018556	18018844
chr17	19135396	19135693
chr17	19161645	19161933
chr17	21401720	21402448
chr17	28249750	28250229
chr17	28879759	28880100
chr17	30728482	30729052
chr17	39621679	39622431
chr17	40074967	40075960
chr17	40098011	40098444
chr17	40347363	40348290
chr17	41782176	41782477
chr17	42025037	42025522
chr17	42188597	42188985
chr17	42516453	42516768
chr17	43248242	43248569
chr17	43264329	43264643
chr17	44360960	44361374
chr17	45224907	45226413
chr17	48023503	48025564
chr17	48051531	48051973
chr17	48585130	48585981
chr17	50565425	50566373
chr17	60160894	60162550
chr17	74462651	74463798
chr17	74741973	74742368
chr17	74758365	74759610
chr17	75096108	75096515
chr17	75244891	75245181
chr17	75775908	75776377
chr17	75821904	75822440
chr17	75822728	75823057
chr17	75827397	75827744
chr17	77325890	77326444
chr17	77394050	77394715
chr17	77407681	77408110
chr17	77881049	77881990
chr17	78251139	78251727
chr17	78357246	78357583
chr17	79842295	79843100
chr17	80428083	80428570
chr17	81023554	81024036
chr17	81162662	81163145
chr17	81242661	81242979
chr17	81538856	81539285
chr17	81865553	81866525
chr17	81933531	81934172
chr17	82019872	82020500
chr17	82087965	82088282
chr17	82100391	82100983
chr17	82200578	82201049
chr17	82579617	82580506
chr17	82713417	82713794
chr17	82905170	82905770
chr17	83089911	83090313
chr17_KI270857v1_alt	414116	414451
chr17_KI270857v1_alt	2165279	2165735
chr17_KI270857v1_alt	2737082	2738077
chr17_KI270909v1_alt	221308	221644
chr18	79961646	79962257
chr19	311459	313291
chr19	491592	492474
chr19	494087	494433
chr19	510429	511924
chr19	960172	961666
chr19	1087363	1087833
chr19	1122926	1123665
chr19	1231626	1232798
chr19	1256605	1257194
chr19	1279282	1280651
chr19	1287987	1288995
chr19	1396742	1397587
chr19	1440935	1441543
chr19	1455366	1456390
chr19	1612995	1613315
chr19	1647386	1647824
chr19	1850937	1851797
chr19	1945215	1946131
chr19	2032111	2032428
chr19	2039157	2039774
chr19	2082375	2082676
chr19	2136042	2136505
chr19	2240903	2241242
chr19	2266489	2267051
chr19	2274978	2275689
chr19	2424554	2424905
chr19	2632930	2633218
chr19	2736091	2736505
chr19	2798278	2798704
chr19	3132909	3133919
chr19	3560308	3560936
chr19	3697051	3697596
chr19	3775167	3776154
chr19	3966327	3966911
chr19	3987789	3988214
chr19	4062566	4063013
chr19	4523513	4523812
chr19	4635688	4636874
chr19	4971262	4971688
chr19	5043651	5044431
chr19	5067542	5067941
chr19	6411992	6412594
chr19	8324210	8324861
chr19	8447811	8448101
chr19	8580224	8581154
chr19	10093490	10093787
chr19	11337064	11337580
chr19	12728746	12729659
chr19	13833276	13833661
chr19	13838861	13840753
chr19	13879991	13880649
chr19	13930233	13930820
chr19	14167613	14168068
chr19	14372284	14372884
chr19	14383768	14384372
chr19	14407961	14408642
chr19	15197918	15198224
chr19	15836447	15837474
chr19	16025421	16025735
chr19	16069973	16071007
chr19	16125005	16125392
chr19	16141006	16141510
chr19	16516873	16517666
chr19	16584284	16585084
chr19	16589845	16590195
chr19	16892261	16893524
chr19	16901560	16902447
chr19	17390873	17391481
chr19	17485790	17486292
chr19	17865392	17866113
chr19	17969756	17970167
chr19	18257526	18257835
chr19	18423204	18423872
chr19	18440442	18441026
chr19	18478381	18478728
chr19	18603622	18604326
chr19	18915577	18916346
chr19	19061320	19061616
chr19	32672324	32672777
chr19	33514931	33515341
chr19	35003160	35003808
chr19	35025850	35026268
chr19	35045931	35046304
chr19	35789586	35790068
chr19	38361470	38362694
chr19	38634865	38635209
chr19	38730647	38731223
chr19	38896746	38897286
chr19	39401194	39404201
chr19	39431211	39431532
chr19	40273653	40274018
chr19	40417226	40417751
chr19	40603476	40604448
chr19	41322693	41324623
chr19	42316296	42317176
chr19	42387104	42387477
chr19	44911106	44911556
chr19	44994459	44994901
chr19	45163806	45165173
chr19	45439621	45440689
chr19	45514701	45515589
chr19	45717293	45717963
chr19	46015617	46016319
chr19	47299838	47300368
chr19	48608938	48609224
chr19	48627543	48628076
chr19	48630388	48631606
chr19	48713845	48714735
chr19	48961918	48963013
chr19	48967823	48968377
chr19	49828347	49828654
chr19	49870622	49871517
chr19	49890262	49890884
chr19	50795900	50796692
chr19	50906490	50906791
chr19	54146939	54147278
chr19	55252668	55253133
chr19	55373041	55374812
chr19	55440357	55440814
chr19	55467630	55468154
chr19	55621341	55621757
chr19	55631830	55632114
chr19	55665392	55665701
chr19	55695693	55696004
chr19	58516274	58516768
chr19	58541521	58541970
chr19	58561684	58562409
chr19_KI270865v1_alt	15351	16034
chr1_GL383519v1_alt	52662	53643
chr1_KI270762v1_alt	99182	100314
chr2	1695355	1695933
chr2	8684966	8685736
chr2	10332181	10333104
chr2	26470815	26471386
chr2	27254781	27255270
chr2	27539859	27540946
chr2	43219332	43220342
chr2	47002502	47003023
chr2	85392025	85392355
chr2	85437285	85438423
chr2	95312653	95313210
chr2	113603290	113604248
chr2	176097391	176097709
chr2	216882910	216883244
chr2	218272594	218273098
chr2	218995964	218996495
chr2	219509223	219512094
chr2	219520059	219522465
chr2	219574744	219575224
chr2	231716205	231716513
chr2	232528856	232529376
chr2	237694519	237694803
chr2	240908725	240909340
chr2	241561411	241561825
chr2	241705787	241706218
chr2	241896070	241896732
chr20	650346	650681
chr20	844265	844830
chr20	1777057	1777370
chr20	2315140	2315572
chr20	3729961	3730363
chr20	4811674	4812291
chr20	23824194	23824635
chr20	25494395	25494707
chr20	25987287	25987592
chr20	46350334	46350622
chr20	49230149	49231256
chr20	58648244	58648559
chr20	58855887	58856186
chr20	60058188	60058671
chr20	62409999	62410629
chr20	62478058	62478519
chr20	62561939	62562246
chr20	62710904	62711892
chr20	62813018	62814188
chr20	62824679	62826177
chr20	63257074	63257477
chr20	63522946	63523356
chr20	63540263	63540633
chr20	63544641	63545106
chr20	63571155	63571617
chr20	63678907	63679755
chr20	63958929	63959338
chr20	64040253	64040758
chr20	64041081	64041516
chr20	64059712	64060148
chr20	64087129	64088036
chr21	8398270	8401663
chr21	9818891	9819677
chr21	33067592	33068030
chr21	41249073	41249470
chr21	42123095	42123402
chr21	43688228	43688556
chr21	44139702	44140928
chr21	44196391	44196946
chr21	44293279	44293850
chr21	44328362	44329173
chr21	44428364	44428817
chr21	44514008	44514310
chr21	44934756	44935725
chr21	44991045	44991591
chr21	45508838	45509143
chr21	45512931	45513251
chr21	45860998	45861482
chr21	45916432	45916838
chr21	46133821	46134566
chr21	46314437	46314844
chr21	46315504	46315887
chr21	46566429	46566783
chr21_KI270872v1_alt	43284	43748
chr22	18636154	18636576
chr22	19153096	19153563
chr22	19175436	19176402
chr22	20136950	20137276
chr22	20264863	20265275
chr22	21011836	21012230
chr22	24178350	24178731
chr22	24259207	24259926
chr22	24635039	24635589
chr22	29202234	29203534
chr22	29208310	29209541
chr22	29301263	29304052
chr22	30302335	30302790
chr22	36331419	36332635
chr22	37284633	37285269
chr22	37288971	37289280
chr22	37488959	37489449
chr22	37673279	37673620
chr22	39237651	39238125
chr22	39454083	39454761
chr22	39480495	39480794
chr22	39529478	39529800
chr22	41697060	41697411
chr22	46116059	46117093
chr22	46617358	46617832
chr22	50182672	50182965
chr22	50217190	50217860
chr22	50228436	50229085
chr22	50273652	50274539
chr22	50276115	50276442
chr22	50303674	50305290
chr22	50329682	50330498
chr22	50340505	50340802
chr22	50700296	50700950
chr22	50726710	50727071
chr22	50732022	50732659
chr22_KI270733v1_random	125746	126703
chr2_KI270767v1_alt	45194	45484
chr2_KI270776v1_alt	78281	79028
chr2_KI270776v1_alt	108178	108830
chr3	12810103	12810806
chr3	13546664	13547121
chr3	13571399	13571718
chr3	15052576	15053109
chr3	39141260	39141555
chr3	46900051	46900387
chr3	49465809	49466264
chr3	49872723	49873487
chr3	50176732	50177049
chr3	50369777	50370143
chr3	50649047	50649670
chr3	51990548	51991050
chr3	52051695	52053407
chr3	52053717	52054030
chr3	52297172	52297475
chr3	58173516	58173941
chr3	75669086	75669427
chr3	123695901	123696428
chr3	127733902	127734260
chr3	128495264	128496078
chr3	129027053	129027544
chr3	194315365	194315755
chr3	195150372	195150847
chr3	195851100	195851462
chr3	196511664	196512375
chr4	721583	722534
chr4	995917	996778
chr4	997297	997703
chr4	1015063	1016084
chr4	1222333	1222964
chr4	1325799	1326204
chr4	1746893	1747418
chr4	3037878	3038390
chr4	3373041	3373366
chr4	3425480	3425854
chr4	6475137	6475461
chr4	30717169	30717900
chr4	131735117	131735646
chr4	131753026	131753541
chr4	145734891	145735222
chr5	165487	166628
chr5	467617	467997
chr5	649372	650657
chr5	690141	690503
chr5	753855	754539
chr5	781721	782675
chr5	861528	862213
chr5	1073012	1073299
chr5	1108731	1109677
chr5	1889669	1890062
chr5	88141279	88141715
chr5	100900573	100901180
chr5	119330500	119331093
chr5	132070582	132070870
chr5	135372623	135373075
chr5	141639864	141640244
chr5	172765112	172765768
chr5	177457437	177458160
chr5	178115742	178116898
chr5	181187501	181189387
chr5_KI270793v1_alt	106252	106601
chr5_KI270897v1_alt	763309	763600
chr6	4018401	4019009
chr6	7728233	7728556
chr6	10423388	10423884
chr6	26053710	26054082
chr6	27826767	27827626
chr6	28104799	28105089
chr6	35472976	35473513
chr6	35725947	35726470
chr6	35731217	35732374
chr6	37018341	37018717
chr6	39317286	39317647
chr6	42045856	42046151
chr6	42140072	42140401
chr6	42893689	42894496
chr6	43173872	43174718
chr6	43887639	43888048
chr6	44527512	44528140
chr6	67881249	67881566
chr6	160131941	160132276
chr6_GL000251v2_alt	356761	357513
chr6_GL000256v2_alt	174898	176246
chr6_GL000256v2_alt	4875631	4877503
chr7	243083	243599
chr7	1042107	1042452
chr7	1059117	1059992
chr7	1468812	1469333
chr7	1566875	1567168
chr7	1937661	1937974
chr7	2304779	2305237
chr7	2400031	2400827
chr7	2406193	2406696
chr7	2509229	2509601
chr7	2634189	2634558
chr7	6056276	6056585
chr7	47991953	47992255
chr7	55161207	55161542
chr7	57239509	57239835
chr7	73436563	73437006
chr7	74217401	74218109
chr7	100569333	100570516
chr7	102589999	102590313
chr7	103274855	103275326
chr8	676412	676806
chr8	12796285	12796609
chr8	95130855	95131297
chr8	142276463	142277257
chr8	142738809	142739991
chr8	143278374	143279085
chr8	143293549	143294336
chr8	143307488	143307920
chr8	144045654	144046381
chr8	144320769	144321146
chr8	144329750	144330666
chr8	144351407	144351849
chr8	144432646	144433152
chr8_KI270901v1_alt	103677	103990
chr9	34986527	34986996
chr9	37036642	37036990
chr9	42947022	42947386
chr9	64013256	64014012
chr9	65820223	65820844
chr9	89372406	89372891
chr9	113379563	113379947
chr9	122218581	122218966
chr9	122378231	122378660
chr9	124856141	124856605
chr9	128115419	128116282
chr9	128146370	128146831
chr9	129172859	129173538
chr9	132988842	132989223
chr9	133133303	133134036
chr9	133464208	133464526
chr9	134376271	134376726
chr9	136322667	136323076
chr9	136357596	136357905
chr9	136361279	136361611
chr9	136375712	136376527
chr9	136516813	136517377
chr9	136526244	136526595
chr9	136655209	136655889
chr9	136788749	136789162
chr9	136802525	136803286
chr9	136840041	136840384
chr9	136845072	136845442
chr9	137024041	137024530
chr9	137035215	137035608
chr9	137243868	137244743
chr9	137280015	137280878
chr9	137305162	137306222
chr9	137434461	137435471
chr9	137461384	137461998
chr9	137544129	137544454
chrUn_GL000218v1	57384	57840
chrUn_GL000220v1	109417	109916
chrX	314739	315660
chrX	1296317	1298475
chrX	40174083	40174503
chrX	47182006	47182562
chrX	48702097	48702913
chrX	48782744	48783578
chrX	49190999	49191727
chrX	71720678	71720989
chrX	71760745	71761156
chrX	101839875	101840322
chrX	115843438	115844334
chrX	129777134	129777665
chrX	150365499	150365868
chrX	154346818	154347850
chrX	156000331	156001655
chrX	156030419	156030715
chrY	316012	316507
chrY	1296260	1297408
chrY	9402283	9402688
chrY	57186933	57188674
chrY	57216916	57217253
chr1	10070	10430
chr1	629651	630007
chr1	906660	907198
chr1	916638	917252
chr1	920790	921661
chr1	927260	927679
chr1	936814	937665
chr1	996223	998433
chr1	1003125	1006276
chr1	1018177	1018702
chr1	1081692	1082153
chr1	1088810	1089194
chr1	1134862	1135261
chr1	1181825	1183457
chr1	1200656	1203764
chr1	1208298	1209350
chr1	1215706	1216498
chr1	1226923	1227222
chr1	1247816	1248383
chr1	1257488	1257775
chr1	1284535	1285376
chr1	1293015	1293787
chr1	1332785	1333179
chr1	1351402	1352641
chr1	1437560	1439283
chr1	1514254	1514586
chr1	1601537	1601957
chr1	1619574	1620119
chr1	1660677	1661134
chr1	1697074	1698192
chr1	1701167	1701716
chr1	1925129	1926031
chr1	2299934	2302123
chr1	2567429	2567969
chr1	9038074	9038507
chr1	9825455	9825850
chr1	11748749	11749420
chr1	11797696	11797992
chr1	11842107	11842898
chr1	15849506	15850197
chr1	15951474	15951843
chr1	16023461	16023765
chr1	16647011	16647534
chr1	16702970	16703292
chr1	16717687	16719037
chr1	16967531	16967829
chr1	19594743	19595148
chr1	20554014	20554651
chr1	20696682	20697036
chr1	21894066	21894372
chr1	25809652	25810403
chr1	26864792	26865793
chr1	27551248	27551629
chr1	27555638	27556397
chr1	28511375	28512019
chr1	28883792	28885589
chr1	31705485	31705798
chr1	32334436	32334852
chr1	34861003	34861298
chr1	35886921	35887296
chr1	37723607	37723891
chr1	47180778	47181986
chr1	53274943	53275255
chr1	58781642	58782090
chr1	108744639	108745029
chr1	119741003	119741508
chr1	143498823	143499122
chr1	145093247	145093782
chr1	146037750	146038933
chr1	154951490	154951781
chr1	155010791	155012709
chr1	155184953	155185940
chr1	155975503	155976754
chr1	156097338	156097985
chr1	156244102	156244425
chr1	156245883	156246199
chr1	156249430	156249816
chr1	156488796	156489340
chr1	156498811	156499360
chr1	156643876	156644339
chr1	156657771	156659188
chr1	156862800	156863106
chr1	156904769	156905259
chr1	160837664	160838049
chr1	160949284	160949634
chr1	161072048	161072715
chr1	161526236	161526556
chr1	167627832	167628137
chr1	173870483	173870885
chr1	183567135	183567878
chr1	202188168	202188654
chr1	203289382	203289820
chr1	203627958	203628796
chr1	204263374	204263709
chr1	207867418	207867770
chr1	227730519	227730855
chr1	228463715	228464469
chr10	1046469	1047191
chr10	6164869	6165171
chr10	43231138	43231818
chr10	44968277	44968588
chr10	45376056	45376383
chr10	46294200	46294534
chr10	48480776	48481225
chr10	49397937	49398298
chr10	69507828	69508268
chr10	71774913	71775685
chr10	77405908	77406207
chr10	78303032	78303813
chr10	79070732	79071393
chr10	86966784	86967124
chr10	100371174	100371584
chr10	102112400	102112803
chr10	102113272	102113582
chr10	102117037	102118340
chr10	102140051	102140369
chr10	110211311	110211603
chr10	119517787	119518249
chr10	124610358	124610835
chr10	132448389	132449687
chr10	133231793	133232137
chr10	133239296	133239697
chr10	133245172	133246284
chr10	133260734	133262376
chr10	133324257	133324979
chr10	133355077	133355718
chr11	297616	297965
chr11	371650	372204
chr11	411487	411787
chr11	838425	839355
chr11	859560	860525
chr11	1097598	1097975
chr11	1159617	1159924
chr11	3614527	3614819
chr11	33893852	33894153
chr11	45179877	45181272
chr11	45894519	45894942
chr11	45899250	45900073
chr11	47350501	47350855
chr11	47392678	47394226
chr11	49025435	49025768
chr11	60848679	60849567
chr11	61841885	61842260
chr11	63918785	63919556
chr11	64223189	64223549
chr11	64248350	64248876
chr11	64249200	64250178
chr11	64688565	64688944
chr11	64724802	64725367
chr11	64896244	64896617
chr11	65127919	65128473
chr11	65212079	65212636
chr11	65441991	65442833
chr11	65490221	65490673
chr11	65651469	65653173
chr11	65779082	65779814
chr11	65788130	65788660
chr11	65791962	65792360
chr11	65854275	65854582
chr11	65881821	65882619
chr11	66727513	66728079
chr11	66854599	66855035
chr11	66858969	66859275
chr11	67267855	67268411
chr11	67285646	67286296
chr11	67310810	67311340
chr11	67413125	67413571
chr11	67419565	67419991
chr11	67484900	67485237
chr11	68012668	68012999
chr11	68016733	68017258
chr11	69157734	69158387
chr11	69820918	69821303
chr11	71996832	71997146
chr11	72698848	72699136
chr11	72787348	72787782
chr11	74010816	74011805
chr11	76672425	76672725
chr11	76721726	76722198
chr11	77086663	77087024
chr11	86202709	86202993
chr11	116774741	116775033
chr11	134165637	134166916
chr11	134736707	134737494
chr11_KI270832v1_alt	83850	84349
chr12	1661532	1662350
chr12	3197723	3198894
chr12	6335407	6337691
chr12	6778785	6779361
chr12	6843305	6843632
chr12	6871254	6871743
chr12	6891027	6891609
chr12	6935921	6936286
chr12	6941352	6941926
chr12	6960674	6961454
chr12	9450317	9450643
chr12	13101165	13101698
chr12	26126212	26126671
chr12	47738110	47738518
chr12	47834224	47835149
chr12	49088161	49088721
chr12	52020681	52021036
chr12	52045796	52046235
chr12	53209099	53209449
chr12	53217069	53217560
chr12	54294160	54294728
chr12	56242300	56242862
chr12	56717473	56718684
chr12	57214515	57214919
chr12	117048051	117048354
chr12	120195727	120196049
chr12	120228233	120229182
chr12	121796250	121796710
chr12	122888419	122889139
chr12	123736797	123737596
chr12	124431937	124433149
chr12	124568675	124569064
chr12	124784787	124785334
chr12	124911899	124912750
chr12	131826680	131827084
chr12	131830118	131831733
chr12	131895890	131896529
chr12	132557920	132558865
chr12	132640124	132640468
chr13	77328940	77330114
chr13	112892748	112893083
chr13	113162235	113162561
chr13	113352887	113353218
chr13	113412742	113413097
chr13	113764078	113764511
chr13	113816956	113818357
chr13	113831243	113832050
chr13	113837143	113840204
chr14	20800032	20800466
chr14	22838455	22838857
chr14	28768197	28768503
chr14	65054459	65055097
chr14	68781290	68781656
chr14	73741409	73742642
chr14	76776516	76776882
chr14	76947284	76947651
chr14	91317502	91318076
chr14	92657604	92657911
chr14	93959305	93959775
chr14	99605520	99606213
chr14	100068383	100068981
chr14	100142200	100143369
chr14	102511017	102511408
chr14	104696940	104697454
chr14	104721735	104722390
chr14	104933312	104933971
chr14	104975928	104976530
chr14	105171186	105171937
chr14	105182583	105182881
chr14	105312568	105313026
chr14	105421464	105422173
chr14	105471348	105471727
chr14	105480586	105483912
chr14	105484812	105485260
chr14	105499086	105499495
chr15	20280843	20281147
chr15	20302870	20305167
chr15	20478522	20478897
chr15	23041234	23041711
chr15	33153140	33153462
chr15	40437968	40438315
chr15	41661602	41662083
chr15	45198646	45199422
chr15	52137606	52137918
chr15	62068175	62068717
chr15	63910155	63910451
chr15	64842953	64843542
chr15	70077634	70077920
chr15	74218683	74219077
chr15	74546087	74546579
chr15	74609515	74611047
chr15	74953752	74955119
chr15	75203481	75203768
chr15	75207077	75207527
chr15	75349948	75350537
chr15	75503955	75504728
chr15	80560644	80561320
chr15	88897284	88897796
chr15	89321949	89322311
chr15	89758210	89758762
chr15	90869662	90870016
chr15	90952972	90953387
chr15	101976886	101977470
chr15	101980306	101981022
chr16	24240	24622
chr16	57423	57892
chr16	388181	388662
chr16	558755	559296
chr16	561498	562204
chr16	584225	584583
chr16	614174	614826
chr16	634237	634620
chr16	647004	647687
chr16	677368	677710
chr16	729977	730881
chr16	785827	786214
chr16	797662	798159
chr16	798989	799505
chr16	974949	975302
chr16	1155353	1155680
chr16	1228198	1228645
chr16	1331644	1332266
chr16	1397493	1397865
chr16	1433283	1433620
chr16	1495144	1495796
chr16	1777605	1779225
chr16	1818157	1818978
chr16	2003760	2004287
chr16	2022663	2023818
chr16	2238565	2238857
chr16	2465890	2466218
chr16	2473129	2473505
chr16	2512231	2512801
chr16	2529770	2530312
chr16	2716856	2718104
chr16	2820251	2820773
chr16	2929345	2929649
chr16	2961644	2962691
chr16	2991303	2991740
chr16	3038083	3038547
chr16	3578446	3579484
chr16	4261220	4261898
chr16	4696815	4697319
chr16	4797613	4797953
chr16	11493484	11494860
chr16	11669743	11670310
chr16	12801849	12802147
chr16	14913006	14913609
chr16	16073860	16074626
chr16	16312107	16312593
chr16	16320909	16321236
chr16	18334700	18335009
chr16	18350124	18350480
chr16	27234732	27236012
chr16	29227922	29228465
chr16	29469567	29470037
chr16	30025311	30025659
chr16	30397329	30397720
chr16	30409346	30409778
chr16	30569191	30569517
chr16	30569936	30570308
chr16	30927799	30928312
chr16	31090897	31091351
chr16	31104634	31104951
chr16	31352841	31353213
chr16	31466906	31467599
chr16	48117220	48117519
chr16	48621429	48621848
chr16	50272346	50272630
chr16	50667796	50668101
chr16	57669908	57670253
chr16	57757445	57757784
chr16	57800981	57801288
chr16	67244259	67244930
chr16	67397839	67398248
chr16	67428038	67428716
chr16	67533007	67533334
chr16	67535346	67535860
chr16	68079630	68080556
chr16	68355897	68356503
chr16	70253071	70253647
chr16	70392197	70392496
chr16	70421373	70421715
chr16	70480859	70481346
chr16	73057662	73058128
chr16	83950456	83950878
chr16	87496073	87496586
chr16	87725162	87725464
chr16	87838774	87839921
chr16	87862101	87862628
chr16	87867451	87868075
chr16	87870664	87870953
chr16	88380985	88381351
chr16	88470260	88474647
chr16	88532923	88533619
chr16	88631300	88631641
chr16	88688343	88688741
chr16	88734558	88734989
chr16	88738533	88739209
chr16	88825177	88825516
chr16	88853452	88855040
chr16	88864264	88865034
chr16	88876855	88878569
chr16	88900709	88901307
chr16	88943562	88943936
chr16	89157657	89158135
chr16	89170027	89170575
chr16	89197214	89197675
chr16	89299069	89300963
chr16	89306583	89307247
chr16	89563522	89563993
chr16	89573943	89574745
chr16	89576806	89577641
chr16	89597030	89597339
chr16	89645709	89646468
chr16	89706131	89708718
chr16	89855530	89855843
chr16	89900325	89900828
chr16	90011451	90012460
chr16	90031866	90032655
chr16	90100574	90101015
chr16_KI270853v1_alt	1732062	1732522
chr16_KI270853v1_alt	1969821	1970171
chr17	1052352	1053284
chr17	1488679	1489069
chr17	1740833	1741292
chr17	2027914	2028222
chr17	2397870	2398295
chr17	3913734	3914547
chr17	4481182	4481629
chr17	4548313	4549032
chr17	4733059	4733370
chr17	4790076	4790374
chr17	5033229	5033517
chr17	7845929	7846380
chr17	7852918	7853351
chr17	8120627	8121005
chr17	8121300	8122297
chr17	8153729	8154656
chr17	17301062	17301445
chr17	17305008	17305649
chr17	17503752	17504378
chr17	17504844	17505227
chr17	17780739	17781052
chr17	18017497	18017876
chr17	18262177	18262617
chr17	18379119	18379521
chr17	22088670	22089029
chr17	29615216	29616184
chr17	32285779	32286233
chr17	38728309	38729006
chr17	38867649	38867999
chr17	39223218	39223729
chr17	39633299	39633689
chr17	39661658	39661968
chr17	40307116	40307709
chr17	40338969	40339514
chr17	40362193	40362919
chr17	40441242	40441532
chr17	42183891	42184271
chr17	42678019	42679859
chr17	43231481	43232742
chr17	43235775	43236658
chr17	43253072	43254133
chr17	43279973	43280772
chr17	43281871	43282396
chr17	43286127	43287040
chr17	43292238	43292785
chr17	43773234	43773596
chr17	43816160	43816534
chr17	44095354	44096409
chr17	44112697	44113040
chr17	44193639	44194228
chr17	44260296	44260862
chr17	44326453	44327066
chr17	44768374	44768961
chr17	48026682	48027054
chr17	49218061	49218515
chr17	50109990	50110450
chr17	50147487	50148978
chr17	61396643	61397068
chr17	63433386	63433798
chr17	63478803	63479348
chr17	64411429	64411800
chr17	74569280	74569619
chr17	74764782	74765196
chr17	74871569	74871902
chr17	75033690	75035394
chr17	75487365	75487877
chr17	75603712	75604226
chr17	75626155	75626601
chr17	75821074	75821495
chr17	75828798	75829120
chr17	76029296	76030000
chr17	76075919	76076325
chr17	76535114	76535730
chr17	77386367	77386904
chr17	78112876	78113389
chr17	78140101	78141089
chr17	78165676	78165961
chr17	78171134	78172291
chr17	79305887	79306456
chr17	79802932	79804140
chr17	79835247	79836692
chr17	79917938	79918281
chr17	81094833	81095788
chr17	81096102	81096504
chr17	81101588	81102186
chr17	81119325	81119887
chr17	81123014	81123381
chr17	81190041	81190381
chr17	81235794	81236129
chr17	81241352	81242310
chr17	81245708	81246147
chr17	81393516	81394288
chr17	81396832	81397658
chr17	81444632	81445003
chr17	81448611	81449226
chr17	81453668	81454399
chr17	81516540	81517333
chr17	81537641	81537975
chr17	81821408	81822297
chr17	81963598	81964118
chr17	82018113	82018402
chr17	82034537	82034838
chr17	82048998	82049334
chr17	82104440	82105314
chr17	82153797	82154676
chr17	82199522	82200188
chr17	82219353	82219650
chr17	82239806	82243707
chr17	82315001	82315825
chr17	82330287	82330630
chr17	82443520	82444041
chr17	82662299	82663237
chr17	82738020	82738641
chr17	83085893	83086225
chr17_KI270857v1_alt	2739076	2739629
chr17_KI270857v1_alt	2763679	2764018
chr17_KI270860v1_alt	17912	18299
chr17_KI270862v1_alt	72604	72934
chr18	5298321	5298752
chr18	48541197	48541529
chr18	75211877	75212300
chr18	79357045	79358343
chr18	79393733	79394529
chr18	79401803	79402204
chr18	79452380	79452676
chr18	79612275	79612559
chr19	309973	310668
chr19	539245	539861
chr19	577200	577691
chr19	588028	588527
chr19	681900	682488
chr19	720345	721104
chr19	736927	737332
chr19	800988	802003
chr19	868776	869107
chr19	918934	919300
chr19	982637	982936
chr19	1001632	1002116
chr19	1010022	1010311
chr19	1027968	1029524
chr19	1038015	1038869
chr19	1043375	1043677
chr19	1046667	1046989
chr19	1069395	1069774
chr19	1101188	1102389
chr19	1107027	1107519
chr19	1113035	1113908
chr19	1165131	1165607
chr19	1236187	1236516
chr19	1239834	1240708
chr19	1246434	1246744
chr19	1402927	1403385
chr19	1436632	1437116
chr19	1492829	1493484
chr19	1854878	1860902
chr19	1986956	1987321
chr19	2012824	2013745
chr19	2079745	2080138
chr19	2083387	2084127
chr19	2087536	2087968
chr19	2122177	2122604
chr19	2267478	2267902
chr19	2273557	2274163
chr19	2722960	2724347
chr19	2901942	2902327
chr19	3176785	3177149
chr19	3275324	3276675
chr19	3315600	3316017
chr19	3519422	3521228
chr19	3535673	3535999
chr19	3555726	3556325
chr19	3604696	3605408
chr19	3669084	3669743
chr19	3710319	3710753
chr19	3730172	3730572
chr19	3963188	3965221
chr19	4063412	4063825
chr19	4556151	4557228
chr19	4583540	4584291
chr19	5048094	5048401
chr19	5894216	5894890
chr19	6528879	6529255
chr19	6753373	6754188
chr19	7544447	7545148
chr19	7553904	7554206
chr19	7853192	7853545
chr19	7862370	7862819
chr19	7875701	7876400
chr19	7929229	7930175
chr19	8050176	8051288
chr19	10113169	10113761
chr19	10460942	10461707
chr19	10554030	10554696
chr19	10815802	10816117
chr19	11478094	11478871
chr19	12689073	12690281
chr19	12832359	12832790
chr19	12954183	12954518
chr19	12993628	12994102
chr19	12996837	12997484
chr19	13097532	13101847
chr19	13844165	13844606
chr19	13844922	13845544
chr19	13872653	13873273
chr19	13881174	13881823
chr19	13965546	13967107
chr19	14008288	14009379
chr19	14054703	14055501
chr19	14434969	14435354
chr19	14476386	14476836
chr19	14497570	14497890
chr19	15180974	15181750
chr19	15398106	15399066
chr19	15451831	15452983
chr19	16207037	16207697
chr19	16522561	16523011
chr19	16568505	16568864
chr19	16894059	16894939
chr19	17213208	17213574
chr19	17379065	17379708
chr19	17873722	17874494
chr19	17998177	17999813
chr19	18156756	18157622
chr19	18275551	18275969
chr19	18317904	18318877
chr19	18396110	18396520
chr19	18449144	18449447
chr19	18596653	18597109
chr19	18741547	18741843
chr19	18784620	18785886
chr19	19227941	19228252
chr19	19407173	19407532
chr19	19460107	19460556
chr19	19462225	19462911
chr19	21585066	21585959
chr19	33223634	33224087
chr19	35144633	35144925
chr19	35702297	35703004
chr19	35803532	35804079
chr19	36104566	36105010
chr19	36113331	36113787
chr19	37273255	37273757
chr19	39202771	39203080
chr19	39405228	39405782
chr19	39411113	39411527
chr19	39473181	39473636
chr19	40234256	40234735
chr19	40692002	40692346
chr19	41871537	41872084
chr19	41881065	41881376
chr19	41907959	41908343
chr19	42198327	42200144
chr19	42244619	42245056
chr19	42295933	42296293
chr19	43535099	43535580
chr19	43562798	43563168
chr19	43766708	43767056
chr19	44847721	44848238
chr19	45139833	45140143
chr19	45159254	45159546
chr19	45766377	45766739
chr19	46626293	46626605
chr19	46637842	46639771
chr19	46710720	46711082
chr19	47046400	47046686
chr19	47407009	47407597
chr19	47611113	47611497
chr19	48395508	48397085
chr19	48553800	48554620
chr19	48589045	48589352
chr19	48612679	48612986
chr19	48720733	48721150
chr19	48812167	48812555
chr19	48812842	48813168
chr19	48991830	48992196
chr19	49494417	49494810
chr19	49499121	49499648
chr19	49515622	49516099
chr19	49592875	49593644
chr19	49638332	49638693
chr19	49869077	49870307
chr19	49883460	49883782
chr19	49894953	49895301
chr19	49951167	49952144
chr19	49971113	49971397
chr19	50380429	50381071
chr19	50382691	50383111
chr19	50702754	50703229
chr19	50838542	50838897
chr19	51123121	51123519
chr19	51179638	51180008
chr19	51460376	51462889
chr19	53980464	53980750
chr19	55098229	55098605
chr19	55177799	55178111
chr19	55489920	55490317
chr19	55492087	55492511
chr19	55657289	55657596
chr19	55678264	55678563
chr19	58357611	58358988
chr19	58384800	58385100
chr19	58397327	58398028
chr19	58407026	58407434
chr19	58464819	58465353
chr19	58513306	58514387
chr19	58537331	58537814
chr19	58569737	58570287
chr19	58584517	58586322
chr19_GL949752v1_alt	182705	183515
chr19_KI270865v1_alt	1796	2584
chr19_KI270865v1_alt	5284	6547
chr19_KI270868v1_alt	39551	39971
chr19_KI270868v1_alt	40524	41836
chr19_KI270868v1_alt	52212	53058
chr1_KI270762v1_alt	51016	51307
chr1_KI270762v1_alt	79142	79930
chr1_KI270762v1_alt	118717	119268
chr1_KI270762v1_alt	119576	119978
chr2	235413	236285
chr2	27081252	27081642
chr2	28390125	28390889
chr2	43158789	43159151
chr2	85435879	85436347
chr2	89583883	89584338
chr2	96859914	96860301
chr2	111493037	111493588
chr2	112140020	112140514
chr2	113591531	113592346
chr2	126657280	126658376
chr2	130678218	130678633
chr2	161414309	161414918
chr2	169364236	169364928
chr2	172514153	172514442
chr2	174336494	174336900
chr2	207768320	207768620
chr2	218394051	218395054
chr2	218404381	218408060
chr2	219541729	219542083
chr2	219554032	219554831
chr2	219560606	219560942
chr2	232326808	232327197
chr2	232523978	232524269
chr2	232541401	232541773
chr2	233165748	233166478
chr2	240576822	240577283
chr2	240626791	240627289
chr2	241069340	241069684
chr2	241215416	241216037
chr2	241932172	241932558
chr20	774013	774802
chr20	2603983	2604299
chr20	2658129	2658560
chr20	3227656	3228285
chr20	3783199	3784639
chr20	6055388	6055743
chr20	10671495	10672704
chr20	25225650	25225951
chr20	32522203	32522907
chr20	32538147	32539193
chr20	35436071	35436387
chr20	36199674	36199990
chr20	45946066	45946592
chr20	47358535	47359315
chr20	57118055	57118413
chr20	62320691	62322197
chr20	62368864	62369277
chr20	62405302	62405981
chr20	62793940	62794960
chr20	62814636	62814962
chr20	63321744	63322150
chr20	63441335	63442519
chr20	63496656	63497068
chr20	63519007	63519624
chr20	63535093	63535670
chr20	63565941	63566874
chr20	63691593	63692608
chr20	63693030	63694677
chr20	63857373	63859594
chr20	63896424	63896776
chr20	63944893	63945407
chr20	63977084	63977757
chr20	64032529	64033337
chr20	64051492	64054521
chr20	64072171	64072865
chr20_KI270871v1_alt	27824	28836
chr21	5013633	5014115
chr21	8210240	8210609
chr21	8213744	8215918
chr21	8251344	8252035
chr21	8390287	8391478
chr21	8396682	8397587
chr21	8434062	8434779
chr21	8441132	8447029
chr21	13850053	13850787
chr21	13981498	13981845
chr21	41816368	41816659
chr21	41928253	41928816
chr21	42061321	42061781
chr21	42201355	42201827
chr21	43444699	43445144
chr21	43657110	43657933
chr21	44115874	44116170
chr21	44138310	44139293
chr21	44306956	44307384
chr21	44316538	44316847
chr21	44324736	44325110
chr21	44330108	44330715
chr21	44334776	44336077
chr21	44435411	44435958
chr21	44512210	44512524
chr21	44593682	44594370
chr21	44890413	44890711
chr21	44930013	44930883
chr21	45488809	45489181
chr21	45491596	45491932
chr21	45501492	45502142
chr21	45533124	45533517
chr21	45539384	45539787
chr21	45746121	45746592
chr21	45997179	45997563
chr21	46140190	46140874
chr21	46153222	46153581
chr21	46227099	46227675
chr21	46264417	46265090
chr21	46413033	46413420
chr21	46423831	46424361
chr21_KI270872v1_alt	12449	12933
chr22	11829468	11829798
chr22	18553556	18553966
chr22	19766895	19767506
chr22	19886074	19886387
chr22	19973383	19973769
chr22	20014913	20015502
chr22	20111682	20112073
chr22	20127455	20127932
chr22	20549486	20549860
chr22	20980550	20981088
chr22	21012855	21013232
chr22	21047581	21047966
chr22	23404435	23405452
chr22	23533659	23534887
chr22	24242644	24243152
chr22	24434229	24435298
chr22	25762385	25762679
chr22	26427295	26427598
chr22	29207072	29207370
chr22	29265460	29266131
chr22	29308061	29308893
chr22	30423689	30424564
chr22	30581187	30581521
chr22	31616140	31616603
chr22	31972239	31972568
chr22	36368399	36369235
chr22	37241754	37243136
chr22	37306748	37308373
chr22	37416251	37417166
chr22	37521095	37521499
chr22	37627437	37627870
chr22	37636152	37636971
chr22	38735518	38735806
chr22	38757096	38757392
chr22	39534525	39535663
chr22	40415519	40415932
chr22	41444212	41445122
chr22	41928302	41928941
chr22	43264059	43264540
chr22	44160550	44160980
chr22	44623805	44624229
chr22	44732640	44732943
chr22	45978700	45979217
chr22	46621417	46621721
chr22	49964430	49964853
chr22	50013959	50014497
chr22	50112120	50112889
chr22	50207452	50207991
chr22	50254677	50255085
chr22	50258599	50259417
chr22	50263628	50263964
chr22	50287844	50288338
chr22	50291276	50291936
chr22	50445321	50445938
chr22	50549304	50549664
chr22	50570018	50570586
chr22	50604791	50605786
chr22	50670995	50671416
chr22	50703894	50704289
chr22_KI270877v1_alt	82985	84492
chr22_KI270878v1_alt	50450	51012
chr3	9915031	9915943
chr3	10278358	10278802
chr3	19146872	19147217
chr3	38030782	38031401
chr3	46985830	46986278
chr3	47412198	47412484
chr3	47780231	47780660
chr3	48558271	48558767
chr3	49722037	49722556
chr3	50175367	50175685
chr3	50257653	50258038
chr3	51669478	51670092
chr3	51956420	51956801
chr3	52237258	52237858
chr3	53162889	53163454
chr3	129607904	129608577
chr3	130095793	130096269
chr3	138832808	138833099
chr3	143121017	143121528
chr3	184236250	184236842
chr4	623294	623700
chr4	657447	658735
chr4	662063	662453
chr4	665935	666464
chr4	726314	727379
chr4	882249	883063
chr4	903035	903440
chr4	960109	961127
chr4	965320	966041
chr4	968580	968984
chr4	971345	972002
chr4	989084	989485
chr4	1000751	1001522
chr4	1653822	1654240
chr4	1726161	1726499
chr4	1746147	1746570
chr4	1806183	1806619
chr4	2796819	2797360
chr4	2800438	2801425
chr4	2961773	2962063
chr4	3245819	3246317
chr4	6692286	6692738
chr4	8870179	8870532
chr4	94340419	94340897
chr4	100005917	100006219
chr4	110196173	110197214
chr4	131742616	131743119
chr4	169575455	169575742
chr4	186427871	186428188
chr5	189392	189733
chr5	423905	424383
chr5	766523	767311
chr5	770208	771685
chr5	783096	783458
chr5	786258	786872
chr5	1521800	1522541
chr5	1525197	1525672
chr5	2749460	2749856
chr5	17218662	17219195
chr5	17598951	17599249
chr5	34188053	34188455
chr5	55696075	55696477
chr5	61333478	61333981
chr5	88660875	88661268
chr5	139392797	139393143
chr5	139657577	139658168
chr5	151213934	151214394
chr5	160197413	160197936
chr5	176527990	176528279
chr5	177429089	177429804
chr5	177433528	177434193
chr5	177442238	177442654
chr5	177458501	177459422
chr5	177468621	177468973
chr5	177475505	177475931
chr5_GL339449v2_alt	633240	634246
chr6	3053794	3054303
chr6	7140912	7141284
chr6	24359882	24360205
chr6	26125856	26126201
chr6	26215075	26215614
chr6	27836833	27837290
chr6	30682326	30682995
chr6	32007099	32007774
chr6	33904379	33905445
chr6	34246493	34247050
chr6	35735357	35735641
chr6	39228086	39228453
chr6	41584977	41585379
chr6	41935608	41936689
chr6	43224266	43224966
chr6	72620301	72620594
chr6	113854631	113855678
chr6	135182781	135183358
chr6	158762997	158763314
chr6_GL000252v2_alt	2974989	2975396
chr6_GL000254v2_alt	3076767	3077184
chr6_GL000256v2_alt	298153	298488
chr6_GL000256v2_alt	3308006	3308352
chr7	257729	258563
chr7	889855	890368
chr7	906948	907269
chr7	928668	928982
chr7	1456952	1457736
chr7	1540349	1540723
chr7	1839910	1840342
chr7	2105348	2106410
chr7	2246236	2246652
chr7	2405185	2405499
chr7	2528883	2531205
chr7	2633249	2633796
chr7	5296492	5297592
chr7	5525844	5527032
chr7	30914576	30915813
chr7	44286205	44286640
chr7	44565991	44566439
chr7	50558679	50559094
chr7	73702462	73702856
chr7	74029274	74029810
chr7	74659424	74659998
chr7	76263134	76263544
chr7	76497937	76498334
chr7	76513137	76513469
chr7	94657888	94658569
chr7	98283718	98284317
chr7	99142168	99142585
chr7	100369046	100369597
chr7	100469454	100469961
chr7	100488972	100489359
chr7	100553956	100554286
chr7	100570860	100571538
chr7	101162995	101163700
chr7	102515881	102516530
chr7	102541421	102541792
chr7	102614809	102615346
chr7	104943640	104943990
chr7	128831688	128832552
chr7	151038981	151040551
chr7_KI270805v1_alt	51237	51698
chr7_KI270899v1_alt	165005	165327
chr8	671282	671755
chr8	22597015	22597658
chr8	55453194	55453506
chr8	102810521	102810809
chr8	122780284	122780568
chr8	133568760	133569126
chr8	141119219	141119795
chr8	141171775	141172270
chr8	142277546	142278229
chr8	142636812	142637285
chr8	143432275	143432650
chr8	143947878	143948818
chr8	143956833	143957212
chr8	144097699	144098246
chr8	144323632	144324731
chr8	144455935	144456619
chr8	144506838	144507283
chr8	144530713	144532225
chr8	144687353	144688028
chr8_KI270816v1_alt	194469	194899
chr8_KI270817v1_alt	10835	11352
chr9	1056504	1056862
chr9	35729875	35730359
chr9	35736331	35736715
chr9	41235102	41235789
chr9	61974411	61974787
chr9	70412454	70413199
chr9	89375338	89375640
chr9	89606413	89606910
chr9	91164384	91164957
chr9	93097977	93098622
chr9	93577922	93578231
chr9	95510799	95511592
chr9	97981085	97981369
chr9	121649088	121649725
chr9	123357700	123358249
chr9	124264199	124264493
chr9	124294903	124295263
chr9	124505473	124505759
chr9	127723260	127723630
chr9	127763959	127764421
chr9	127776114	127776814
chr9	127782792	127783784
chr9	127796455	127796900
chr9	127903428	127904025
chr9	127918352	127918685
chr9	127965519	127965833
chr9	128120052	128120941
chr9	128153568	128153931
chr9	128409342	128409818
chr9	128703551	128704021
chr9	128820067	128820431
chr9	129026650	129027018
chr9	129070955	129071390
chr9	129079203	129079658
chr9	129086532	129086831
chr9	129610838	129611425
chr9	131278436	131279175
chr9	131395508	131395829
chr9	131477421	131477834
chr9	132984083	132985576
chr9	133147304	133147846
chr9	133151315	133152399
chr9	133351853	133352275
chr9	133701939	133702315
chr9	134065646	134066436
chr9	134324881	134325391
chr9	135504866	135505228
chr9	135790680	135791097
chr9	135952010	135952565
chr9	135963003	135963376
chr9	136093426	136093959
chr9	136096540	136096890
chr9	136328558	136328917
chr9	136351044	136351348
chr9	136364869	136366454
chr9	136515094	136516175
chr9	136521018	136522012
chr9	136543971	136544883
chr9	136550714	136551425
chr9	136618497	136618924
chr9	136656189	136657471
chr9	136688933	136689220
chr9	136714310	136715447
chr9	136718340	136719861
chr9	136722171	136722697
chr9	136832996	136834010
chr9	136947839	136948159
chr9	137022196	137022692
chr9	137055195	137056172
chr9	137067992	137068984
chr9	137136115	137136446
chr9	137167094	137167513
chr9	137190150	137190673
chr9	137192788	137193340
chr9	137218539	137219207
chr9	137245032	137246177
chr9	137466361	137466810
chr9	137874616	137874995
chrUn_GL000220v1	113358	117972
chrX	277746	278541
chrX	7840379	7840764
chrX	34130690	34131137
chrX	38805611	38806176
chrX	40094369	40094869
chrX	40147866	40149195
chrX	40645147	40645577
chrX	48787837	48788140
chrX	48891426	48891942
chrX	49165753	49167674
chrX	49177195	49177720
chrX	49230363	49231330
chrX	72309107	72309733
chrX	153945927	153946750
chrX	153955608	153956315
chrX	154784466	154784837
chrX	156002377	156002767
chrX	156029466	156029856
chrY	1295637	1295969
chr1	17217	17626
chr1	29125	29984
chr1	611256	611840
chr1	630771	631377
chr1	633062	633443
chr1	778378	779184
chr1	826986	828040
chr1	917842	918783
chr1	922237	924012
chr1	925736	926182
chr1	931148	931455
chr1	938887	940252
chr1	940608	942417
chr1	943061	943374
chr1	946086	946376
chr1	959395	959844
chr1	960173	960769
chr1	962764	963091
chr1	966622	967007
chr1	976152	976566
chr1	999042	1001262
chr1	1001556	1001940
chr1	1013192	1015547
chr1	1019223	1023310
chr1	1032173	1033275
chr1	1034633	1035117
chr1	1045384	1045843
chr1	1051479	1051769
chr1	1059013	1059914
chr1	1062282	1062674
chr1	1063641	1064816
chr1	1065433	1065737
chr1	1072250	1073385
chr1	1073681	1074044
chr1	1074360	1074667
chr1	1083685	1084209
chr1	1086686	1086987
chr1	1087314	1087993
chr1	1090879	1091626
chr1	1115880	1117665
chr1	1135573	1136076
chr1	1137883	1138218
chr1	1166964	1168348
chr1	1168833	1169440
chr1	1169745	1171125
chr1	1173741	1174192
chr1	1204310	1205620
chr1	1206054	1207045
chr1	1212763	1214278
chr1	1218950	1219570
chr1	1227985	1228302
chr1	1231527	1232535
chr1	1240765	1242485
chr1	1242807	1243284
chr1	1244137	1244708
chr1	1245369	1246437
chr1	1246741	1247314
chr1	1272790	1275277
chr1	1287010	1288110
chr1	1294543	1295446
chr1	1296791	1297178
[truncated: 17,829 more rows]
