# Supplementary material for: USP20, a Super-enhancer Regulated Gene, Promotes Acute Myeloid Leukemia Progression through CTNNB1 Deubiquitination
Source: Int J Biol Sci. 2026 Feb 11;22(5):2665–86. doi: 10.7150/ijbs.122898 (PMC12965243; doi:10.7150/ijbs.122898)
Supplement: Supplementary file 3 — Supplementary tables. [file ijbsv22p2665s3.zip › 附表/Suppl/Supplementary Table 2.xlsx]

## Sheet: Sheet1
基因	抗体
USP20	(proteintech,#17491-1-AP)
igG	(Abcam，#ab172730)
IKZF1	(proteintech,#12016-1-AP)
TAL1	(proteintech,#55317-1-AP)
ELF1	(Abcam,#ab272456)
ETV6	(Abclonal#A1637)
ZNF217	(BETHYL,A303-266A)
RUNX1	(Abcam#ab272456)
ERG	(proteintech#14356-1-AP)
H3K27	(Abcam,ab4729)

## Sheet: Sheet2
Antibody	information
USP20	17491-1-AP，proteintech,China
igG	ab172730,Abcam, USA
β-actin	FD0060,FUDE,China
CTNNB1	8480,cellsignal Technology,USA
SQSTM1	18420-1-AP,,proteintech,China
BRD4	13440, CST, USA
PARP	9542, CST, USA
Cleaved caspase8	9746, CST, USA
Flag	F1804, Sigma, USA
HA-Tag	3724, CST, USA
IKZF1	12016-1-AP,proteintech,China
TAL1	55317-1-AP,proteintech,China
ELF1	ab64937,Abcam, USA
ETV6	A1637,Abclonal,USA
ZNF217	A303-266A,BETHYL,USA
RUNX1	ab272456,Abcam, USA
ERG	14356-1-AP,proteintech,China
H3K27	ab4729,Abcam, USA
