# Supplementary material for: USP20, a Super-enhancer Regulated Gene, Promotes Acute Myeloid Leukemia Progression through CTNNB1 Deubiquitination
Source: Int J Biol Sci. 2026 Feb 11;22(5):2665–86. doi: 10.7150/ijbs.122898 (PMC12965243; doi:10.7150/ijbs.122898)
Supplement: Supplementary file 3 — Supplementary tables. [file ijbsv22p2665s3.zip › 附表/Suppl/Supplementary Table 20.xlsx]

## Sheet: Sheet1
chr	start	end
chr1	32566	33005
chr1	137268	137642
chr1	191251	192810
chr1	356075	357135
chr1	363227	363605
chr1	488062	488465
chr1	722557	725622
chr1	728845	729369
chr1	819911	821841
chr1	873041	873568
chr1	909037	909314
chr1	955915	956205
chr1	1041877	1042589
chr1	1054428	1054856
chr1	1056703	1057280
chr1	1066547	1071047
chr1	1071548	1071975
chr1	1108144	1108920
chr1	1176088	1176877
chr1	1223484	1224220
chr1	1260169	1261306
chr1	1378114	1378651
chr1	1395323	1395687
chr1	1403890	1404198
chr1	1411442	1412327
chr1	1428142	1428748
chr1	1467343	1468919
chr1	1474903	1475816
chr1	1508102	1510030
chr1	1526500	1526974
chr1	1577354	1578885
chr1	1695382	1695838
chr1	1717657	1718961
chr1	1732474	1732800
chr1	1741785	1742086
chr1	1748771	1751098
chr1	1751407	1752060
chr1	1775536	1776140
chr1	1796303	1797205
chr1	2046407	2046821
chr1	2137685	2137984
chr1	2244998	2245507
chr1	2381700	2382370
chr1	2406037	2407110
chr1	2465043	2465342
chr1	2473602	2473958
chr1	2482270	2483475
chr1	2501282	2502037
chr1	2578124	2578774
chr1	2635568	2635865
chr1	3695243	3696002
chr1	3722618	3724543
chr1	3730473	3731401
chr1	3780865	3781157
chr1	3793666	3794186
chr1	3903215	3903759
chr1	5885448	5885905
chr1	5994935	5995514
chr1	6108791	6109504
chr1	6241091	6241772
chr1	6263890	6264741
chr1	6348086	6349359
chr1	6356159	6356546
chr1	6431983	6433002
chr1	6456332	6457553
chr1	6508523	6510754
chr1	6591086	6592091
chr1	6597019	6597311
chr1	6622581	6622851
chr1	7829776	7830169
chr1	9593211	9594354
chr1	9627152	9627787
chr1	9648475	9648822
chr1	10653242	10653687
chr1	10793689	10794307
chr1	10945504	10945780
chr1	10960964	10961489
chr1	11010028	11010339
chr1	11750089	11750728
chr1	11776444	11776918
chr1	11838218	11838826
chr1	11910350	11911107
chr1	11956345	11956663
chr1	11966917	11967251
chr1	11983091	11984343
chr1	12011612	12012555
chr1	12620270	12620950
chr1	15753662	15754048
chr1	15833202	15833523
chr1	15935051	15935957
chr1	16014042	16015798
chr1	16029702	16031109
chr1	16058818	16059426
chr1	16130982	16131274
chr1	16149713	16152750
chr1	16209737	16210325
chr1	16220376	16220986
chr1	16427738	16428375
chr1	16697873	16698682
chr1	16703857	16704848
chr1	16713568	16713898
chr1	16955857	16956157
chr1	16983472	16983944
chr1	16986839	16987644
chr1	17305302	17305973
chr1	17404110	17404492
chr1	17434835	17435572
chr1	18904860	18905253
chr1	18906907	18909334
chr1	19073387	19075766
chr1	19180103	19180468
chr1	19260180	19260611
chr1	19322015	19322750
chr1	19342900	19344080
chr1	20663630	20664497
chr1	20789345	20789652
chr1	21217563	21219434
chr1	21259673	21260280
chr1	21261711	21263227
chr1	21268118	21270579
chr1	21437275	21437598
chr1	21655460	21655915
chr1	21671712	21672665
chr1	21827695	21828155
chr1	21841044	21841484
chr1	21841983	21842266
chr1	21857180	21857632
chr1	21885028	21888601
chr1	21892989	21893548
chr1	21933544	21934667
chr1	21939682	21940340
chr1	22009827	22010239
chr1	22067679	22067989
chr1	22126288	22126953
chr1	22713409	22713677
chr1	23430469	23431097
chr1	23526661	23528939
chr1	23533476	23533882
chr1	23534204	23534887
chr1	23553622	23555740
chr1	23556231	23557059
chr1	23562180	23562603
chr1	23782236	23782760
chr1	23865415	23866059
chr1	23916047	23917296
chr1	24105763	24106364
chr1	24325607	24326045
chr1	24340395	24340750
chr1	24419310	24419837
chr1	24591578	24592184
chr1	24742208	24743199
chr1	25020592	25021360
chr1	25275076	25275432
chr1	25334499	25334820
chr1	25427374	25427647
chr1	25540839	25541460
chr1	25546075	25546588
chr1	25706199	25706789
chr1	25775121	25775507
chr1	25807144	25808475
chr1	25862395	25863885
chr1	25889443	25890393
chr1	25895178	25895802
chr1	25909208	25909823
chr1	26016664	26017771
chr1	26027956	26029815
chr1	26034487	26040069
chr1	26315346	26315712
chr1	26320969	26322216
chr1	26533565	26534392
chr1	26784059	26785027
chr1	27106636	27107620
chr1	27231579	27231984
chr1	27335664	27336193
chr1	27338751	27339955
chr1	27359834	27360243
chr1	27370804	27371549
chr1	27377403	27378133
chr1	27395606	27396020
chr1	27561961	27565587
chr1	27600255	27601039
chr1	27621530	27621946
chr1	27658646	27660396
chr1	27668582	27669743
chr1	27868679	27869902
chr1	27932026	27932506
chr1	27937743	27938105
chr1	27956970	27957241
chr1	28171195	28174600
chr1	28178875	28179173
chr1	28190836	28191471
chr1	28261981	28262581
chr1	28521324	28522005
chr1	28896655	28896990
chr1	29156679	29157082
chr1	30728192	30730955
chr1	30735144	30736536
chr1	30754864	30755169
chr1	30884204	30884625
chr1	30905891	30906326
chr1	30911443	30911911
chr1	31706470	31706819
chr1	31753528	31753884
chr1	31811709	31812040
chr1	31947393	31947993
chr1	32182534	32183716
chr1	32196991	32197723
chr1	32212034	32212923
chr1	32253586	32254464
chr1	32355878	32356396
chr1	32359080	32359504
chr1	32366294	32367278
chr1	32706571	32707076
chr1	32756351	32756650
chr1	32756929	32759782
chr1	32822281	32822604
chr1	32962021	32962369
chr1	32967390	32967854
chr1	33097352	33097955
chr1	35174562	35175524
chr1	35184483	35184832
chr1	35440680	35441159
chr1	35590308	35591550
chr1	35885954	35886524
chr1	35928119	35928482
chr1	36091326	36092921
chr1	36151787	36152084
chr1	36159273	36161501
chr1	36303836	36304249
chr1	36316627	36316975
chr1	36358864	36359133
chr1	36368958	36370321
chr1	36383148	36383584
chr1	36400458	36402383
chr1	36485613	36485895
chr1	37471436	37472159
chr1	37484493	37485728
chr1	37717686	37718001
chr1	37797663	37797944
chr1	39508640	39512926
chr1	39522847	39523531
chr1	39773490	39774243
chr1	39960016	39961218
chr1	40037460	40037879
chr1	40064322	40064946
chr1	40307370	40308539
chr1	40310601	40312959
chr1	40780376	40780962
chr1	40781240	40781614
chr1	40866130	40866430
chr1	41003764	41004491
chr1	41017225	41018452
chr1	41369514	41369796
chr1	41370403	41372761
chr1	42167318	42169039
chr1	42734187	42737678
chr1	42742385	42742804
chr1	42946109	42947096
chr1	42955506	42955898
chr1	42961359	42961642
chr1	43253366	43254400
chr1	43267360	43267700
chr1	43346592	43346978
chr1	43351976	43352861
chr1	43381978	43382524
chr1	43423052	43424906
chr1	43425248	43427430
chr1	43533331	43534045
chr1	43540608	43540990
chr1	43541934	43542511
chr1	43547438	43548234
chr1	43587672	43588640
chr1	43602619	43603314
chr1	43834384	43836000
chr1	43902057	43903636
chr1	43987781	43988825
chr1	44019372	44022407
chr1	44237724	44241626
chr1	44541817	44542797
chr1	44635600	44636287
chr1	44677566	44678163
chr1	44726511	44727464
chr1	44728174	44729147
chr1	44742928	44743226
chr1	44756998	44758170
chr1	44771995	44772645
chr1	44783699	44785759
chr1	44796641	44797614
chr1	44815597	44816255
chr1	44825964	44834579
chr1	44839547	44840213
chr1	45003018	45003295
chr1	45545002	45545620
chr1	46171325	46172207
chr1	46180195	46181411
chr1	46277810	46278271
chr1	46412885	46414347
chr1	46429119	46429610
chr1	46611489	46612394
chr1	46619595	46621194
chr1	47234562	47236161
chr1	47405824	47406217
chr1	47419045	47419322
chr1	51875602	51875909
chr1	52368511	52368946
chr1	53324591	53324932
chr1	53370468	53371727
chr1	54174698	54174994
chr1	54212518	54213314
chr1	54408677	54409600
chr1	54794978	54795462
chr1	54808439	54808856
chr1	55053246	55053792
chr1	58781642	58781985
chr1	58882418	58883508
chr1	58899041	58899639
chr1	61048976	61050934
chr1	67688653	67689010
chr1	87334270	87334590
chr1	99768789	99769086
chr1	100360091	100360553
chr1	109197531	109197877
chr1	109239203	109240786
chr1	109272971	109274109
chr1	109477624	109478377
chr1	109766417	109767173
chr1	109918486	109918822
chr1	110050293	110050903
chr1	110079426	110079981
chr1	110875215	110875751
chr1	111197735	111198021
chr1	113069961	113070597
chr1	116573867	116574231
chr1	120103453	120103726
chr1	121094586	121094930
chr1	145924077	145924406
chr1	145991064	145991393
chr1	145991670	145992035
chr1	146049352	146050127
chr1	147245223	147245529
chr1	148148062	148149012
chr1	149123957	149125081
chr1	149787665	149788060
chr1	149835181	149835579
chr1	149858293	149858579
chr1	150979175	150979686
chr1	151364967	151365482
chr1	151513792	151514159
chr1	151706161	151707018
chr1	151801891	151802430
chr1	151828689	151829269
chr1	151836657	151837114
chr1	153538259	153538682
chr1	153561482	153562100
chr1	153666941	153667416
chr1	153685439	153685839
chr1	153929030	153929772
chr1	153972849	153973160
chr1	153993298	153994847
chr1	154157386	154158016
chr1	154180561	154180972
chr1	154344000	154344508
chr1	154492150	154492609
chr1	154862286	154863000
chr1	154863810	154865968
chr1	154938817	154939664
chr1	154958898	154959200
chr1	155022917	155023721
chr1	155043041	155043463
chr1	155075264	155076016
chr1	155082533	155083415
chr1	155088506	155089378
chr1	155169973	155170313
chr1	155176779	155177064
chr1	155247324	155249208
chr1	155305718	155306537
chr1	155327695	155328301
chr1	155615693	155615967
chr1	155748013	155748729
chr1	155907893	155908183
chr1	155938861	155939424
chr1	155944504	155946322
chr1	155981359	155982347
chr1	155993706	155994260
chr1	156004709	156005143
chr1	156015049	156015323
chr1	156057819	156058353
chr1	156065870	156066200
chr1	156090643	156091132
chr1	156101966	156102622
chr1	156119341	156120512
chr1	156128859	156129469
chr1	156144083	156144436
chr1	156172496	156172861
chr1	156238810	156239988
chr1	156379648	156379925
chr1	156384442	156384790
chr1	156385161	156386256
chr1	156423832	156424100
chr1	156487867	156488332
chr1	156497128	156498315
chr1	156616672	156617063
chr1	156637982	156638421
chr1	156811274	156811690
chr1	156923012	156923353
chr1	157277327	157277656
chr1	159936148	159937148
chr1	160078352	160078772
chr1	161017992	161018309
chr1	161192713	161193600
chr1	161217664	161218078
chr1	161510058	161510675
chr1	161842874	161843217
chr1	167556011	167556286
chr1	171655364	171655702
chr1	192161057	192161330
chr1	200869583	200870483
chr1	200887433	200888726
chr1	201059193	201059504
chr1	201512014	201512350
chr1	201651141	201651416
chr1	201716166	201716561
chr1	201885326	201886022
chr1	201891395	201891717
chr1	202129573	202130680
chr1	202132451	202133329
chr1	202170676	202170951
chr1	202206070	202206420
chr1	203028634	203029449
chr1	203058163	203058515
chr1	203082616	203083054
chr1	203302406	203303011
chr1	204264844	204265133
chr1	204362258	204362592
chr1	204366937	204367544
chr1	204462793	204464559
chr1	204518724	204518994
chr1	204528453	204528996
chr1	205214305	205214574
chr1	205248808	205249838
chr1	205375831	205376158
chr1	205444866	205445763
chr1	205459815	205460152
chr1	205500880	205502112
chr1	205513748	205514477
chr1	205519485	205520057
chr1	205533177	205535307
chr1	205588648	205589133
chr1	205683048	205683556
chr1	205810082	205810942
chr1	206579760	206580792
chr1	206734204	206734993
chr1	206831919	206832193
chr1	207647810	207648190
chr1	207798829	207799186
chr1	224510045	224510944
chr1	225813367	225813830
chr1	225926650	225927411
chr1	226002024	226003089
chr1	226551340	226551701
chr1	226672431	226672759
chr1	226677108	226677829
chr1	226980039	226980421
chr1	228004127	228004689
chr1	228073346	228074285
chr1	228279544	228280070
chr1	228305809	228306470
chr1	228311848	228312271
chr1	228400179	228400614
chr1	228402856	228403574
chr1	228514358	228514997
chr1	234612544	234613356
chr1	235411779	235412180
chr1	246520202	246521363
chr1	246527073	246528028
chr1	246791782	246792205
chr1	247114433	247116103
chr1	247360245	247360605
chr10	1038491	1039313
chr10	3063211	3063483
chr10	5550927	5552070
chr10	11877050	11877837
chr10	11891799	11892079
chr10	11897556	11897829
chr10	13118518	13118789
chr10	15035460	15035796
chr10	29479133	29479502
chr10	48469155	48471994
chr10	48476312	48476916
chr10	48508429	48509569
chr10	69222458	69222818
chr10	69229027	69229793
chr10	69334242	69335748
chr10	70475999	70476615
chr10	70890997	70891446
chr10	71209646	71210096
chr10	71717092	71717464
chr10	71799201	71799817
chr10	72270694	72271167
chr10	72333440	72333904
chr10	72342021	72342327
chr10	72351462	72351732
chr10	73236507	73236999
chr10	73991991	73992486
chr10	79071002	79071553
chr10	80410938	80411516
chr10	86659372	86659760
chr10	86961583	86961932
chr10	93070340	93070812
chr10	96511140	96511471
chr10	97586525	97587260
chr10	97683563	97684419
chr10	97689695	97689995
chr10	97717662	97718662
chr10	97769130	97769719
chr10	98390676	98391821
chr10	98427071	98427388
chr10	99232050	99232981
chr10	101040870	101041367
chr10	101260542	101260891
chr10	101573501	101574030
chr10	102107753	102108370
chr10	102383801	102384205
chr10	102391656	102391960
chr10	102473866	102474162
chr10	102480055	102480744
chr10	102593513	102594106
chr10	102728981	102729588
chr10	103551889	103552556
chr10	103696419	103697123
chr10	119519228	119519903
chr10	123132884	123133686
chr10	123144883	123145635
chr10	124035986	124036330
chr10	124464103	124465988
chr10	124607981	124608315
chr10	132362394	132363087
chr10	132400110	132401175
chr10	133214584	133215236
chr10	133250788	133252671
chr10	133320895	133321187
chr10	133322564	133323613
chr10	133334347	133334805
chr10	133339662	133340387
chr10	133418640	133422314
chr11	189442	190307
chr11	253816	254128
chr11	281354	283472
chr11	283962	286177
chr11	461504	462660
chr11	492404	495813
chr11	510051	510550
chr11	539808	542572
chr11	571355	572122
chr11	579118	579556
chr11	595635	598809
chr11	641918	642543
chr11	698560	699125
chr11	699706	700578
chr11	712414	713497
chr11	751588	753134
chr11	766815	768465
chr11	815448	816907
chr11	886415	886815
chr11	921286	921984
chr11	1013305	1013849
chr11	1039684	1040110
chr11	1262220	1263393
chr11	1353346	1354473
chr11	1392896	1393209
chr11	1435777	1438207
chr11	1448195	1448551
chr11	1693919	1694208
chr11	1767051	1768875
chr11	1780670	1783869
chr11	1824724	1825874
chr11	2146480	2147054
chr11	2152220	2153135
chr11	2155122	2155700
chr11	2175424	2176202
chr11	2267189	2268504
chr11	2318818	2319294
chr11	2458196	2458499
chr11	2464499	2468268
chr11	2864138	2864591
chr11	2867379	2867770
chr11	2891638	2893408
chr11	2896345	2897338
chr11	2925854	2926677
chr11	2995301	2995612
chr11	3012157	3012449
chr11	3037479	3037772
chr11	3060295	3060768
chr11	3105096	3105953
chr11	3123607	3123911
chr11	3132298	3141523
chr11	3215164	3216293
chr11	3399369	3399707
chr11	3404360	3404665
chr11	3637228	3637920
chr11	3826811	3828171
chr11	3870931	3871350
chr11	4091323	4092437
chr11	4181769	4182266
chr11	4184374	4184691
chr11	6478312	6479016
chr11	8692157	8692543
chr11	12113144	12113430
chr11	12124174	12125454
chr11	13873371	13873726
chr11	33889200	33889524
chr11	43944678	43945263
chr11	44307122	44307417
chr11	44570534	44570982
chr11	44601129	44601496
chr11	44862277	44862867
chr11	45909296	45909643
chr11	46271897	46272204
chr11	46308491	46308888
chr11	46317996	46319462
chr11	46335440	46336335
chr11	46342176	46342611
chr11	46364200	46364530
chr11	46384091	46385198
chr11	46678114	46678996
chr11	46725822	46726290
chr11	47157094	47158005
chr11	47188596	47189004
chr11	47253656	47255298
chr11	47354951	47356226
chr11	47403207	47404388
chr11	47417679	47419192
chr11	57340466	57340988
chr11	57463523	57464001
chr11	57491512	57491810
chr11	57644724	57645235
chr11	57778573	57778899
chr11	60759236	60759643
chr11	60858503	60859185
chr11	60864832	60865223
chr11	61010907	61013127
chr11	61019253	61020340
chr11	61244091	61244937
chr11	61491668	61492132
chr11	61577348	61578115
chr11	61747472	61750363
chr11	61760620	61760968
chr11	61768290	61768719
chr11	61795438	61795761
chr11	61831716	61835544
chr11	61851319	61851644
chr11	61856719	61857420
chr11	61864813	61872894
chr11	61874276	61874724
chr11	61896131	61896989
chr11	61907056	61907505
chr11	61914027	61914779
chr11	61947357	61947826
chr11	62133415	62134244
chr11	62339986	62340315
chr11	62394697	62395914
chr11	62401402	62402651
chr11	62563931	62565042
chr11	62570402	62570706
chr11	62629367	62629696
chr11	62641849	62642326
chr11	62649270	62650556
chr11	62656130	62656626
chr11	62662377	62662680
chr11	62697850	62698434
chr11	62775851	62776226
chr11	62800833	62801892
chr11	62844708	62845215
chr11	62858471	62861993
chr11	63560840	63561134
chr11	63763056	63763430
chr11	63871332	63873197
chr11	63919388	63921635
chr11	63935661	63936048
chr11	63970808	63971790
chr11	63982364	63983224
chr11	63989300	63990404
chr11	63995653	63997010
chr11	64001629	64003303
chr11	64031057	64033336
chr11	64100528	64101134
chr11	64105461	64105776
chr11	64106115	64106742
chr11	64129485	64129849
chr11	64162485	64162788
chr11	64181446	64182763
chr11	64257491	64260695
chr11	64278644	64279667
chr11	64310773	64311639
chr11	64320532	64325010
chr11	64326551	64326849
chr11	64365926	64366525
chr11	64371235	64372309
chr11	64392449	64392999
chr11	64558345	64558890
chr11	64559292	64559671
chr11	64593372	64594295
chr11	64639833	64640490
chr11	64687038	64687460
chr11	64846685	64847902
chr11	64872935	64873545
chr11	64882616	64884414
chr11	64920250	64921674
chr11	65021399	65021921
chr11	65024575	65024847
chr11	65038469	65038888
chr11	65172249	65173442
chr11	65200264	65201337
chr11	65223165	65223563
chr11	65319524	65319899
chr11	65330337	65330863
chr11	65338362	65338780
chr11	65356888	65357338
chr11	65370150	65371368
chr11	65389027	65391337
chr11	65426796	65428899
chr11	65452820	65453218
chr11	65522230	65522507
chr11	65603367	65603738
chr11	65784241	65784839
chr11	65897477	65897870
chr11	65942830	65943388
chr11	65958414	65958762
chr11	65964565	65964985
chr11	65980787	65982759
chr11	66006245	66009038
chr11	66017427	66018985
chr11	66311548	66314380
chr11	66331053	66331372
chr11	66362861	66363350
chr11	66418021	66418848
chr11	66469895	66470780
chr11	66476183	66477145
chr11	66603269	66603538
chr11	66636097	66636477
chr11	66692425	66692861
chr11	66840078	66840504
chr11	66849902	66850719
chr11	66874698	66875705
chr11	67033032	67033562
chr11	67053672	67054676
chr11	67255192	67256798
chr11	67315479	67315826
chr11	67349355	67350125
chr11	67359070	67359506
chr11	67378553	67380002
chr11	67486552	67487567
chr11	67588866	67589301
chr11	67618588	67619580
chr11	67642051	67643094
chr11	67670266	67671235
chr11	67799759	67800399
chr11	68026403	68028202
chr11	68054956	68055455
chr11	68117974	68118254
chr11	68124755	68125462
chr11	68209351	68210000
chr11	68405994	68406476
chr11	68940303	68941471
chr11	69052628	69052996
chr11	69057818	69058678
chr11	69080040	69080946
chr11	69085346	69086898
chr11	69157996	69158269
chr11	69982960	69983281
chr11	70400801	70401825
chr11	71534868	71535260
chr11	72002997	72005333
chr11	72075216	72075575
chr11	72091034	72091952
chr11	72092472	72092856
chr11	72141843	72142942
chr11	72586675	72587651
chr11	72617953	72618506
chr11	72653900	72655385
chr11	72671133	72671631
chr11	72683542	72686286
chr11	72705755	72706176
chr11	72790131	72790977
chr11	73185031	73186725
chr11	73215231	73215722
chr11	73221329	73222450
chr11	73274795	73275449
chr11	73313954	73315336
chr11	73359043	73361033
chr11	73380121	73389015
chr11	73654688	73655045
chr11	74707626	74708639
chr11	75147607	75148085
chr11	75271649	75272010
chr11	75337260	75337860
chr11	75407246	75411675
chr11	75423282	75424678
chr11	75455163	75455746
chr11	75528413	75529831
chr11	75558835	75560012
chr11	75721958	75722715
chr11	76203464	76203985
chr11	76623211	76624153
chr11	76770938	76771632
chr11	77069555	77070253
chr11	78061167	78061472
chr11	78191071	78191403
chr11	117194828	117196289
chr11	118524178	118524585
chr11	119051164	119052330
chr11	119126755	119127089
chr11	119158274	119158856
chr11	120207978	120208266
chr11	122728882	122729369
chr11	124754262	124754539
chr11	126338665	126339130
chr11	128618483	128619172
chr11	129950100	129950640
chr11_KI270830v1_alt	44998	45345
chr11_KI270830v1_alt	50315	50945
chr11_KI270831v1_alt	124341	125542
chr11_KI270831v1_alt	143975	145563
chr11_KI270831v1_alt	158504	158905
chr11_KI270831v1_alt	163572	164189
chr11_KI270831v1_alt	225931	226654
chr11_KI270831v1_alt	235143	235908
chr11_KI270831v1_alt	243112	243497
chr11_KI270831v1_alt	268544	268904
chr11_KI270831v1_alt	273737	274183
chr11_KI270832v1_alt	39688	40055
chr11_KI270832v1_alt	69650	72195
chr11_KI270832v1_alt	95523	95912
chr11_KI270832v1_alt	100862	101880
chr11_KI270832v1_alt	125540	128583
chr11_KI270902v1_alt	74307	76510
chr11_KI270903v1_alt	38797	39114
chr11_KI270903v1_alt	39395	39876
chr11_KI270903v1_alt	167951	168233
chr11_KI270927v1_alt	98050	98844
chr11_KI270927v1_alt	126849	128407
chr11_KI270927v1_alt	151688	152545
chr12	34625	35148
chr12	109269	109742
chr12	185182	186601
chr12	196057	196617
chr12	221159	222033
chr12	229618	230011
chr12	583158	583807
chr12	607563	608158
chr12	612877	613212
chr12	627661	628193
chr12	1502870	1503314
chr12	1533331	1535159
chr12	1642131	1642777
chr12	1662873	1663510
chr12	1793184	1793532
chr12	1808603	1809337
chr12	1816128	1817505
chr12	1830024	1830637
chr12	1886980	1887282
chr12	1911488	1912778
chr12	1933736	1934128
chr12	2501653	2502252
chr12	2940648	2940934
chr12	4120156	4120536
chr12	4441454	4441815
chr12	5612679	5613189
chr12	5948926	5949248
chr12	6203479	6203936
chr12	6322167	6322997
chr12	6327193	6328857
chr12	6441929	6442419
chr12	6525830	6526320
chr12	6546250	6546586
chr12	6641235	6641507
chr12	6650825	6651283
chr12	6665283	6665967
chr12	6675957	6676270
chr12	6693993	6695791
chr12	6703323	6704196
chr12	6747488	6748306
chr12	6762667	6762976
chr12	6784063	6784696
chr12	6810820	6811193
chr12	6835679	6836195
chr12	6879341	6879934
chr12	6901868	6902258
chr12	6909579	6910792
chr12	6976366	6976822
chr12	7095160	7095668
chr12	7158885	7162090
chr12	8239148	8239426
chr12	9450828	9451136
chr12	9685288	9685820
chr12	11652508	11653423
chr12	12067958	12068243
chr12	26274421	26275222
chr12	31731578	31731847
chr12	47715061	47715443
chr12	47734735	47737431
chr12	47805300	47805817
chr12	47876571	47876840
chr12	47901753	47902501
chr12	47907954	47908289
chr12	47990501	47991988
chr12	48000922	48002221
chr12	48028372	48029122
chr12	48159913	48160225
chr12	48724125	48724673
chr12	48764700	48769046
chr12	48827500	48829651
chr12	48857341	48858321
chr12	48868146	48868627
chr12	48928236	48928603
chr12	49015631	49016157
chr12	49096964	49098448
chr12	49133815	49134269
chr12	49267156	49267698
chr12	49341010	49344231
chr12	49546383	49546790
chr12	49552965	49553306
chr12	49602798	49603394
chr12	49645418	49647150
chr12	49649017	49649791
chr12	49670710	49671595
chr12	49791569	49794309
chr12	49969735	49970154
chr12	49975517	49976190
chr12	50062073	50063403
chr12	50760282	50760781
chr12	50761124	50761675
chr12	51395471	51395757
chr12	52024957	52028099
chr12	52032610	52034958
chr12	52061920	52064931
chr12	52066774	52067197
chr12	53068655	53070429
chr12	53072812	53073337
chr12	53105879	53106532
chr12	53210758	53212156
chr12	53222511	53226042
chr12	53229520	53229837
chr12	53235055	53235407
chr12	53248046	53248453
chr12	53254841	53255714
chr12	53276841	53277125
chr12	53291718	53292620
chr12	53318222	53318551
chr12	53327799	53328328
chr12	53338641	53339277
chr12	53420892	53421317
chr12	53448700	53449929
chr12	53471162	53471885
chr12	53496034	53496534
chr12	53509555	53509837
chr12	53711574	53712479
chr12	54012810	54013737
chr12	54019677	54020458
chr12	54051114	54051728
chr12	54191431	54192086
chr12	54228697	54229084
chr12	54255367	54255670
chr12	54277213	54277493
chr12	54291600	54293423
chr12	54304002	54308108
chr12	54356396	54358323
chr12	54388053	54388550
chr12	54394001	54394385
chr12	54395358	54395897
chr12	54408812	54410007
chr12	54415585	54415861
chr12	54577367	54577766
chr12	54581660	54582170
chr12	55703245	55703545
chr12	55983728	55984064
chr12	56026755	56027220
chr12	56027497	56027908
chr12	56034777	56035366
chr12	56112654	56113078
chr12	56120606	56122203
chr12	56133779	56134292
chr12	56145590	56146053
chr12	56171314	56172210
chr12	56226843	56227298
chr12	56247295	56249331
chr12	56260683	56261232
chr12	56279698	56280263
chr12	56288712	56289016
chr12	56302784	56303339
chr12	56598575	56598937
chr12	56617182	56617478
chr12	56690964	56691382
chr12	56709950	56711067
chr12	56722422	56722815
chr12	56754894	56755300
chr12	56931616	56932009
chr12	56991548	56992222
chr12	57081193	57081489
chr12	57094575	57094945
chr12	57150240	57150765
chr12	57160781	57161899
chr12	57184207	57184702
chr12	57190289	57191668
chr12	57206135	57206896
chr12	57428315	57428628
chr12	57449589	57450007
chr12	57468781	57471998
chr12	57484689	57485074
chr12	57492019	57493083
chr12	57507310	57508775
chr12	57543122	57543442
chr12	57722022	57723103
chr12	57728555	57729033
chr12	57734018	57734407
chr12	57779961	57780625
chr12	57803468	57803780
chr12	57821164	57821736
chr12	57834298	57834585
chr12	57899099	57899436
chr12	64625499	64625909
chr12	96249731	96250164
chr12	105324229	105324527
chr12	108820341	108821341
chr12	108823005	108823290
chr12	108839361	108840124
chr12	108861772	108862058
chr12	111371830	111372225
chr12	111393672	111394152
chr12	111408305	111412821
chr12	111413360	111415368
chr12	111756273	111758452
chr12	112010576	112011119
chr12	113099731	113100209
chr12	113155431	113156112
chr12	113241045	113241564
chr12	113316534	113317188
chr12	113330141	113330423
chr12	113929760	113930472
chr12	116548139	116548437
chr12	117050554	117051850
chr12	120229816	120233826
chr12	120262922	120263343
chr12	120299913	120300270
chr12	120358626	120358971
chr12	120646800	120647112
chr12	120720358	120720803
chr12	120999347	120999659
chr12	121466281	121468263
chr12	121546969	121547622
chr12	121749045	121749475
chr12	121787973	121791019
chr12	122004128	122004996
chr12	122081341	122083115
chr12	122791507	122791809
chr12	122868862	122869149
chr12	122874066	122874405
chr12	122968782	122969086
chr12	123078807	123079255
chr12	123264749	123265413
chr12	123275046	123275463
chr12	123433177	123433721
chr12	123910738	123911297
chr12	124390844	124393621
chr12	124427715	124427991
chr12	124486496	124487720
chr12	124508252	124510679
chr12	124531479	124533160
chr12	124538137	124539133
chr12	124866924	124867544
chr12	124884712	124885416
chr12	124919631	124920133
chr12	131824856	131825464
chr12	131832295	131835106
chr12	131847554	131847920
chr12	131854500	131854903
chr12	131911139	131911862
chr12	131912371	131913150
chr12	131947508	131947882
chr12	132081388	132081856
chr12	132485996	132487375
chr12	132493142	132495149
chr12	132554742	132557247
chr12	132567321	132568381
chr12	132575497	132575896
chr12	132578621	132579042
chr12	132584612	132584959
chr12	132602177	132603700
chr12	132614809	132615864
chr12	132638905	132639585
chr12	132644572	132645459
chr12	132758746	132759217
chr12	132805401	132805985
chr12_GL877875v1_alt	103306	103773
chr12_GL877875v1_alt	146129	146449
chr12_GL877875v1_alt	165409	167253
chr12_KI270834v1_alt	84269	84775
chr13	19665047	19666095
chr13	20104759	20105703
chr13	20699747	20700019
chr13	21364914	21365997
chr13	27257544	27257873
chr13	29589409	29590513
chr13	29592721	29593124
chr13	41058589	41058937
chr13	44382671	44383265
chr13	45333984	45334376
chr13	46184222	46184581
chr13	46893991	46894517
chr13	48306017	48306366
chr13	49625422	49626466
chr13	95046392	95046756
chr13	110422383	110422718
chr13	112700429	112701127
chr13	113041269	113041772
chr13	113103116	113103401
chr13	113125798	113126296
chr13	113161186	113161783
chr13	113175706	113176046
chr13	113413714	113414529
chr13	113748125	113748404
chr13	113805295	113806366
chr13	113918247	113918752
chr13	113976624	113977501
chr13	114237999	114238288
chr13	114288399	114288724
chr13_KI270842v1_alt	573	1912
chr14	19800795	19801476
chr14	20415505	20415855
chr14	20606211	20607385
chr14	21090075	21091079
chr14	21107043	21107711
chr14	22931897	22932199
chr14	23044317	23046233
chr14	23047189	23047968
chr14	23101389	23102246
chr14	23326408	23326692
chr14	23355873	23356259
chr14	23404298	23405430
chr14	23581090	23581367
chr14	24105189	24105815
chr14	24122970	24123353
chr14	24168517	24169055
chr14	24252220	24253045
chr14	24395516	24396469
chr14	34543018	34543514
chr14	34548607	34548985
chr14	64721417	64721686
chr14	64968315	64968903
chr14	68608567	68609195
chr14	68782387	68782945
chr14	69773746	69775020
chr14	73241927	73242382
chr14	74406726	74407320
chr14	74609102	74609699
chr14	75173688	75174100
chr14	75978190	75978459
chr14	76772162	76774396
chr14	76774713	76775121
chr14	76781646	76783339
chr14	76961797	76962081
chr14	92655685	92656929
chr14	99569635	99570227
chr14	99974365	99975138
chr14	100320106	100320537
chr14	100326263	100327937
chr14	100541770	100542158
chr14	100574887	100575504
chr14	100584165	100585029
chr14	100659444	100660113
chr14	100665465	100665879
chr14	100677294	100681447
chr14	100686719	100687336
chr14	100722716	100723223
chr14	100900321	100900635
chr14	102063578	102063967
chr14	102089671	102090196
chr14	102500228	102500618
chr14	102503702	102506713
chr14	102512573	102513014
chr14	102902450	102902807
chr14	102925903	102926435
chr14	102937630	102938306
chr14	102948723	102949302
chr14	102952452	102953729
chr14	103000322	103001517
chr14	103086657	103088756
chr14	103382119	103383043
chr14	103390753	103391084
chr14	103495922	103496209
chr14	103568290	103568788
chr14	103624764	103626989
chr14	103696566	103696982
chr14	103718261	103718805
chr14	103721310	103721645
chr14	103734149	103734645
chr14	103735294	103735586
chr14	103869784	103870706
chr14	103910318	103911206
chr14	103923828	103924149
chr14	104114124	104114844
chr14	104141873	104142452
chr14	104576493	104577032
chr14	104683171	104684310
chr14	104685265	104685663
chr14	104691667	104694415
chr14	104732149	104732528
chr14	104756433	104756898
chr14	104780806	104782254
chr14	104783675	104784023
chr14	104803275	104807591
chr14	104966748	104968470
chr14	104972822	104973464
chr14	105060089	105062300
chr14	105154538	105155065
chr14	105160615	105161501
chr14	105184139	105186257
chr14	105311625	105312182
chr14	105370752	105371229
chr14	105395480	105396261
chr14	105500088	105500859
chr14	105530044	105530737
chr14	105882532	105883502
chr14	105901479	105901922
chr14_KI270845v1_alt	134489	135072
chr15	20459443	20460419
chr15	20464790	20465137
chr15	20565030	20565518
chr15	20775193	20776081
chr15	21016520	21016932
chr15	21344375	21345199
chr15	21712647	21712968
chr15	22558165	22558457
chr15	22614559	22615029
chr15	22775627	22776168
chr15	22877751	22878080
chr15	28095824	28096755
chr15	28110014	28110860
chr15	28648066	28648423
chr15	28657429	28657754
chr15	28709040	28709602
chr15	30099692	30100883
chr15	30192241	30193361
chr15	30396415	30397517
chr15	30554792	30555359
chr15	30606827	30607117
chr15	31004235	31004896
chr15	31330241	31330645
chr15	32437784	32438314
chr15	32452483	32452845
chr15	33807516	33807994
chr15	38693933	38694333
chr15	40075330	40076076
chr15	40234969	40235823
chr15	40320770	40321040
chr15	40343122	40343447
chr15	40345777	40348353
chr15	40353696	40355107
chr15	40418185	40418569
chr15	40436639	40437263
chr15	40443027	40443971
chr15	40461880	40462307
chr15	40589942	40591810
chr15	40782606	40783065
chr15	40858778	40859792
chr15	40870554	40871268
chr15	40903469	40904399
chr15	40908924	40911641
chr15	40926576	40927071
chr15	41030437	41030825
chr15	41406006	41406384
chr15	41505842	41506134
chr15	41813197	41813825
chr15	41987295	41987622
chr15	42068525	42068973
chr15	42497932	42498467
chr15	42727594	42728073
chr15	43237042	43237329
chr15	43410745	43411013
chr15	43514269	43514649
chr15	43615514	43615818
chr15	43670938	43671362
chr15	43689418	43690314
chr15	43715019	43716182
chr15	43802747	43803384
chr15	43806915	43807383
chr15	44578236	44578552
chr15	44725778	44726832
chr15	44739410	44739763
chr15	45183482	45183820
chr15	50260065	50261146
chr15	57322082	57324635
chr15	57594995	57596088
chr15	58282197	58282467
chr15	63836195	63836821
chr15	64036903	64037303
chr15	64138569	64139008
chr15	64155707	64157642
chr15	64426620	64426978
chr15	64984460	64985154
chr15	65079006	65079850
chr15	65214074	65215360
chr15	65289037	65289339
chr15	65639547	65640079
chr15	65867117	65867392
chr15	66568053	66568391
chr15	66705752	66707108
chr15	67080820	67081580
chr15	68195230	68195639
chr15	68209772	68210187
chr15	70100198	70103276
chr15	73696922	73697503
chr15	73950574	73951739
chr15	73981565	73983801
chr15	74198951	74199255
chr15	74322276	74323184
chr15	74382036	74398521
chr15	74430490	74431359
chr15	74599195	74599501
chr15	74630874	74633330
chr15	74727624	74728341
chr15	74808703	74809742
chr15	74869672	74870325
chr15	74897009	74897853
chr15	74902576	74902893
chr15	74935131	74935543
chr15	75046144	75047893
chr15	75124310	75125774
chr15	75192927	75193585
chr15	75237303	75238604
chr15	75607924	75608899
chr15	75652293	75652774
chr15	75709394	75710057
chr15	75715515	75715959
chr15	76258469	76258875
chr15	76334024	76334443
chr15	77629615	77630412
chr15	77636887	77637170
chr15	77939484	77940070
chr15	78056374	78057042
chr15	78870324	78870700
chr15	79926118	79926516
chr15	82802649	82803105
chr15	82855412	82855897
chr15	82901252	82901655
chr15	85243202	85243499
chr15	88892657	88893065
chr15	89217913	89218598
chr15	89358534	89359496
chr15	89499127	89499464
chr15	89631172	89631457
chr15	89808115	89808614
chr15	90009190	90009928
chr15	90063237	90065665
chr15	90084480	90085315
chr15	90836475	90837311
chr15	90898994	90900172
chr15	90927449	90927845
chr15	90973337	90973661
chr15	92969263	92969589
chr15	96273337	96273974
chr15	96356999	96357348
chr15	98786816	98787134
chr15	101088070	101088883
chr15	101254467	101254956
chr15	101445895	101446289
chr15	101492667	101493004
chr15	101654923	101655943
chr15	101968864	101969641
chr15	101976147	101976599
chr15_KI270849v1_alt	62758	63140
chr15_KI270850v1_alt	264064	264362
chr15_KI270851v1_alt	202974	203387
chr15_KI270851v1_alt	258891	259390
chr15_KI270852v1_alt	102342	103031
chr15_KI270905v1_alt	230050	230714
chr15_KI270905v1_alt	927268	927622
chr15_KI270905v1_alt	2681163	2682264
chr15_KI270905v1_alt	3615366	3615747
chr16	80683	81883
chr16	93781	94480
chr16	100326	100717
chr16	101079	101957
chr16	156545	157203
chr16	182906	185868
chr16	187327	187927
chr16	247156	247497
chr16	295952	298428
chr16	341333	343401
chr16	349245	349585
chr16	389255	389965
chr16	394324	394724
chr16	471762	472370
chr16	486463	486775
chr16	490950	491316
chr16	505700	506537
chr16	622235	622792
chr16	711643	712330
chr16	743721	744355
chr16	803373	803687
chr16	944324	944761
chr16	960532	961906
chr16	974145	974745
chr16	1070200	1070533
chr16	1191847	1192800
chr16	1197262	1199983
chr16	1212963	1213540
chr16	1220643	1221994
chr16	1237451	1237970
chr16	1243479	1245939
chr16	1258966	1260478
chr16	1296583	1297093
chr16	1354847	1358541
chr16	1417956	1418389
chr16	1440993	1441685
chr16	1454296	1454820
chr16	1486119	1486460
chr16	1495617	1497842
chr16	1508642	1510564
chr16	1535854	1536337
chr16	1674149	1675681
chr16	1709262	1709677
chr16	1731901	1732516
chr16	1737474	1737876
chr16	1749082	1749851
chr16	1757238	1757920
chr16	1809395	1810324
chr16	1818980	1819396
chr16	1819855	1820777
chr16	1914774	1915633
chr16	1920845	1921194
chr16	2016495	2017257
chr16	2097151	2097732
chr16	2138285	2138620
chr16	2143125	2144787
chr16	2145700	2146068
chr16	2199465	2200341
chr16	2216852	2218512
chr16	2248172	2248700
chr16	2280527	2281165
chr16	2286322	2286939
chr16	2425471	2426397
chr16	2455477	2457575
chr16	2477725	2478588
chr16	2479045	2480115
chr16	2485793	2488571
chr16	2500445	2502578
chr16	2522917	2524777
chr16	2534820	2535359
chr16	2540319	2540680
chr16	2541008	2541655
chr16	2547793	2548094
chr16	2553431	2553852
chr16	2560052	2561227
chr16	2578221	2578553
chr16	2598933	2600752
chr16	2675739	2676723
chr16	2688474	2689113
chr16	2736737	2738418
chr16	2790700	2791969
chr16	2948900	2951367
chr16	2982684	2984272
chr16	3009617	3010397
chr16	3039907	3040581
chr16	3070690	3071043
chr16	3285921	3286456
chr16	3460210	3460620
chr16	3461119	3461532
chr16	3527367	3527667
chr16	3533227	3533541
chr16	3651609	3652326
chr16	3882882	3883338
chr16	3952687	3952961
chr16	4180275	4180764
chr16	4249393	4249812
chr16	4275635	4276089
chr16	4325225	4325556
chr16	4447080	4447350
chr16	4461273	4461762
chr16	4505483	4505784
chr16	4518007	4518612
chr16	4535455	4536064
chr16	4611593	4612010
chr16	4660542	4661812
chr16	4675952	4678055
chr16	4690241	4690894
chr16	4737103	4738416
chr16	4811406	4811819
chr16	5092180	5092672
chr16	8871388	8871680
chr16	8953258	8953673
chr16	10868491	10868961
chr16	10947200	10947547
chr16	11128455	11128831
chr16	11253419	11253804
chr16	11595276	11595545
chr16	11670972	11671344
chr16	14905333	14905608
chr16	14916737	14917599
chr16	14971497	14971973
chr16	14979224	14979508
chr16	15027695	15028233
chr16	15031291	15031768
chr16	15052567	15052892
chr16	15128353	15128728
chr16	15136500	15137969
chr16	15157273	15157557
chr16	15951827	15952223
chr16	16100114	16100458
chr16	16152725	16153025
chr16	16262177	16262563
chr16	16371136	16371795
chr16	16393377	16393890
chr16	17473884	17474823
chr16	18338854	18340258
chr16	18355040	18356529
chr16	18381504	18382125
chr16	18535711	18536029
chr16	18780349	18782230
chr16	21402373	21403318
chr16	21421503	21422333
chr16	21508849	21510399
chr16	21836761	21837477
chr16	21854247	21854668
chr16	22516639	22517405
chr16	23466755	23467491
chr16	23690883	23691475
chr16	27179179	27179704
chr16	27235119	27236256
chr16	27399129	27399537
chr16	27404612	27405060
chr16	28288715	28289120
chr16	28295097	28295508
chr16	28353466	28353865
chr16	28359248	28360145
chr16	28360614	28361012
chr16	28388507	28388851
chr16	28401279	28401566
chr16	28479069	28479727
chr16	28498280	28498774
chr16	28593042	28593886
chr16	28599193	28599953
chr16	28640207	28640672
chr16	28716229	28716586
chr16	28737558	28738268
chr16	28754265	28754649
chr16	28819474	28820248
chr16	28882288	28883981
chr16	28884265	28885070
chr16	28900507	28901039
chr16	28920907	28921478
chr16	29116860	29117390
chr16	29136094	29136521
chr16	29141910	29142659
chr16	29314423	29315049
chr16	29400371	29400967
chr16	29449302	29450261
chr16	29470753	29471540
chr16	29502165	29502989
chr16	29602144	29603545
chr16	29780785	29781143
chr16	29824020	29824745
chr16	29854536	29857276
chr16	29894899	29895533
chr16	29942944	29944605
chr16	29971323	29971727
chr16	30018849	30019215
chr16	30049693	30050331
chr16	30179659	30180116
chr16	30190692	30191267
chr16	30209276	30211378
chr16	30221026	30222390
chr16	30242064	30242916
chr16	30243356	30243756
chr16	30425966	30426460
chr16	30491655	30492652
chr16	30528993	30529524
chr16	30555641	30556191
chr16	30561109	30562171
chr16	30647732	30648364
chr16	30693824	30695716
chr16	30707173	30707699
chr16	30736316	30737217
chr16	30737567	30738105
chr16	30756095	30757517
chr16	30771342	30776437
chr16	30783415	30784634
chr16	30837538	30837933
chr16	30899395	30899705
chr16	30945316	30945636
chr16	31030286	31030802
chr16	31041858	31042648
chr16	31076713	31078304
chr16	31177389	31177707
chr16	31192595	31193364
chr16	31195412	31198954
chr16	31352285	31352860
chr16	31455426	31456073
chr16	32183428	32183780
chr16	50260973	50264182
chr16	50269375	50269685
chr16	50281557	50282574
chr16	50297607	50298006
chr16	50309535	50310966
chr16	50683822	50684415
chr16	54373739	54374328
chr16	56964260	56965064
chr16	56985580	56986887
chr16	56991954	56992291
chr16	57000966	57001481
chr16	57037271	57037753
chr16	57055171	57055590
chr16	57095526	57095805
chr16	57116541	57116817
chr16	57132051	57134850
chr16	57260395	57260885
chr16	57266155	57266743
chr16	57401951	57402452
chr16	57472133	57474180
chr16	57606748	57607712
chr16	57624268	57624802
chr16	57633865	57634606
chr16	57681982	57682403
chr16	57688490	57691832
chr16	57701296	57702204
chr16	57795285	57795751
chr16	58028317	58028934
chr16	58511193	58512999
chr16	66589173	66589566
chr16	66850659	66851113
chr16	66908196	66908632
chr16	67223450	67223873
chr16	67284863	67285283
chr16	67399160	67400013
chr16	67436941	67437481
chr16	67445734	67446340
chr16	67520783	67521973
chr16	67641578	67642305
chr16	67890357	67890678
chr16	67926158	67929351
chr16	67954802	67955084
chr16	67975642	67977606
chr16	67983598	67985215
chr16	67989780	67990239
chr16	68257459	68258351
chr16	68261524	68261964
chr16	68361160	68361444
chr16	69324087	69324408
chr16	69927161	69927430
chr16	69939526	69939924
chr16	70416747	70420592
chr16	70425811	70426116
chr16	70479623	70480401
chr16	70520925	70521308
chr16	70577057	70577474
chr16	70682873	70683306
chr16	84013822	84014577
chr16	84501279	84501753
chr16	84614195	84614604
chr16	84620826	84621211
chr16	84925386	84925670
chr16	85104603	85105491
chr16	85133451	85134862
chr16	85173468	85174370
chr16	85658149	85658670
chr16	85673981	85674414
chr16	87319930	87320391
chr16	87370078	87370479
chr16	87496246	87496536
chr16	87698627	87698948
chr16	87775683	87775999
chr16	87839121	87840228
chr16	87865973	87866621
chr16	87895059	87895358
chr16	87955822	87957405
chr16	88013202	88014313
chr16	88068505	88068773
chr16	88074067	88074773
chr16	88450365	88451097
chr16	88611501	88612027
chr16	88632940	88634235
chr16	88689313	88689683
chr16	88788180	88794498
chr16	88834109	88834977
chr16	88835315	88835704
chr16	88848545	88848914
chr16	88868909	88874798
chr16	88944568	88944897
chr16	88953526	88955560
chr16	89084931	89085584
chr16	89096023	89096294
chr16	89105360	89105936
chr16	89114933	89115688
chr16	89133333	89133683
chr16	89141906	89142601
chr16	89195527	89196738
chr16	89277818	89278504
chr16	89369215	89370593
chr16	89421207	89421759
chr16	89486244	89486776
chr16	89501905	89502333
chr16	89518951	89519484
chr16	89578540	89578849
chr16	89591080	89591773
chr16	89598241	89601229
chr16	89623767	89624205
chr16	89632354	89633476
chr16	89704029	89704649
chr16	89770134	89770582
chr16	89858927	89859219
chr16	89902091	89902643
chr16	89965879	89967355
chr16	89993220	89996471
chr16	90016078	90017244
chr16	90094107	90095421
chr16_KI270853v1_alt	641673	642013
chr16_KI270853v1_alt	697749	698169
chr16_KI270853v1_alt	726284	726632
chr16_KI270853v1_alt	741137	741753
chr16_KI270853v1_alt	762577	764064
chr16_KI270853v1_alt	867153	867560
chr16_KI270853v1_alt	1609809	1610803
chr16_KI270853v1_alt	1965220	1965522
chr16_KI270853v1_alt	1970747	1971230
chr16_KI270853v1_alt	1972554	1972895
chr16_KI270853v1_alt	1988483	1988853
chr16_KI270854v1_alt	72065	73032
chr16_KI270854v1_alt	108636	108913
chr16_KI270855v1_alt	25589	26206
chr16_KI270855v1_alt	35248	39668
chr16_KI270855v1_alt	163421	163983
chr16_KI270855v1_alt	220347	220864
chr16_KI270855v1_alt	227834	228237
chr17	134193	134787
chr17	164739	165023
chr17	177462	178410
chr17	194365	194651
chr17	316373	317138
chr17	355478	355812
chr17	748990	749698
chr17	1019063	1020167
chr17	1035773	1037439
chr17	1122831	1123125
chr17	1460185	1460504
chr17	1539293	1539582
chr17	1550681	1551064
chr17	1556463	1556833
chr17	1557160	1557601
chr17	1585826	1586102
chr17	1601623	1601993
chr17	1607287	1607607
chr17	1631721	1631991
chr17	1658352	1658654
chr17	1745314	1745784
chr17	1773748	1774060
chr17	1786057	1786435
chr17	1797473	1797949
chr17	2020016	2021308
chr17	2044093	2044532
chr17	2369132	2370023
chr17	2685696	2686074
chr17	2793302	2793750
chr17	2856143	2856508
chr17	3606192	3606517
chr17	3685280	3685580
chr17	3730850	3731129
chr17	3886441	3887772
chr17	3907375	3909071
chr17	3966669	3968236
chr17	4014774	4015087
chr17	4022813	4023195
chr17	4436793	4437107
chr17	4502409	4507385
chr17	4587022	4589135
chr17	4597127	4598418
chr17	4635635	4636323
chr17	4706756	4707048
chr17	4880797	4882400
chr17	4887104	4887616
chr17	5004238	5005083
chr17	5016951	5017346
chr17	5120077	5120667
chr17	5131041	5132395
chr17	5237370	5237736
chr17	5527686	5528148
chr17	6558811	6559391
chr17	6637521	6637980
chr17	6660263	6660711
chr17	6697901	6698340
chr17	6752535	6753243
chr17	7006389	7006748
chr17	7038113	7038827
chr17	7173927	7174671
chr17	7256784	7257179
chr17	7284403	7285474
chr17	7331890	7333268
chr17	7390178	7390870
chr17	7417353	7417845
chr17	7432200	7433119
chr17	7452624	7453007
chr17	7552529	7553295
chr17	7553673	7554021
chr17	7634267	7635733
chr17	7807253	7807980
chr17	7831197	7831546
chr17	7881817	7882411
chr17	8012706	8013919
chr17	8084628	8085068
chr17	8090929	8091653
chr17	8166332	8167568
chr17	8183669	8184434
chr17	8193142	8194196
chr17	8203305	8204008
chr17	8268526	8269016
chr17	8285363	8286043
chr17	8321679	8322917
chr17	8324362	8327498
chr17	8373735	8374333
chr17	8410424	8410702
chr17	8439071	8439399
chr17	9181424	9181795
chr17	15704323	15704729
chr17	16450543	16451565
chr17	16835383	16835690
chr17	16840010	16840314
chr17	16990470	16990830
chr17	17039475	17040225
chr17	17045005	17045499
chr17	17146279	17147099
chr17	17215739	17216651
chr17	17252206	17252798
chr17	17493345	17493869
chr17	17509287	17510194
chr17	17784177	17785811
chr17	17800599	17801449
chr17	17989677	17990507
chr17	18018184	18018721
chr17	18111659	18112199
chr17	18142754	18144002
chr17	18148461	18148852
chr17	18338171	18338515
chr17	18695211	18695480
chr17	19020032	19020371
chr17	19037737	19039581
chr17	19059194	19059472
chr17	19096155	19096425
chr17	19156309	19156772
chr17	19302892	19303668
chr17	19383811	19384417
chr17	20464781	20465065
chr17	21401531	21402173
chr17	27453932	27454271
chr17	27459317	27459835
chr17	27580045	27580590
chr17	27604197	27605797
chr17	27613387	27613762
chr17	28223367	28223700
chr17	28249675	28250306
chr17	28316760	28317190
chr17	28509218	28510413
chr17	28526230	28528475
chr17	28732598	28733019
chr17	28864983	28866409
chr17	28891873	28892272
chr17	28893974	28894659
chr17	28920986	28921493
chr17	28983913	28984294
chr17	29039829	29040251
chr17	29048666	29049099
chr17	29100172	29100898
chr17	29116845	29117958
chr17	29124258	29125398
chr17	29138052	29138331
chr17	29162822	29163270
chr17	29248953	29249690
chr17	29387782	29388170
chr17	29571503	29572625
chr17	30550644	30551446
chr17	30621107	30621968
chr17	30706303	30706748
chr17	30726806	30729235
chr17	30956722	30957173
chr17	30968258	30968741
chr17	31388357	31389155
chr17	31491028	31492463
chr17	31524085	31524644
chr17	31537842	31538177
chr17	32079658	32080346
chr17	32280940	32281918
chr17	32357652	32357994
chr17	32483393	32484419
chr17	35749918	35750673
chr17	35763977	35765783
chr17	37056818	37057090
chr17	37086114	37086520
chr17	37487242	37487663
chr17	37512476	37512862
chr17	37927087	37927428
chr17	38006500	38007375
chr17	38065513	38065948
chr17	38189476	38190156
chr17	38341317	38341625
chr17	38349306	38349600
chr17	38424183	38426094
chr17	38431046	38432233
chr17	38474479	38475539
chr17	38492616	38492963
chr17	38550966	38551350
chr17	38556258	38556742
chr17	38671813	38672565
chr17	38699081	38700212
chr17	38714375	38715255
chr17	38742354	38744349
chr17	38843458	38843881
chr17	38844359	38848604
chr17	38876849	38878009
chr17	38885237	38888180
chr17	38911075	38912085
chr17	38927254	38927855
chr17	39015097	39015900
chr17	39067748	39068070
chr17	39089248	39089688
chr17	39114838	39115763
chr17	39169327	39170300
chr17	39170628	39171239
chr17	39204015	39211172
chr17	39546422	39546778
chr17	39547636	39548081
chr17	39639415	39641447
chr17	39671453	39676826
chr17	39720294	39720903
chr17	39723526	39724073
chr17	39746234	39748147
chr17	39960359	39960730
chr17	39995362	39996114
chr17	40012264	40013103
chr17	40074184	40076134
chr17	40094948	40097632
chr17	40102680	40103777
chr17	40174069	40174487
chr17	40284794	40285158
chr17	40325336	40328343
chr17	40348101	40348598
chr17	40354189	40358066
chr17	40440955	40441399
chr17	40445457	40445781
chr17	40557059	40558165
chr17	41692720	41696565
chr17	41715108	41715956
chr17	41722088	41722601
chr17	41730214	41732570
chr17	41768830	41769830
chr17	41781551	41782979
chr17	41802745	41804510
chr17	41908004	41908727
chr17	41921273	41921985
chr17	41937734	41939330
chr17	41974174	41976549
chr17	42031514	42031855
chr17	42040499	42041292
chr17	42053209	42054454
chr17	42061574	42062477
chr17	42157507	42158067
chr17	42221081	42221418
chr17	42281574	42284905
chr17	42291961	42292240
chr17	42419425	42420335
chr17	42509495	42510570
chr17	42550088	42550571
chr17	42665395	42666872
chr17	42691878	42693069
chr17	42698541	42700265
chr17	42755840	42756280
chr17	42847278	42847835
chr17	42995617	42996062
chr17	43000995	43001590
chr17	43003037	43004572
chr17	43167102	43167391
chr17	43237228	43237666
chr17	43247946	43249244
chr17	43254777	43255445
chr17	43287409	43287726
chr17	43772203	43772529
chr17	43823062	43823426
chr17	43858223	43858629
chr17	44025346	44025614
chr17	44074152	44076588
chr17	44202854	44203349
chr17	44264754	44265581
chr17	44270698	44273396
chr17	44328349	44329169
chr17	44341939	44342356
chr17	44354291	44354753
chr17	44355063	44356503
chr17	44378328	44381101
chr17	44391694	44393083
chr17	44762249	44765326
chr17	44851163	44851439
chr17	44954948	44955258
[truncated: 62,697 more rows]
