# Supplementary material for: USP20, a Super-enhancer Regulated Gene, Promotes Acute Myeloid Leukemia Progression through CTNNB1 Deubiquitination
Source: Int J Biol Sci. 2026 Feb 11;22(5):2665–86. doi: 10.7150/ijbs.122898 (PMC12965243; doi:10.7150/ijbs.122898)
Supplement: Supplementary file 3 — Supplementary tables. [file ijbsv22p2665s3.zip › 附表/Suppl/Supplementary Table 21.xlsx]

## Sheet: Sheet1
chr	start	end
chr1	136257	136691
chr1	137268	137643
chr1	191251	193229
chr1	356126	357126
chr1	722567	724589
chr1	728995	729369
chr1	872621	873868
chr1	907860	908436
chr1	1017173	1017744
chr1	1040599	1042855
chr1	1054003	1055680
chr1	1056844	1057182
chr1	1071561	1071941
chr1	1260963	1261440
chr1	1270349	1271360
chr1	1378069	1378720
chr1	1395323	1395619
chr1	1403810	1404206
chr1	1428212	1429051
chr1	1446360	1447166
chr1	1458858	1459982
chr1	1474431	1475978
chr1	1526455	1527224
chr1	1577342	1578904
chr1	1672395	1672672
chr1	1695325	1695887
chr1	1717747	1718696
chr1	1748757	1751884
chr1	1775536	1776081
chr1	1785031	1785618
chr1	1796466	1797059
chr1	2031888	2032202
chr1	2046407	2046816
chr1	2108428	2109010
chr1	2197033	2197900
chr1	2224263	2225252
chr1	2306627	2306981
chr1	2355672	2356031
chr1	2381567	2382689
chr1	2405996	2407466
chr1	2470261	2470737
chr1	2473568	2474005
chr1	2482015	2483674
chr1	2509054	2510188
chr1	2541998	2549476
chr1	2577774	2578759
chr1	2596918	2598713
chr1	2635260	2635736
chr1	2786545	2787026
chr1	2804510	2804938
chr1	2811149	2811570
chr1	3684982	3685354
chr1	3686678	3688147
chr1	3701028	3701405
chr1	3722941	3724587
chr1	3730002	3730639
chr1	3754519	3754802
chr1	3793646	3794106
chr1	3903382	3903783
chr1	5885499	5887121
chr1	6104349	6104713
chr1	6108791	6109627
chr1	6125564	6126386
chr1	6241091	6241904
chr1	6258426	6258840
chr1	6263813	6264385
chr1	6354947	6355365
chr1	6431906	6433020
chr1	6500251	6500949
chr1	6508522	6509308
chr1	6576672	6577085
chr1	6591041	6592072
chr1	6596797	6597362
chr1	6605877	6606250
chr1	6636942	6637371
chr1	9593128	9594659
chr1	9626416	9627794
chr1	9648604	9648886
chr1	9875035	9875359
chr1	10640211	10642117
chr1	10657947	10659267
chr1	10960954	10961630
chr1	11009227	11009592
chr1	11052061	11052377
chr1	11321950	11322383
chr1	11661375	11662147
chr1	11694589	11694879
chr1	11750122	11750649
chr1	11782079	11782499
chr1	11799387	11799752
chr1	11800846	11801192
chr1	11838122	11838826
chr1	11910331	11910957
chr1	11983148	11984343
chr1	12012135	12012944
chr1	15746516	15746909
chr1	15747275	15747676
chr1	15753664	15754092
chr1	15760862	15761228
chr1	15833202	15833523
chr1	15934596	15936417
chr1	16014751	16015351
chr1	16029808	16030976
chr1	16075975	16076283
chr1	16130372	16131095
chr1	16149716	16152758
chr1	16209737	16210320
chr1	16220118	16221169
chr1	16230379	16232269
chr1	16427765	16428532
chr1	16697873	16698831
chr1	16703739	16705182
chr1	16955659	16956131
chr1	16983513	16984911
chr1	17047733	17048065
chr1	17086230	17086653
chr1	17207272	17207792
chr1	17311017	17311348
chr1	19064784	19075669
chr1	19180103	19180507
chr1	19260124	19261308
chr1	19285804	19286286
chr1	19306055	19306328
chr1	19343127	19344104
chr1	19650103	19650500
chr1	19920287	19921104
chr1	20183589	20184094
chr1	20663876	20664735
chr1	20670368	20670881
chr1	20735229	20735741
chr1	20783644	20784282
chr1	21053225	21053907
chr1	21216874	21219380
chr1	21261652	21263221
chr1	21268300	21269172
chr1	21437013	21437608
chr1	21511477	21511801
chr1	21588878	21589273
chr1	21750392	21750705
chr1	21785779	21786074
chr1	21818235	21818755
chr1	21827715	21828206
chr1	21841044	21842047
chr1	21849974	21850564
chr1	21857032	21858777
chr1	21869600	21870188
chr1	21884685	21888624
chr1	21893037	21893444
chr1	21933579	21934313
chr1	21939670	21940358
chr1	21974028	21974885
chr1	22009720	22010054
chr1	22126562	22126924
chr1	22262906	22263285
chr1	23415158	23415508
chr1	23430468	23431373
chr1	23526046	23528939
chr1	23553643	23555693
chr1	23556708	23557057
chr1	23782392	23782760
chr1	23865429	23866245
chr1	23915948	23917311
chr1	24105687	24106102
chr1	24340345	24340803
chr1	24419285	24419894
chr1	24742208	24743169
chr1	24915798	24916956
chr1	25546076	25546528
chr1	25584442	25584933
chr1	25706213	25706794
chr1	25805868	25808483
chr1	25827711	25827980
chr1	25867666	25868417
chr1	25873346	25873622
chr1	25895146	25895812
chr1	25909168	25909713
chr1	26016365	26017809
chr1	26027978	26029782
chr1	26034496	26040053
chr1	26042653	26042958
chr1	26156190	26156955
chr1	26300277	26300926
chr1	26315375	26315659
chr1	26356494	26357598
chr1	26362839	26363226
chr1	26367709	26368441
chr1	26408403	26408793
chr1	26533785	26534367
chr1	26574803	26575188
chr1	26777637	26778584
chr1	26784087	26784960
chr1	26942580	26943049
chr1	27009518	27009996
chr1	27106624	27107148
chr1	27307984	27308387
chr1	27335870	27336992
chr1	27370657	27371003
chr1	27377497	27378115
chr1	27395588	27396203
chr1	27492212	27492625
chr1	27523041	27523513
chr1	27597956	27600803
chr1	27606611	27607672
chr1	27658756	27660394
chr1	27668446	27669623
chr1	27868706	27869802
chr1	27886064	27886333
chr1	27932116	27932480
chr1	27956907	27957185
chr1	28171195	28174318
chr1	28190957	28191474
chr1	28257216	28257499
chr1	28261908	28262525
chr1	28494264	28494620
chr1	28521566	28521997
chr1	28889363	28889868
chr1	29156689	29157047
chr1	30728236	30731238
chr1	30754862	30755261
chr1	30875283	30875951
chr1	30883920	30884663
chr1	30905928	30906464
chr1	30911533	30911817
chr1	31692964	31693285
chr1	31699612	31699930
chr1	31746587	31746978
chr1	31753413	31753919
chr1	31796009	31796606
chr1	31811648	31812030
chr1	31947381	31947969
chr1	32182822	32183219
chr1	32212073	32212942
chr1	32253715	32254216
chr1	32294269	32294673
chr1	32355822	32356383
chr1	32366384	32367394
chr1	32372124	32372516
chr1	32756450	32757581
chr1	32822249	32822604
chr1	32890773	32891369
chr1	32962021	32962365
chr1	32967417	32967743
chr1	33097444	33098171
chr1	33272859	33273253
chr1	34762533	34763107
chr1	34776864	34778346
chr1	35174608	35175518
chr1	35590286	35591652
chr1	35885938	35886563
chr1	36046241	36046519
chr1	36091747	36092548
chr1	36151770	36152142
chr1	36159433	36161508
chr1	36303762	36304247
chr1	36316452	36316834
chr1	36368971	36370334
chr1	36400451	36402398
chr1	37471557	37472132
chr1	37484493	37485723
chr1	37717109	37717873
chr1	37986955	37987275
chr1	39450751	39451218
chr1	39510698	39512950
chr1	39637244	39637522
chr1	39764013	39764989
chr1	39773445	39776653
chr1	39959938	39961081
chr1	40064603	40064921
chr1	40075718	40076213
chr1	40084841	40085129
chr1	40307909	40308480
chr1	40780544	40781578
chr1	40859433	40860021
chr1	41017109	41018558
chr1	41257816	41258168
chr1	41370616	41372729
chr1	42167324	42168835
chr1	42501802	42502080
chr1	42733984	42737717
chr1	42752054	42752578
chr1	42946109	42947003
chr1	42955507	42955931
chr1	43267352	43267718
chr1	43282658	43283360
chr1	43346519	43346988
chr1	43352020	43352879
chr1	43381912	43382418
chr1	43422965	43425855
chr1	43426357	43426846
chr1	43427208	43427600
chr1	43533518	43533987
chr1	43541946	43542840
chr1	43547379	43548487
chr1	43579324	43579640
chr1	43587569	43588793
chr1	43600976	43602083
chr1	43607741	43608143
chr1	43710152	43710428
chr1	43834399	43836028
chr1	43901649	43902041
chr1	43902523	43903656
chr1	43988019	43988838
chr1	44019390	44022407
chr1	44222093	44223445
chr1	44237714	44241631
chr1	44541999	44543198
chr1	44616805	44617096
chr1	44635457	44636151
chr1	44670909	44671436
chr1	44726656	44727680
chr1	44728248	44729118
chr1	44737235	44737556
chr1	44764535	44764813
chr1	44770540	44772601
chr1	44796685	44797658
chr1	44815597	44816265
chr1	44825913	44834560
chr1	44839564	44840073
chr1	45626212	45626609
chr1	46180178	46181428
chr1	46277926	46278239
chr1	46346999	46347311
chr1	46429084	46429774
chr1	46583069	46583369
chr1	46611480	46612389
chr1	46619711	46620949
chr1	46721628	46722202
chr1	47187503	47187977
chr1	47221026	47221359
chr1	47226254	47227051
chr1	47234562	47236594
chr1	47405824	47406221
chr1	51294101	51294391
chr1	51342516	51342981
chr1	52368496	52368967
chr1	53324654	53324922
chr1	53370704	53371586
chr1	54212518	54213338
chr1	54408847	54409554
chr1	54808433	54808825
chr1	58882539	58882836
chr1	58898945	58899796
chr1	61049706	61051106
chr1	109273707	109274109
chr1	109477576	109478327
chr1	109766099	109766515
chr1	109766800	109767150
chr1	109981899	109982189
chr1	110060740	110062022
chr1	110079659	110080009
chr1	110214882	110215452
chr1	110341838	110342281
chr1	110875234	110875819
chr1	111197208	111197973
chr1	111736870	111737198
chr1	112722566	112723853
chr1	113069929	113070798
chr1	116415918	116416406
chr1	120103438	120103721
chr1	145924136	145924448
chr1	145991070	145991388
chr1	146049357	146050101
chr1	148148820	148149278
chr1	149787646	149788067
chr1	150162048	150162622
chr1	150513028	150513470
chr1	150555065	150555686
chr1	150979169	150979648
chr1	150994784	150995316
chr1	151158852	151159254
chr1	151364967	151365607
chr1	151706142	151706648
chr1	151713235	151713608
chr1	151828751	151829083
chr1	151836667	151836960
chr1	153561526	153561846
chr1	153667068	153667340
chr1	153770396	153770709
chr1	153972566	153973214
chr1	153993234	153993927
chr1	154157423	154158022
chr1	154334215	154334598
chr1	154343787	154344158
chr1	154603293	154603660
chr1	154862481	154863000
chr1	154938950	154939608
chr1	155036721	155037381
chr1	155042986	155043496
chr1	155066442	155067464
chr1	155075383	155075969
chr1	155080982	155081717
chr1	155232528	155233958
chr1	155247289	155248939
chr1	155305860	155306438
chr1	155327687	155328211
chr1	155615564	155616476
chr1	155748168	155748590
chr1	155748998	155749608
chr1	155907830	155908448
chr1	155943860	155946607
chr1	155981366	155982739
chr1	156004737	156005136
chr1	156057832	156058335
chr1	156078430	156079137
chr1	156090643	156091334
chr1	156095805	156096112
chr1	156117372	156117752
chr1	156119523	156120441
chr1	156128809	156129398
chr1	156172683	156173064
chr1	156210185	156210751
chr1	156280161	156280506
chr1	156423838	156424110
chr1	156487798	156488147
chr1	156616657	156617045
chr1	156638022	156638803
chr1	156876222	156876518
chr1	156882172	156883485
chr1	156896466	156898718
chr1	156922927	156923217
chr1	159930012	159930319
chr1	159936173	159937148
chr1	159943051	159943572
chr1	160091959	160092654
chr1	160195856	160196178
chr1	160415982	160416537
chr1	160947265	160948308
chr1	161017906	161018236
chr1	161048897	161049652
chr1	161217647	161218078
chr1	161510120	161510653
chr1	161842993	161843262
chr1	168372945	168373214
chr1	171655370	171655639
chr1	200887509	200888953
chr1	201059217	201059498
chr1	201157328	201158264
chr1	201488794	201489853
chr1	201511996	201512314
chr1	201885451	201885954
chr1	201891400	201892298
chr1	202132437	202133329
chr1	202170631	202172290
chr1	202739984	202740433
chr1	203048577	203049012
chr1	203069655	203069951
chr1	203082546	203083047
chr1	203277120	203277456
chr1	203302304	203302962
chr1	204198569	204199161
chr1	204367036	204367583
chr1	204446006	204447261
chr1	204463334	204464724
chr1	204513871	204514208
chr1	204991294	204991589
chr1	205248980	205249625
chr1	205259733	205260354
chr1	205444856	205445497
chr1	205453329	205453614
chr1	205533038	205535304
chr1	205582418	205582846
chr1	205588631	205589201
chr1	205658911	205660526
chr1	205683255	205683551
chr1	205804315	205804601
chr1	205810062	205810933
chr1	206559616	206559889
chr1	206579760	206580889
chr1	206941720	206942001
chr1	207647805	207648216
chr1	222641270	222641592
chr1	225813233	225813808
chr1	225856747	225857123
chr1	225908355	225908643
chr1	225926695	225927523
chr1	226002024	226003069
chr1	226677095	226677651
chr1	227731281	227732135
chr1	227939155	227939539
chr1	228004395	228004831
chr1	228009801	228010759
chr1	228073288	228074311
chr1	228079503	228080230
chr1	228085269	228085623
chr1	228099309	228100575
chr1	228168864	228169156
chr1	228271856	228272451
chr1	228272836	228273170
chr1	228279478	228279860
chr1	228305854	228306335
chr1	228377819	228378373
chr1	228400180	228401455
chr1	228410335	228411257
chr1	228454755	228455154
chr1	228514382	228514997
chr1	230274349	230274639
chr1	234612601	234613263
chr1	235411779	235412175
chr1	246520059	246521903
chr1	246527033	246527913
chr1	246791865	246792173
chr1	247114682	247115928
chr10	1015364	1015862
chr10	1038536	1039293
chr10	3125630	3126010
chr10	5550896	5552151
chr10	6086362	6086951
chr10	11891563	11892139
chr10	15784607	15784878
chr10	29479133	29479497
chr10	48463467	48464272
chr10	48469261	48471816
chr10	48476510	48476889
chr10	48508429	48509495
chr10	69222480	69222847
chr10	69229001	69229802
chr10	69334369	69335635
chr10	70121033	70121448
chr10	70675151	70676208
chr10	70891043	70891446
chr10	71209866	71210193
chr10	71620068	71620576
chr10	71755290	71755614
chr10	71764913	71766047
chr10	71799115	71799861
chr10	71880470	71881246
chr10	72270712	72271167
chr10	72332479	72334003
chr10	73405999	73406324
chr10	73814949	73815396
chr10	73991991	73992443
chr10	80201772	80202143
chr10	86659889	86660234
chr10	86961785	86962305
chr10	97321322	97321627
chr10	97383762	97384400
chr10	97586499	97586945
chr10	97683475	97684644
chr10	97768104	97769692
chr10	98390678	98391388
chr10	98427270	98427674
chr10	99232032	99233013
chr10	101002304	101002954
chr10	101040788	101041369
chr10	101573383	101573953
chr10	102067485	102067796
chr10	102107714	102108448
chr10	102135529	102136184
chr10	102223709	102224097
chr10	102414521	102415267
chr10	102593418	102593955
chr10	102728949	102729694
chr10	103454906	103455224
chr10	103476223	103476853
chr10	103551941	103552825
chr10	103696308	103697113
chr10	104036494	104036833
chr10	119138811	119139893
chr10	123132859	123133686
chr10	123144919	123145783
chr10	124464271	124465988
chr10	131897293	131898161
chr10	132354167	132354581
chr10	132362215	132363413
chr10	132399791	132401901
chr10	132438791	132439480
chr10	133214365	133215333
chr10	133250729	133252606
chr10	133266045	133269327
chr10	133320945	133321608
chr10	133360373	133361608
chr10	133367857	133368847
chr10	133418624	133422288
chr10	133458365	133458697
chr11	189321	190851
chr11	253773	254179
chr11	281876	283658
chr11	283996	286700
chr11	301880	302180
chr11	426624	427176
chr11	427463	427738
chr11	454720	455843
chr11	460940	462724
chr11	484327	485107
chr11	492476	495803
chr11	539799	542714
chr11	565072	565643
chr11	571326	572137
chr11	579117	579481
chr11	595411	598726
chr11	641942	642624
chr11	698672	700704
chr11	712492	713525
chr11	767376	768590
chr11	852627	856706
chr11	899143	900291
chr11	921376	922776
chr11	1052494	1054021
chr11	1219718	1220084
chr11	1246514	1247312
chr11	1353044	1354004
chr11	1435737	1438069
chr11	1561478	1561969
chr11	1563043	1563325
chr11	1693959	1694416
chr11	1824901	1826079
chr11	1845393	1850947
chr11	1894102	1894390
chr11	2146495	2146808
chr11	2152336	2153031
chr11	2155054	2155574
chr11	2175195	2176311
chr11	2318733	2319164
chr11	2404568	2407229
chr11	2464532	2468134
chr11	2864119	2864966
chr11	2867438	2867780
chr11	2891490	2893484
chr11	2896688	2897551
chr11	2919158	2919603
chr11	2924809	2925139
chr11	2925933	2927221
chr11	3037352	3037726
chr11	3085961	3088621
chr11	3104953	3105666
chr11	3169048	3170604
chr11	3215688	3216299
chr11	3404002	3404792
chr11	3826821	3828316
chr11	3834113	3835484
chr11	3870567	3871325
chr11	4091646	4092471
chr11	4181959	4182509
chr11	6478312	6478793
chr11	12124202	12125384
chr11	12193280	12193771
chr11	12198393	12198771
chr11	17737211	17737792
chr11	44570607	44571018
chr11	44861988	44862353
chr11	46271834	46272209
chr11	46291680	46292146
chr11	46317923	46319462
chr11	46335452	46336198
chr11	46342232	46342554
chr11	46384048	46385105
chr11	46678109	46679052
chr11	47240471	47240790
chr11	47253767	47255323
chr11	47355016	47355806
chr11	47403235	47404415
chr11	47417637	47419326
chr11	47438625	47438933
chr11	57387449	57387764
chr11	57421196	57421632
chr11	59568746	59569203
chr11	60759259	60760090
chr11	60858724	60859275
chr11	60864769	60865254
chr11	61010929	61013094
chr11	61018919	61020335
chr11	61491607	61491996
chr11	61511623	61511998
chr11	61530822	61531100
chr11	61535250	61535714
chr11	61577122	61578098
chr11	61747417	61750344
chr11	61768292	61769115
chr11	61787989	61788340
chr11	61795495	61796412
chr11	61831716	61835492
chr11	61851450	61851750
chr11	61864769	61867809
chr11	61873999	61874634
chr11	61906981	61908262
chr11	61910363	61915128
chr11	61947345	61947826
chr11	61970718	61972539
chr11	62394738	62395701
chr11	62401517	62402656
chr11	62563981	62564447
chr11	62569075	62569356
chr11	62630381	62631189
chr11	62649250	62649958
chr11	62650252	62650754
chr11	62656188	62656568
chr11	62675377	62675742
chr11	62697865	62698231
chr11	62768429	62768824
chr11	62775612	62776531
chr11	62800850	62801553
chr11	62809160	62809566
chr11	62858639	62861884
chr11	62993065	62993414
chr11	63871291	63873152
chr11	63970831	63971796
chr11	63982305	63983117
chr11	63989351	63990289
chr11	64001571	64003284
chr11	64031654	64033429
chr11	64100071	64100844
chr11	64105332	64105775
chr11	64106110	64106626
chr11	64180627	64182831
chr11	64189024	64189599
chr11	64214868	64215137
chr11	64258262	64260655
chr11	64278634	64279658
chr11	64308834	64309132
chr11	64320532	64324946
chr11	64345951	64346321
chr11	64365912	64366321
chr11	64390758	64393109
chr11	64558394	64559746
chr11	64626934	64627923
chr11	64634546	64634943
chr11	64639596	64640440
chr11	64649159	64650016
chr11	64652995	64653600
chr11	64685218	64687734
chr11	64846699	64850271
chr11	64862813	64865606
chr11	64872769	64873643
chr11	64885409	64885815
chr11	64905447	64907947
chr11	64920385	64920682
chr11	65021269	65022826
chr11	65024570	65024918
chr11	65038474	65038846
chr11	65060974	65061703
chr11	65091403	65091694
chr11	65093317	65093667
chr11	65098935	65099508
chr11	65136791	65137079
chr11	65291418	65291868
chr11	65307273	65311579
chr11	65338362	65338780
chr11	65370160	65371389
chr11	65375407	65375716
chr11	65426853	65428831
chr11	65491198	65494664
chr11	65522249	65522560
chr11	65603307	65603794
chr11	65709431	65709783
chr11	65784143	65784706
chr11	65796479	65796927
chr11	65896346	65897805
chr11	65958535	65959159
chr11	65963870	65965137
chr11	65973567	65973865
chr11	65980954	65982759
chr11	66008412	66009358
chr11	66028563	66029249
chr11	66042074	66042661
chr11	66311685	66314175
chr11	66329938	66330664
chr11	66362738	66363595
chr11	66418067	66418517
chr11	66470250	66470566
chr11	66475684	66477013
chr11	66489169	66489491
chr11	66494708	66495758
chr11	66595303	66596186
chr11	66636145	66636444
chr11	66646008	66646387
chr11	66701563	66701868
chr11	66840061	66840468
chr11	66846576	66847058
chr11	66860118	66862970
chr11	66874703	66875906
chr11	66977434	66977748
chr11	67033009	67033536
chr11	67043124	67043578
chr11	67053554	67054655
chr11	67116388	67116667
chr11	67255000	67256754
chr11	67260031	67264119
chr11	67378596	67380042
chr11	67458365	67458985
chr11	67486014	67487341
chr11	67588673	67589213
chr11	67642046	67643094
chr11	67670250	67671275
chr11	67799789	67800265
chr11	68025236	68028443
chr11	68118047	68118414
chr11	68124733	68125943
chr11	68457522	68458726
chr11	68868262	68868638
chr11	68940256	68941344
chr11	69057461	69058073
chr11	69080049	69080989
chr11	69085304	69087275
chr11	69343619	69343998
chr11	71534885	71535209
chr11	72091034	72091980
chr11	72142127	72143129
chr11	72598848	72599393
chr11	72618102	72618888
chr11	72638199	72638469
chr11	72652853	72655385
chr11	72655771	72656078
chr11	72705869	72706150
chr11	72789399	72791036
chr11	72826726	72827411
chr11	73185079	73186741
chr11	73215262	73215861
chr11	73221330	73222897
chr11	73274743	73275395
chr11	73314171	73315408
chr11	73340077	73340619
chr11	73358844	73361023
chr11	73367615	73368065
chr11	73372035	73373485
chr11	73396328	73400740
chr11	73897515	73897899
chr11	74459384	74459654
chr11	74707555	74708557
chr11	75337322	75337711
chr11	75407234	75407925
chr11	75423810	75424195
chr11	75445482	75445763
chr11	75558866	75559697
chr11	75596450	75596780
chr11	76203518	76203946
chr11	76212799	76213567
chr11	76770910	76771395
chr11	77069555	77070305
chr11	77200785	77201093
chr11	78061166	78061530
chr11	117194843	117197125
chr11	118524273	118524578
chr11	119024747	119025186
chr11	119025785	119026566
chr11	119051037	119052830
chr11	119158276	119158799
chr11	119373413	119373713
chr11	122723487	122723805
chr11	122728838	122729360
chr11	126338878	126339374
chr11	126396029	126396519
chr11	128618524	128619167
chr11	129949797	129950106
chr11	129950385	129950655
chr11	134165582	134165936
chr11_KI270830v1_alt	43926	44366
chr11_KI270831v1_alt	98948	99288
chr11_KI270831v1_alt	143975	145563
chr11_KI270831v1_alt	145879	146325
chr11_KI270831v1_alt	151261	151652
chr11_KI270831v1_alt	158350	158905
chr11_KI270831v1_alt	225567	226665
chr11_KI270831v1_alt	234792	235149
chr11_KI270831v1_alt	235422	235899
chr11_KI270831v1_alt	273768	274317
chr11_KI270832v1_alt	5711	6281
chr11_KI270832v1_alt	69441	71686
chr11_KI270832v1_alt	95513	95956
chr11_KI270832v1_alt	100947	101794
chr11_KI270832v1_alt	175497	176008
chr11_KI270832v1_alt	180994	181453
chr11_KI270902v1_alt	55359	55872
chr11_KI270902v1_alt	74307	74751
chr11_KI270902v1_alt	75857	76469
chr11_KI270902v1_alt	98742	99778
chr11_KI270903v1_alt	39716	40456
chr11_KI270903v1_alt	142104	142375
chr11_KI270903v1_alt	165048	165342
chr11_KI270927v1_alt	62192	62650
chr11_KI270927v1_alt	88448	88833
chr11_KI270927v1_alt	104001	104902
chr11_KI270927v1_alt	126806	128745
chr11_KI270927v1_alt	146215	146627
chr11_KI270927v1_alt	151688	152785
chr11_KI270927v1_alt	167508	168191
chr12	108585	109706
chr12	171374	180225
chr12	185115	186767
chr12	196046	196910
chr12	221415	222051
chr12	229718	229990
chr12	583256	583827
chr12	607657	608165
chr12	627736	628276
chr12	1498071	1498499
chr12	1502940	1503349
chr12	1533457	1535147
chr12	1662875	1663459
chr12	1816105	1817781
chr12	1829891	1830665
chr12	1856921	1857381
chr12	1911233	1912775
chr12	1933655	1934162
chr12	2501287	2502237
chr12	2693205	2693701
chr12	3270495	3270810
chr12	5612633	5613088
chr12	5948801	5949185
chr12	5964981	5965296
chr12	6203507	6204027
chr12	6322075	6325946
chr12	6327489	6328857
chr12	6338008	6338933
chr12	6345583	6346768
chr12	6351431	6352006
chr12	6496519	6496902
chr12	6525854	6526397
chr12	6546285	6546787
chr12	6641272	6641543
chr12	6665283	6665906
chr12	6692526	6693241
chr12	6694149	6695816
chr12	6784014	6784683
chr12	6835767	6836104
chr12	6879341	6879934
chr12	6901105	6902388
chr12	6908315	6908644
chr12	6909990	6910324
chr12	6976411	6976832
chr12	7095160	7095618
chr12	9378497	9379572
chr12	9417403	9417875
chr12	9650549	9650859
chr12	26274434	26275225
chr12	31731452	31731765
chr12	47735744	47737439
chr12	47823916	47824588
chr12	47907891	47908168
chr12	47946028	47947013
chr12	47974839	47975227
chr12	47990474	47991747
chr12	48001556	48002159
chr12	48159921	48160397
chr12	48764764	48769072
chr12	48810170	48811767
chr12	48827549	48829691
chr12	48849622	48849967
chr12	48855662	48856082
chr12	48858036	48858327
chr12	48868325	48868658
chr12	48915703	48915970
chr12	48937101	48937410
chr12	49015648	49016152
chr12	49096942	49098440
chr12	49133820	49134377
chr12	49328974	49329573
chr12	49341118	49344169
chr12	49546511	49546797
chr12	49602811	49603384
chr12	49645209	49647261
chr12	49648829	49649930
chr12	49654798	49655482
chr12	49665495	49665875
chr12	49670850	49671350
chr12	49790806	49794282
chr12	49920726	49921146
chr12	49969740	49970089
chr12	50030641	50030908
chr12	50062873	50063238
chr12	50760340	50761321
chr12	51235294	51235725
chr12	51387981	51388325
chr12	51395429	51395757
chr12	52016658	52017208
chr12	52024937	52026187
chr12	52061768	52064623
chr12	52945239	52946015
chr12	53106118	53106525
chr12	53187543	53187857
chr12	53188306	53188766
chr12	53210892	53212181
chr12	53222493	53225928
chr12	53235131	53235495
chr12	53248034	53248437
chr12	53254908	53255714
chr12	53276732	53277142
chr12	53292449	53293019
chr12	53326904	53327175
chr12	53327814	53329355
chr12	53338862	53339317
chr12	53449409	53450024
chr12	53471311	53471870
chr12	53496048	53496539
chr12	53510089	53510358
chr12	53951728	53952113
chr12	53963656	53963991
chr12	53981778	53982052
chr12	54005239	54006397
chr12	54012805	54013739
chr12	54019264	54020823
chr12	54191439	54192081
chr12	54277067	54277493
chr12	54291532	54293313
chr12	54304001	54306347
chr12	54327997	54328538
chr12	54356436	54358334
chr12	54376483	54376761
chr12	54388256	54388526
chr12	54577206	54577771
chr12	54590829	54591329
chr12	55834864	55835136
chr12	56034808	56035437
chr12	56045121	56045485
chr12	56145677	56146582
chr12	56147159	56149707
chr12	56171263	56171904
chr12	56210847	56211218
chr12	56226836	56227245
chr12	56247285	56249295
chr12	56251858	56252311
chr12	56260596	56261348
chr12	56262885	56264039
chr12	56474480	56474816
chr12	56598481	56598947
chr12	56710011	56711079
chr12	56722329	56722683
chr12	56754893	56755299
chr12	56931718	56932009
chr12	56937070	56937777
chr12	57081193	57081461
chr12	57150267	57150742
chr12	57160814	57161872
chr12	57189614	57191659
chr12	57205765	57206828
chr12	57428048	57428621
chr12	57449435	57450207
chr12	57468672	57471991
chr12	57482194	57482979
chr12	57484694	57484980
chr12	57492098	57493083
chr12	57507159	57508765
chr12	57543151	57543748
chr12	57723340	57723645
chr12	57733980	57734750
chr12	57780166	57780586
chr12	57821164	57821970
chr12	57831563	57832479
chr12	57898964	57899370
chr12	64625504	64625830
chr12	95999001	95999331
chr12	108323655	108325300
chr12	108638470	108638805
chr12	108820271	108821230
chr12	108839390	108840069
chr12	108861557	108862056
chr12	111371875	111372249
chr12	111399505	111399802
chr12	111408490	111412857
chr12	111413361	111415656
chr12	111507271	111507676
chr12	111756312	111756845
chr12	112179134	112179703
chr12	113138877	113139240
chr12	113155506	113156112
chr12	113241074	113241502
chr12	113246862	113247484
chr12	113316332	113317151
chr12	113815000	113815340
chr12	113861118	113861396
chr12	116548195	116548505
chr12	117050579	117051851
chr12	119681669	119682065
chr12	120134228	120134518
chr12	120358517	120359065
chr12	120440975	120441242
chr12	120467179	120467455
chr12	120584267	120584995
chr12	120720448	120720775
chr12	120999075	120999817
chr12	121325789	121326118
chr12	121466480	121468256
chr12	121546967	121547547
chr12	121576859	121577210
chr12	121787861	121791019
chr12	121807676	121808905
chr12	122004042	122004893
chr12	122081346	122082293
chr12	122180290	122180613
chr12	122874137	122874818
chr12	122968900	122969252
chr12	123012813	123013277
chr12	123078667	123079272
chr12	123158342	123158902
chr12	123250691	123251285
chr12	123581922	123582307
chr12	123736057	123736491
chr12	123910845	123911261
chr12	124344753	124345253
chr12	124390980	124393633
chr12	124479888	124480895
chr12	124486418	124487720
chr12	124508083	124510702
chr12	124520860	124521467
chr12	124531560	124532742
chr12	124537985	124539470
chr12	124866910	124867306
chr12	124884775	124885605
chr12	124919680	124920064
chr12	131349568	131349968
chr12	131457622	131457989
chr12	131832300	131835170
chr12	131847598	131847920
chr12	131854233	131854903
chr12	131902923	131904037
chr12	131911272	131911701
chr12	131912198	131913435
chr12	131946888	131947784
chr12	132081313	132081827
chr12	132553043	132553358
chr12	132553682	132554328
chr12	132554677	132557197
chr12	132574734	132575165
chr12	132575497	132575968
chr12	132576585	132579128
chr12	132584928	132586167
chr12	132615081	132615842
chr12	132644572	132645448
chr12	132692758	132693040
chr12	132758947	132759752
chr12	132805319	132806009
chr12	132858953	132859245
chr12_GL877875v1_alt	102600	103722
chr12_GL877875v1_alt	146107	146434
chr12_KI270834v1_alt	84337	84775
chr13	19664889	19665993
chr13	19779668	19780307
chr13	20104732	20105301
chr13	21364934	21365997
chr13	27257542	27257891
chr13	29589577	29590532
chr13	29592335	29593091
chr13	46184260	46184596
chr13	46893984	46894517
chr13	49625241	49626008
chr13	95046484	95046754
chr13	95070118	95070775
chr13	112307458	112311414
chr13	112700630	112701163
chr13	112965252	112965598
chr13	113041254	113041886
chr13	113102377	113102945
chr13	113125908	113126455
chr13	113161067	113161851
chr13	113166523	113166928
chr13	113175592	113176070
chr13	113367035	113367480
chr13	113413757	113414379
chr13	113445815	113446607
chr13	113639788	113640084
chr13	113723828	113724381
chr13	113756473	113756920
chr13	113805902	113806264
chr13	113830231	113830838
chr13	113860699	113861253
chr13	113976129	113977091
chr13	114033216	114033584
chr13	114135590	114136267
chr13	114238014	114238283
chr13_KI270842v1_alt	540	1976
chr13_KI270842v1_alt	20511	21896
chr14	19303879	19304166
chr14	19801094	19801465
chr14	20606209	20607170
chr14	21083655	21084115
chr14	21107009	21107701
chr14	22931926	22932217
chr14	23044728	23046296
chr14	23047201	23048010
chr14	23097777	23098169
chr14	23101487	23102453
chr14	23326442	23327182
chr14	23370027	23370680
chr14	23405010	23405588
chr14	24111084	24111638
chr14	24166630	24167396
chr14	24169484	24169799
chr14	24378758	24379154
chr14	24395525	24396426
chr14	50003319	50003758
chr14	64706723	64707248
chr14	64717759	64718046
chr14	64754634	64754968
chr14	64760052	64760346
chr14	68608471	68608810
chr14	68782244	68782995
chr14	69773805	69775014
chr14	70700853	70701135
chr14	72744712	72745000
chr14	73138927	73139321
chr14	73241979	73242545
chr14	73252291	73253042
chr14	74406639	74407215
chr14	74507303	74507596
chr14	74945257	74945678
chr14	76772456	76774359
chr14	76774768	76775737
chr14	76955974	76957279
chr14	76961802	76962126
chr14	77043707	77044459
chr14	77594979	77595247
chr14	81423537	81424435
chr14	90276798	90277163
chr14	90406866	90407196
chr14	91251066	91251519
chr14	92516304	92516667
chr14	92656087	92657091
chr14	92662107	92662451
chr14	93034298	93034765
chr14	99568362	99570268
chr14	100288619	100289084
chr14	100552438	100552764
chr14	100584188	100585021
chr14	100659667	100659984
chr14	100665219	100666057
chr14	100675901	100681317
chr14	100686785	100689267
chr14	100776216	100776493
chr14	101887229	101887705
chr14	102089564	102090212
chr14	102314045	102314787
chr14	102500152	102500618
chr14	102512463	102513058
chr14	102547681	102548006
chr14	102925153	102926442
chr14	102937330	102938492
chr14	102948690	102949697
chr14	103000393	103001979
chr14	103382119	103383020
chr14	103495922	103496483
chr14	103624133	103626979
chr14	103733770	103734745
chr14	103869663	103870763
chr14	103910302	103911206
chr14	103923790	103924192
chr14	104114467	104114738
chr14	104577229	104577748
chr14	104662378	104662754
chr14	104683318	104684310
chr14	104685234	104685824
chr14	104691629	104693937
chr14	104732922	104734290
chr14	104750617	104750907
chr14	104756585	104757277
chr14	104781280	104782049
chr14	104791004	104791292
chr14	104803201	104803592
chr14	104803957	104806525
chr14	104868162	104868452
chr14	104967389	104968040
chr14	105060000	105062305
chr14	105097626	105097914
chr14	105144239	105145281
chr14	105317760	105318053
chr14	105364258	105364545
chr14	105378940	105379261
chr14	105395419	105396212
chr14	105530101	105531404
chr14	105882830	105883178
chr14	105901542	105902636
chr15	20304342	20304768
chr15	20459634	20460057
chr15	20464806	20465115
chr15	20564950	20565543
chr15	20775496	20776112
chr15	21344379	21345168
chr15	21712507	21712956
chr15	22563977	22564361
chr15	22775516	22775854
chr15	25402299	25402671
chr15	28095850	28096613
chr15	28145002	28145414
chr15	28709125	28709619
chr15	28889048	28889577
chr15	28993330	28993810
chr15	30085863	30086146
chr15	30100275	30100839
chr15	30192108	30193202
chr15	30396041	30397542
chr15	30410875	30411398
chr15	30554758	30555050
chr15	30606993	30607386
chr15	31004260	31004538
chr15	31329631	31330635
chr15	32400049	32400409
chr15	32437766	32438299
chr15	33807554	33807840
chr15	34434654	34435151
chr15	40081677	40082784
chr15	40103342	40103629
chr15	40110901	40111471
chr15	40276022	40277249
chr15	40285088	40287175
chr15	40343718	40344985
chr15	40353563	40355095
chr15	40361694	40362227
chr15	40419075	40419493
chr15	40461998	40462394
chr15	40473758	40474067
chr15	40571635	40571972
chr15	40590560	40591810
chr15	40782596	40783065
chr15	40825461	40825912
chr15	40846990	40847991
chr15	40858697	40859971
chr15	40903420	40904171
chr15	40908981	40909474
chr15	40909790	40913136
chr15	40933789	40934070
chr15	41495941	41497060
chr15	41503942	41504686
chr15	41505243	41506062
chr15	41511092	41511772
chr15	41573336	41573619
chr15	41628117	41628418
chr15	41812781	41813797
chr15	41825078	41825511
chr15	41863337	41863640
chr15	41869228	41869796
chr15	41890075	41890424
chr15	41992535	41992949
chr15	42068577	42068895
chr15	42158960	42159921
chr15	42498125	42498524
chr15	42573251	42573595
chr15	42692162	42692873
chr15	43440620	43440950
chr15	43514194	43514639
chr15	43610322	43610878
chr15	43689428	43690297
chr15	43802754	43803314
chr15	43806651	43807396
chr15	44578251	44578552
chr15	44725728	44726879
chr15	44739399	44740001
chr15	45183482	45183822
chr15	50260065	50261144
chr15	57316722	57317021
chr15	57322030	57322299
chr15	58476541	58476811
chr15	63384673	63384969
chr15	63908624	63909024
chr15	64037006	64037339
chr15	64155810	64157447
chr15	64815801	64816416
chr15	64984428	64985154
chr15	65079591	65079880
chr15	65214150	65215379
chr15	65331490	65332062
chr15	65589202	65589536
chr15	65639548	65640586
chr15	65867099	65867392
chr15	66251200	66251627
chr15	66568029	66568325
chr15	66705845	66706345
chr15	67080786	67081611
chr15	67518322	67518672
chr15	68202232	68202501
chr15	70100238	70102598
chr15	73696629	73697513
chr15	73713877	73714247
chr15	73930409	73930698
chr15	73931148	73931797
chr15	73981565	73984043
chr15	74044282	74044916
chr15	74095368	74096015
chr15	74171275	74171579
chr15	74198951	74199386
chr15	74322342	74323205
chr15	74370580	74370877
chr15	74373250	74376698
chr15	74430490	74431333
chr15	74436080	74436383
chr15	74727594	74728028
chr15	74803640	74804048
chr15	74835417	74835920
chr15	74869723	74870315
chr15	74893359	74893707
chr15	74896933	74897931
chr15	75046199	75047719
chr15	75124286	75125170
chr15	75192924	75193585
chr15	75208353	75209360
chr15	75219566	75226964
chr15	75415298	75415664
chr15	75458694	75459050
chr15	75607880	75608402
chr15	75652293	75652831
chr15	75715403	75715833
chr15	76258585	76259196
chr15	76333989	76334302
chr15	77037779	77038171
chr15	77528147	77528432
chr15	77629632	77630573
chr15	77939919	77940519
chr15	78056429	78057042
chr15	78079897	78080371
chr15	78128790	78129152
chr15	78203273	78205048
chr15	78504387	78504996
chr15	78761719	78762207
chr15	78762654	78763051
chr15	82663080	82663499
chr15	82802709	82803570
chr15	82855579	82855871
chr15	84819540	84820091
chr15	88892608	88893045
chr15	89217903	89218737
chr15	89631121	89631476
chr15	89652623	89653160
chr15	89808163	89808558
chr15	90009428	90009885
chr15	90061204	90065712
chr15	90084425	90085619
chr15	90158024	90158456
chr15	90198823	90199296
chr15	90203777	90204216
chr15	90836483	90837310
chr15	90892690	90893224
chr15	90973282	90973562
chr15	90974117	90974530
chr15	92912421	92912843
chr15	96067347	96067664
chr15	96357044	96357348
chr15	98731593	98732447
chr15	101088115	101089174
chr15	101446002	101446313
chr15	101455210	101455845
chr15	101492159	101493018
chr15	101654985	101655820
chr15	101968872	101969624
chr15_KI270849v1_alt	62796	63379
chr15_KI270851v1_alt	202986	203366
chr15_KI270851v1_alt	207995	208567
chr15_KI270851v1_alt	258782	259188
chr15_KI270852v1_alt	102257	102994
chr15_KI270905v1_alt	230157	230702
chr15_KI270905v1_alt	984996	985388
chr15_KI270905v1_alt	2371075	2371479
chr15_KI270905v1_alt	2681286	2682274
chr15_KI270905v1_alt	3615551	3616511
chr16	93718	94482
chr16	100348	102808
chr16	121841	122156
chr16	156517	157154
chr16	183070	184678
chr16	187144	187629
chr16	296005	298119
chr16	339555	343888
chr16	349238	349568
chr16	389296	389897
chr16	471254	472301
chr16	484829	485275
chr16	505079	505984
chr16	522586	524940
chr16	592582	594760
chr16	743401	744304
chr16	772671	773483
chr16	890632	890929
chr16	895685	896033
chr16	960534	961982
chr16	967867	968231
chr16	974346	974695
chr16	1098939	1099558
chr16	1191052	1192845
chr16	1219901	1222059
chr16	1354866	1358435
chr16	1381791	1382581
chr16	1411421	1411717
chr16	1441016	1441681
chr16	1454663	1455422
chr16	1455767	1456475
chr16	1495746	1497749
chr16	1566996	1567658
chr16	1659650	1660253
chr16	1672829	1673577
chr16	1732300	1732732
chr16	1737742	1738260
chr16	1740116	1741085
chr16	1749215	1749922
chr16	1789460	1790859
chr16	1819700	1820540
chr16	1938287	1938965
chr16	1945289	1947145
chr16	2016571	2017467
chr16	2143112	2144665
chr16	2199263	2200358
chr16	2201950	2202244
chr16	2219726	2220792
chr16	2249085	2249383
chr16	2261297	2261577
chr16	2280406	2280760
chr16	2455144	2457596
chr16	2477720	2478588
chr16	2479174	2480423
chr16	2485876	2487346
chr16	2523306	2524358
chr16	2540179	2540628
chr16	2540930	2541804
chr16	2547766	2548117
chr16	2552721	2553007
chr16	2553414	2553862
chr16	2559682	2561218
chr16	2568510	2568970
chr16	2578028	2578737
chr16	2596760	2600798
chr16	2675893	2676403
chr16	2688332	2689002
chr16	2723464	2723803
chr16	2736603	2738289
chr16	2813809	2814252
chr16	2982707	2984259
chr16	3006723	3010349
chr16	3027945	3029190
chr16	3039505	3040530
chr16	3043155	3043725
chr16	3050168	3050944
chr16	3052401	3053995
chr16	3090550	3090856
chr16	3095690	3096675
chr16	3253594	3254160
chr16	3460182	3460604
chr16	3532954	3534387
chr16	3651539	3651823
chr16	3672564	3673354
chr16	3720105	3720964
chr16	3728723	3729202
chr16	3734123	3734546
chr16	3740221	3740540
chr16	4275570	4276122
chr16	4318559	4324500
chr16	4325389	4325819
chr16	4330518	4330903
chr16	4366828	4367197
chr16	4391332	4392473
chr16	4517992	4518600
chr16	4525299	4525914
chr16	4535452	4536132
chr16	4611308	4611944
chr16	4618603	4619192
chr16	4660216	4662027
chr16	4676049	4677727
chr16	4683729	4684254
chr16	4690057	4691540
chr16	4737178	4737937
chr16	4769278	4769655
chr16	4792666	4793075
chr16	5063184	5063571
chr16	5092230	5092529
chr16	8885054	8885648
chr16	8966793	8967219
chr16	10868607	10869158
chr16	11253473	11253853
chr16	11283958	11284230
chr16	11386718	11387558
chr16	11664940	11665549
chr16	11670795	11671310
chr16	14916761	14917530
chr16	14971552	14971979
chr16	15027845	15028276
chr16	15031080	15031875
chr16	15052567	15053353
chr16	16103372	16104155
chr16	16152855	16153128
chr16	16393233	16393880
chr16	17467866	17468190
chr16	17473882	17474825
chr16	18338757	18339929
chr16	18355121	18355502
chr16	18381503	18382171
chr16	18387408	18387724
chr16	18496809	18497088
chr16	18535551	18535982
chr16	18781590	18782179
chr16	21421551	21422322
chr16	21836644	21837258
chr16	22325385	22326068
chr16	22516586	22517437
chr16	22533575	22534511
chr16	23466883	23467407
chr16	27179241	27179662
chr16	27222545	27223110
chr16	27235241	27236182
chr16	27399230	27399499
chr16	28099127	28099590
chr16	28353500	28353820
chr16	28359243	28360176
chr16	28360621	28361002
chr16	28387857	28388775
chr16	28401330	28401605
chr16	28498079	28498660
chr16	28514225	28514671
chr16	28599145	28599937
chr16	28640193	28640584
chr16	28649552	28649835
chr16	28737625	28738182
chr16	28754301	28754615
chr16	28820562	28820934
chr16	28838449	28840076
chr16	28882302	28883985
chr16	28884267	28885508
chr16	28900489	28901264
chr16	28920912	28921791
chr16	29116964	29117310
chr16	29136190	29136521
chr16	29314529	29314924
chr16	29347458	29347845
chr16	29400374	29401004
chr16	29449260	29450620
chr16	29451396	29452038
chr16	29502091	29502947
chr16	29601690	29603557
chr16	29748087	29748600
chr16	29780823	29781100
chr16	29824045	29824625
chr16	29842769	29843158
chr16	29855913	29857023
chr16	29866395	29867118
chr16	29942950	29944610
chr16	29959480	29959765
chr16	29970445	29971524
chr16	29992525	29992866
chr16	30060820	30061188
chr16	30078429	30078942
chr16	30179611	30180200
chr16	30190718	30191270
chr16	30209284	30210949
chr16	30241965	30242944
chr16	30392109	30392447
chr16	30491611	30492613
chr16	30528889	30529484
chr16	30560690	30562032
chr16	30647887	30648284
chr16	30693751	30695370
chr16	30736707	30737319
chr16	30756312	30757588
chr16	30771410	30779587
chr16	30783583	30784639
chr16	30837701	30838082
chr16	30843273	30843680
chr16	30961249	30961553
chr16	30999305	30999737
chr16	31006740	31007505
chr16	31030306	31030591
chr16	31042283	31042887
chr16	31077314	31078332
chr16	31120385	31120744
chr16	31145716	31146070
chr16	31152703	31153138
chr16	31176786	31177710
chr16	31192619	31194583
chr16	31197264	31198954
chr16	31351955	31352853
chr16	31462113	31462844
chr16	46732094	46732606
chr16	50262837	50264057
chr16	50269276	50269710
chr16	50281542	50282602
chr16	50297660	50298358
chr16	50668710	50669047
chr16	50683626	50684372
chr16	54373628	54374140
chr16	56861192	56861550
chr16	56964422	56965044
chr16	56972911	56973785
chr16	56985788	56986767
chr16	56999465	57001144
chr16	57037209	57037755
chr16	57115668	57116190
chr16	57131330	57131720
chr16	57148476	57148846
chr16	57260352	57260870
chr16	57266174	57266717
chr16	57472408	57474209
chr16	57624531	57625199
chr16	57633981	57635746
chr16	57681926	57682436
chr16	57688471	57691802
chr16	57701399	57702234
chr16	57769725	57770121
chr16	57784616	57784983
chr16	58028476	58028945
chr16	58511883	58512964
chr16	66589172	66589566
chr16	66850542	66851242
chr16	66937850	66938166
chr16	67009136	67009413
chr16	67282344	67282860
chr16	67284986	67285504
chr16	67398601	67399004
chr16	67436759	67437251
chr16	67445523	67446124
chr16	67456702	67457088
chr16	67520927	67521968
chr16	67888244	67888538
chr16	67890350	67890706
chr16	67954605	67955166
chr16	67976210	67977619
chr16	67983288	67985213
chr16	68257574	68258407
chr16	70258961	70259228
chr16	70286490	70286863
chr16	70396494	70396769
chr16	70576869	70577524
chr16	70676011	70676324
chr16	70682957	70683671
chr16	70702598	70703169
chr16	75112656	75113008
chr16	75233831	75234433
chr16	75245253	75245571
chr16	81701244	81701533
chr16	84013944	84014603
chr16	84501236	84501726
chr16	84592723	84593173
chr16	84614151	84615400
chr16	84924562	84925394
chr16	85103613	85105327
chr16	85173486	85174323
chr16	85558202	85558584
chr16	85606389	85609030
chr16	85674154	85674904
chr16	87319924	87320352
chr16	87370140	87370479
chr16	87420450	87421079
chr16	87655691	87656185
chr16	87691984	87693280
chr16	87698767	87699046
chr16	87781572	87782085
chr16	87946728	87947162
chr16	88013472	88014265
chr16	88020010	88021419
chr16	88073211	88073615
chr16	88074068	88074862
chr16	88450204	88451076
chr16	88611230	88611788
chr16	88684116	88684389
chr16	88787506	88788212
chr16	88798667	88801080
chr16	88814186	88816909
chr16	88834049	88834988
chr16	88868967	88875910
chr16	88905088	88906415
chr16	88944547	88944937
chr16	89114287	89115704
chr16	89132117	89133811
chr16	89141538	89142840
chr16	89183239	89196771
chr16	89285885	89286558
chr16	89369247	89371060
chr16	89413372	89415377
chr16	89421055	89421645
chr16	89578533	89579780
chr16	89580318	89582174
chr16	89591051	89591899
chr16	89598176	89600180
chr16	89632396	89633403
chr16	89770015	89770497
chr16	89858718	89859327
chr16	89876577	89876907
chr16	89925561	89926816
chr16	89932324	89932773
chr16	90012979	90014003
chr16	90016090	90017010
chr16	90026211	90026756
chr16_KI270853v1_alt	616326	616597
chr16_KI270853v1_alt	637860	638683
chr16_KI270853v1_alt	692087	692368
chr16_KI270853v1_alt	697787	698234
chr16_KI270853v1_alt	726205	726567
chr16_KI270853v1_alt	728334	729042
chr16_KI270853v1_alt	741130	741687
chr16_KI270853v1_alt	755273	755559
chr16_KI270853v1_alt	762612	764170
chr16_KI270853v1_alt	810674	811350
chr16_KI270853v1_alt	867110	867663
chr16_KI270853v1_alt	1609780	1610821
chr16_KI270853v1_alt	1826087	1826424
chr16_KI270853v1_alt	1964383	1965598
chr16_KI270853v1_alt	1970747	1971162
chr16_KI270853v1_alt	1972576	1972905
chr16_KI270853v1_alt	1987963	1988241
chr16_KI270854v1_alt	71462	72658
chr16_KI270854v1_alt	77544	78031
chr16_KI270854v1_alt	86319	87110
chr16_KI270854v1_alt	91355	91622
chr16_KI270855v1_alt	25603	26258
chr16_KI270855v1_alt	35240	39683
chr16_KI270855v1_alt	69151	69558
chr16_KI270855v1_alt	220335	220935
chr16_KI270855v1_alt	221499	221887
chr16_KI270855v1_alt	227479	228237
chr17	134188	134912
chr17	194401	194757
chr17	237072	237474
chr17	313963	317077
chr17	355676	357231
chr17	749281	749732
chr17	1019117	1020291
chr17	1035758	1036760
chr17	1037056	1037494
chr17	1060957	1061406
chr17	1093936	1094266
chr17	1177225	1177597
chr17	1581101	1581467
chr17	1601406	1602107
chr17	1631299	1631763
chr17	1745429	1745824
chr17	1773850	1774132
chr17	1785986	1786431
chr17	1797548	1797944
chr17	2020057	2020594
chr17	2020941	2021281
chr17	2062612	2063143
chr17	2063662	2064003
chr17	2084989	2085373
chr17	2092051	2092477
chr17	2369169	2370136
chr17	2856179	2856508
chr17	2962895	2963199
chr17	3606151	3607028
chr17	3684966	3685524
chr17	3745823	3746229
chr17	3750759	3751776
chr17	3757347	3757726
chr17	3884866	3887798
chr17	3900990	3901814
chr17	3902167	3902574
chr17	3907293	3908530
chr17	3918481	3919963
chr17	3941973	3943101
chr17	4441996	4442292
chr17	4488763	4489368
chr17	4539089	4539624
chr17	4586746	4589752
chr17	4597524	4598418
chr17	4707303	4707829
chr17	4880774	4882227
chr17	4888820	4889480
chr17	4964233	4964726
chr17	4994447	4994781
chr17	5004435	5005083
chr17	5017353	5017816
chr17	5131548	5132572
chr17	5237357	5237770
chr17	6470285	6470920
chr17	6558619	6558976
chr17	6637470	6637930
chr17	6697901	6698334
chr17	6752899	6753400
chr17	7006436	7006842
chr17	7038085	7038956
chr17	7046639	7046949
chr17	7173901	7174744
chr17	7256786	7257106
chr17	7257469	7258022
chr17	7332016	7333268
chr17	7390197	7390850
chr17	7448323	7449910
chr17	7457944	7458257
chr17	7552362	7552685
chr17	7553091	7553850
chr17	7670159	7671015
chr17	7714938	7715502
chr17	7831081	7831653
chr17	7881753	7882406
chr17	7897027	7897547
chr17	7912355	7912692
chr17	8012809	8014050
chr17	8084374	8084977
chr17	8090890	8091654
chr17	8105958	8106279
chr17	8165723	8167449
chr17	8183960	8184544
chr17	8203306	8204172
chr17	8212614	8213379
chr17	8268531	8269245
chr17	8285363	8286052
chr17	8465741	8466022
chr17	16450706	16451360
chr17	16835369	16835963
chr17	16839044	16839469
chr17	16990503	16990865
chr17	16991251	16991597
chr17	17044985	17045394
chr17	17167687	17168516
chr17	17203179	17203583
chr17	17215862	17216655
chr17	17252416	17252841
chr17	17493372	17494032
chr17	17509787	17510528
chr17	17685212	17685821
chr17	17795592	17796089
chr17	17800850	17801646
chr17	17859700	17860629
chr17	17988446	17990535
chr17	18036264	18036534
chr17	18097857	18098697
chr17	18111590	18112276
chr17	18125975	18126348
chr17	18143103	18144002
chr17	18163376	18164052
chr17	18164343	18164657
chr17	18229659	18231422
chr17	18317779	18318063
chr17	18380440	18381746
chr17	18694597	18695098
chr17	18695597	18695884
chr17	18980516	18980784
chr17	19000570	19001078
chr17	19015202	19015560
chr17	19038005	19039633
chr17	19088563	19090873
chr17	19095426	19095790
chr17	19234325	19234865
chr17	19302841	19303720
chr17	19347093	19347366
chr17	19383790	19384198
chr17	20464823	20465200
chr17	21002616	21003013
chr17	27453660	27454290
chr17	27459322	27459629
chr17	27580026	27580530
chr17	27618255	27618591
chr17	28193279	28193572
chr17	28224030	28224371
chr17	28249713	28250291
chr17	28470608	28471029
chr17	28476276	28476559
chr17	28521262	28521603
chr17	28526137	28528630
chr17	28602635	28603147
chr17	28683223	28683603
chr17	28690757	28691737
chr17	28808984	28809410
chr17	28864858	28865916
chr17	28878996	28880152
chr17	28906063	28907794
chr17	28983908	28984252
chr17	29040011	29040332
chr17	29094496	29095201
chr17	29100178	29100651
chr17	29116840	29118472
chr17	29124200	29125528
chr17	29162840	29163425
chr17	29571430	29572894
chr17	30550650	30551456
chr17	30621070	30621828
chr17	30706324	30707141
chr17	30712184	30713812
chr17	30727182	30729403
chr17	30736175	30736612
chr17	30788657	30789017
chr17	30826893	30827628
chr17	30956705	30957151
chr17	30968430	30968748
chr17	31130668	31131439
chr17	31491045	31492313
chr17	31524085	31524561
chr17	31537750	31538381
chr17	32079573	32080258
chr17	32085643	32086536
chr17	32262191	32262463
chr17	32279972	32281198
chr17	32484211	32484750
chr17	35749845	35750678
chr17	35763772	35765808
chr17	36326698	36327383
chr17	36442039	36442569
chr17	37085687	37086524
chr17	37464619	37464964
chr17	37612151	37612457
chr17	37927117	37928161
chr17	37985937	37986476
chr17	38006841	38007243
chr17	38065349	38065728
chr17	38189122	38190195
chr17	38421786	38422091
chr17	38423621	38426075
chr17	38431112	38431976
chr17	38466338	38467238
chr17	38474480	38475597
chr17	38478994	38480124
chr17	38503261	38503708
chr17	38551066	38551383
chr17	38556246	38556773
chr17	38608071	38608483
chr17	38671874	38672578
chr17	38714519	38714897
chr17	38742411	38744254
chr17	38782307	38782605
chr17	38843460	38848510
chr17	38876634	38878193
chr17	38886498	38888180
chr17	38892251	38894527
chr17	38910913	38911705
chr17	38921948	38923165
chr17	39015064	39016035
chr17	39067748	39068242
chr17	39104570	39105169
chr17	39114838	39115734
[truncated: 64,813 more rows]
