# Supplementary material for: USP20, a Super-enhancer Regulated Gene, Promotes Acute Myeloid Leukemia Progression through CTNNB1 Deubiquitination
Source: Int J Biol Sci. 2026 Feb 11;22(5):2665–86. doi: 10.7150/ijbs.122898 (PMC12965243; doi:10.7150/ijbs.122898)
Supplement: Supplementary file 3 — Supplementary tables. [file ijbsv22p2665s3.zip › 附表/Suppl/Supplementary Table 3.xlsx]

## Sheet: Sheet1
The qPCR primers
Gene	Sequence
GAPDH forward	TGCACCACCAACTGCTTAG
GAPDH reverse	GATGCAGGGATGATGTTC
USP20forward	CCTCACCTTGACTCCATAGGA
USP20 reverse	CCCATAGGTTTGGTCCGGT
SQSTM1 Forward	GACTACGACTTGTGTAGCGTC
SQSTM1 Reverse	AGTGTCCGTGTTTCACCTTCC
CTNNB1 Forward	AAAGCGGCTGTTAGTCACTGG
CTNNB1	CGAGTCATTGCATACTGTCCAT
MYC Forward	GGCTCCTGGCAAAAGGTCA
MYC Reverse	CTGCGTAGTTGTGCTGATGT
ODC1 Forward	GCCATCGTGAAGACCCTTG
ODC1 Reverse	GGCAATCCGCAAAACCAACTT
LDHA Forward	ATGGCAACTCTAAAGGATCAGC
LDHA Reverse	CCAACCCCAACAACTGTAATCT
AK4 Forward	CAAGGCCAGCACCGAAGTT
AK4 Reverse	GATCACATGGTCTGGAACCAAAA
VEGFA Forward	AGGGCAGAATCATCACGAAGT
VEGFA Reverse	AGGGTCTCGATTGGATGGCA
PDK1 Forward	CTGTGATACGGATCAGAAACCG
PDK1 Reverse	TCCACCAAACAATAAAGAGTGCT
PRKCA Forward	GTCCACAAGAGGTGCCATGAA
PRKCA Reverse	AAGGTGGGGCTTCCGTAAGT
HK2 Forward	GAGCCACCACTCACCCTACT
HK2 Reverse	CCAGGCATTCGGCAATGTG
PGK1 Forward	TGGACGTTAAAGGGAAGCGG
PGK1 Reverse	GCTCATAAGGACTACCGACTTGG
ENO1 Forward	GCCGTGAACGAGAAGTCCTG
ENO1 Reverse	ACGCCTGAAGAGACTCGGT
ERG Forward	CGTGCCAGCAGATCCTACG
ERG Reverse	GGTGAGCCTCTGGAAGTCG
ETV6 Forward	AGGCCATCCGTGGATAATGTG
ETV6 Reverse	CGGTGATTTGTCGTGATAGGTGA
RUNX1 Forward	TGAGCTGAGAAATGCTACCGC
RUNX1 Reverse	ACTTCGACCGACAAACCTGAG
LDB1 Forward	TATCCGCCTACATACCTGGAG
LDB1 Reverse	GAAGCCGTTTGTTAAGCTCAAAT
ELF1 Forward	TGTCCAACAGAACGACCTAGT
ELF1 Reverse	GGCAGGAAAAATAGCTGGATCAC
