# Supplementary material for: USP20, a Super-enhancer Regulated Gene, Promotes Acute Myeloid Leukemia Progression through CTNNB1 Deubiquitination
Source: Int J Biol Sci. 2026 Feb 11;22(5):2665–86. doi: 10.7150/ijbs.122898 (PMC12965243; doi:10.7150/ijbs.122898)
Supplement: Supplementary file 3 — Supplementary tables. [file ijbsv22p2665s3.zip › 附表/Suppl/Supplementary Table 4.xlsx]

## Sheet: Sheet1
shRNAs used to knockdown
USP20-shRNA1
CCGGCTATGTTGGCTGCGGAGAATCCTCGAGGATTCTCCGCAGCCAACATAGTTTTTGAATT
USP20-shRNA2
CCGGCGACACCTTCATCAAGTTGAACTCGAGTTCAACTTGATGAAGGTGTCGTTTTTGAATT
USP20-shRNA3
CCGGGCGACCATCATCAGGATCAAACTCGAGTTTGATCCTGATGATGGTCGCTTTTTGAATT
sh-ELF1#1
CCGGGCTGAGGCACTCCTCAATATGCTCGAGCATATTGAGGAGTGCCTCAGCTTTTTGAATT
sh-ELF1#2
CCGGGCCACTTCAAATAGGAATCAACTCGAGTTGATTCCTATTTGAAGTGGCTTTTTGAATT
sh-ELF1#3
CCGGGCACTGTAATCACTTCAGTTACTCGAGTAACTGAAGTGATTACAGTGCTTTTTGAATT
sh-RUNX1#1
CCGGGAACCAGGTTGCAAGATTTAACTCGAGTTAAATCTTGCAACCTGGTTCTTTTTG
sh-RUNX1#2
CCGGCCTCGAAGACATCGGCAGAAACTCGAGTTTCTGCCGATGTCTTCGAGGTTTTTG
sh-RUNX1#3
CCGGGAACCACTCCACTGCCTTTAACTCGAGTTAAAGGCAGTGGAGTGGTTCTTTTTG
sh-ERG#1
CCGGGTGAGGACCAGTCGTTGTTTGCTCGAGCAAACAACGACTGGTCCTCACTTTTTG
sh-ERG1#2
CCGGGCGGTGAAAGAATATGGCCTTCTCGAGAAGGCCATATTCTTTCACCGCTTTTTG
sh-ERG1#3
CCGGGATGATGTTGATAAAGCCTTACTCGAGTAAGGCTTTATCAACATCATCTTTTTG
