# Supplementary material for: USP20, a Super-enhancer Regulated Gene, Promotes Acute Myeloid Leukemia Progression through CTNNB1 Deubiquitination
Source: Int J Biol Sci. 2026 Feb 11;22(5):2665–86. doi: 10.7150/ijbs.122898 (PMC12965243; doi:10.7150/ijbs.122898)
Supplement: Supplementary file 3 — Supplementary tables. [file ijbsv22p2665s3.zip › 附表/Suppl/Supplementary Table 5.xlsx]

## Sheet: Sheet1
The sequences of sgRNA
dCas9-KRAB expressing cells were transduced with dual-sgRNA vectors co-expressed with EGFP
sgNC		caccGCACGTGTTTATGGGATGAACgttt
E3-sgRNA1		caccGTAGCACGGTGGCGAAGTGACgttt
E3-sgRNA2		caccGCTTGTGGTTTCTCGTCCCCGgttt
E3-sgRNA3		caccGATCCCTCAAAGGACCACGAGgttt
E3-sgRNA4+5		TGCAACGGGTGACCTAAGCG - GCGGTTTGCAGTCCCCCCCGG
E3-sgRNA6+7		GGTGTGTGGTCAACCTTGGT - GGGGGACTGCAAACCGCTCA
vector：Lenticrispr-copGFP
