# Supplementary material for: USP20, a Super-enhancer Regulated Gene, Promotes Acute Myeloid Leukemia Progression through CTNNB1 Deubiquitination
Source: Int J Biol Sci. 2026 Feb 11;22(5):2665–86. doi: 10.7150/ijbs.122898 (PMC12965243; doi:10.7150/ijbs.122898)
Supplement: Supplementary file 3 — Supplementary tables. [file ijbsv22p2665s3.zip › 附表/Suppl/Supplementary Table 6.xls]

chr	start	end
chr1	28954	29358
chr1	191487	191679
chr1	199367	199884
chr1	376906	377234
chr1	605136	605456
chr1	778146	778642
chr1	826721	827499
chr1	1115729	1116002
chr1	1144160	1145235
chr1	1157746	1158631
chr1	1182387	1182614
chr1	1183142	1183296
chr1	1201239	1201402
chr1	1212657	1212836
chr1	1213308	1213616
chr1	1231555	1231980
chr1	1232277	1232830
chr1	1250064	1250229
chr1	1250597	1250969
chr1	1273370	1273778
chr1	1274033	1274323
chr1	1308126	1308404
chr1	1308859	1309057
chr1	1324260	1324593
chr1	1324825	1325123
chr1	1349612	1349873
chr1	1374821	1375186
chr1	1375564	1375977
chr1	1398621	1399337
chr1	1399569	1399996
chr1	1406746	1407256
chr1	1407358	1407686
chr1	1471280	1471623
chr1	1505245	1505554
chr1	1505639	1505967
chr1	1511341	1512015
chr1	1512254	1512598
chr1	1574150	1575428
chr1	1615482	1615803
chr1	1615970	1616160
chr1	1629002	1629570
chr1	1658739	1659009
chr1	1659341	1659627
chr1	1691876	1692028
chr1	1692081	1693410
chr1	1724013	1724344
chr1	1724569	1724985
chr1	1745483	1745659
chr1	1745724	1746648
chr1	1777965	1778398
chr1	1778536	1779025
chr1	1889740	1891083
chr1	1891189	1891828
chr1	1995953	1996225
chr1	2025454	2025815
chr1	2026077	2026240
chr1	2194398	2194718
chr1	2194882	2195102
chr1	2195176	2195335
chr1	2212274	2212545
chr1	2212720	2213300
chr1	2300763	2300981
chr1	2301609	2301774
chr1	2314914	2315092
chr1	2391864	2392233
chr1	2412240	2412469
chr1	2412974	2413240
chr1	2556272	2556475
chr1	2586057	2586357
chr1	3134946	3135295
chr1	3170918	3171150
chr1	3182260	3182576
chr1	3538285	3538490
chr1	3775118	3775298
chr1	3880244	3881237
chr1	3881401	3881649
chr1	3899674	3900806
chr1	3900951	3901334
chr1	3903024	3903220
chr1	3903573	3903854
chr1	3903910	3904226
chr1	5908967	5909409
chr1	5910074	5910307
chr1	5992029	5992297
chr1	6025767	6025950
chr1	6028322	6028707
chr1	6199018	6199577
chr1	6199812	6200600
chr1	6348547	6348865
chr1	6393419	6394500
chr1	6554030	6554510
chr1	6701200	6701858
chr1	6743723	6743974
chr1	6784116	6785006
chr1	6785517	6786172
chr1	7841658	7841939
chr1	7900275	7900657
chr1	7953855	7954163
chr1	7954319	7954673
chr1	7961070	7961462
chr1	7961716	7962320
chr1	8004423	8004590
chr1	8211703	8212069
chr1	8212237	8212595
chr1	8525610	8525928
chr1	8702987	8703355
chr1	8713031	8713195
chr1	8788857	8789039
chr1	8789596	8789925
chr1	8817113	8817653
chr1	8817898	8818206
chr1	8878060	8878716
chr1	8878817	8879631
chr1	8946948	8947101
chr1	9539487	9540090
chr1	9588824	9589011
chr1	9593122	9593389
chr1	9715857	9716153
chr1	9716369	9716555
chr1	9716684	9717724
chr1	9717877	9718437
chr1	9882226	9882395
chr1	9882753	9883234
chr1	9892721	9892873
chr1	9893025	9893263
chr1	9910734	9911133
chr1	9943121	9943381
chr1	9943478	9943651
chr1	10033004	10033523
chr1	10067256	10067460
chr1	10374025	10374423
chr1	10374631	10374788
chr1	10430487	10430669
chr1	10474986	10475215
chr1	10630348	10631773
chr1	11012301	11013170
chr1	11059557	11059947
chr1	11060281	11060782
chr1	11099346	11099820
chr1	11100006	11100194
chr1	11262153	11262524
chr1	11273184	11273993
chr1	11478907	11479123
chr1	11805594	11805871
chr1	11806283	11806520
chr1	11907880	11908182
chr1	11908767	11908938
chr1	11909974	11910141
chr1	11980432	11980784
chr1	12001298	12001511
chr1	12019606	12019766
chr1	12230176	12230383
chr1	12634655	12634807
chr1	13699961	13700611
chr1	13748739	13749202
chr1	13749527	13749729
chr1	14777282	14778245
chr1	14778529	14779032
chr1	15524574	15524872
chr1	15526877	15527195
chr1	15617556	15617788
chr1	15683781	15684288
chr1	15834467	15835828
chr1	15836141	15836514
chr1	15847106	15847456
chr1	15847949	15849318
chr1	15849531	15850030
chr1	15886109	15886328
chr1	15975705	15976093
chr1	16206753	16207047
chr1	16207243	16207569
chr1	16236764	16237125
chr1	16247607	16247759
chr1	16247913	16248768
chr1	16249264	16249650
chr1	16352138	16352446
chr1	16352591	16352891
chr1	16366638	16366838
chr1	16367242	16368029
chr1	16440800	16441020
chr1	16514279	16514579
chr1	16644299	16644673
chr1	16644780	16645143
chr1	16666895	16667298
chr1	16740221	16740556
chr1	16895732	16896035
chr1	16904880	16905228
chr1	16979075	16979484
chr1	17011659	17011865
chr1	17053731	17054006
chr1	17437792	17439750
chr1	18902509	18902854
chr1	18907797	18909016
chr1	19123183	19123392
chr1	19123639	19123797
chr1	19124175	19125277
chr1	19125364	19125938
chr1	19179065	19179998
chr1	19180278	19180512
chr1	19180717	19180879
chr1	19209783	19210272
chr1	19210458	19211184
chr1	19250948	19252229
chr1	19311678	19312055
chr1	19312325	19312659
chr1	19325944	19326141
chr1	19477237	19477658
chr1	19477731	19477983
chr1	19484963	19485540
chr1	19485792	19486248
chr1	19597111	19597663
chr1	19644583	19644735
chr1	19882448	19882772
chr1	20507704	20508048
chr1	20633538	20633818
chr1	20661112	20661284
chr1	20661722	20661880
chr1	20684925	20685137
chr1	20786130	20786662
chr1	20786847	20787851
chr1	21022117	21022374
chr1	21022531	21022938
chr1	21176434	21176858
chr1	21261525	21261940
chr1	21262165	21262504
chr1	21768661	21769257
chr1	21781427	21781636
chr1	21781713	21781880
chr1	21783234	21783779
chr1	21823779	21824274
chr1	21899909	21900125
chr1	21901909	21902082
chr1	21909555	21909900
chr1	22025535	22025977
chr1	22039527	22039762
chr1	22040139	22040896
chr1	22052714	22053287
chr1	22053379	22053811
chr1	22160350	22160538
chr1	22451947	22452502
chr1	23018980	23019223
chr1	23019551	23020221
chr1	23169071	23169373
chr1	23343638	23344300
chr1	23344565	23345172
chr1	23367989	23368229
chr1	23368514	23368820
chr1	23530868	23531102
chr1	23691801	23692400
chr1	23743067	23744118
chr1	23778466	23778781
chr1	23790842	23790998
chr1	23791238	23791500
chr1	23800232	23800664
chr1	23825026	23825337
chr1	23959151	23960557
chr1	23979241	23979586
chr1	23979771	23980414
chr1	23980559	23981143
chr1	24482209	24482374
chr1	24642545	24642815
chr1	24643279	24643844
chr1	24745538	24746594
chr1	24770043	24770256
chr1	24770839	24771055
chr1	24848272	24848430
chr1	25232155	25232442
chr1	25232610	25233211
chr1	25239502	25239654
chr1	25246427	25246592
chr1	25246707	25246981
chr1	25247104	25247436
chr1	25337833	25338142
chr1	25338355	25338796
chr1	25430314	25430655
chr1	25430939	25431288
chr1	25431455	25431681
chr1	25549153	25549482
chr1	25799833	25799985
chr1	25810244	25810414
chr1	25819947	25820554
chr1	25859148	25859324
chr1	25859547	25860221
chr1	25860351	25860905
chr1	25860965	25861330
chr1	25861452	25861900
chr1	25862081	25862611
chr1	25862678	25863187
chr1	25905650	25906350
chr1	25922274	25922550
chr1	25922772	25923419
chr1	26111159	26111621
chr1	26112020	26112172
chr1	26170063	26170216
chr1	26234242	26234612
chr1	26275811	26276380
chr1	26277299	26277922
chr1	26277976	26280426
chr1	26280672	26281096
chr1	26284439	26284696
chr1	26285574	26285773
chr1	26286980	26287568
chr1	26287667	26288299
chr1	26288671	26288887
chr1	26288946	26289224
chr1	26378332	26378547
chr1	26385943	26386104
chr1	26472410	26473025
chr1	26500363	26500971
chr1	26501062	26501316
chr1	26501389	26501779
chr1	26545915	26546108
chr1	26619969	26620407
chr1	26620579	26622094
chr1	26692502	26693161
chr1	26693379	26693693
chr1	26693784	26693987
chr1	26695100	26695282
chr1	26695674	26697771
chr1	26723188	26723460
chr1	26785859	26786244
chr1	26786384	26786944
chr1	26787208	26788649
chr1	26889899	26890263
chr1	26900058	26900455
chr1	26921785	26922046
chr1	26922099	26922432
chr1	27155321	27155495
chr1	27155569	27155725
chr1	27322368	27322748
chr1	27342970	27343284
chr1	27489645	27490096
chr1	27490293	27490710
chr1	27525736	27526444
chr1	27527632	27528204
chr1	27528659	27529104
chr1	27531826	27532013
chr1	27532323	27532820
chr1	27533001	27533153
chr1	27533330	27533485
chr1	27542168	27542532
chr1	27542733	27543591
chr1	27555697	27555864
chr1	27556002	27556182
chr1	27556322	27556597
chr1	27603813	27604008
chr1	27617771	27618339
chr1	27662410	27663257
chr1	27830848	27831320
chr1	27868713	27869133
chr1	27914138	27914594
chr1	27914889	27915148
chr1	28088409	28088565
chr1	28232581	28233000
chr1	28236315	28236553
chr1	28248376	28248554
chr1	28248828	28249053
chr1	28249825	28250152
chr1	28258858	28259080
chr1	28259532	28260443
chr1	28329416	28329735
chr1	28369228	28369504
chr1	28369650	28369959
chr1	28416982	28417418
chr1	28417789	28417955
chr1	28418008	28418174
chr1	28437376	28437995
chr1	28448894	28449068
chr1	28505456	28505845
chr1	28506174	28509468
chr1	28509778	28509930
chr1	28509986	28510150
chr1	28518224	28518825
chr1	28553277	28553579
chr1	28581412	28581727
chr1	28642722	28643003
chr1	28643157	28643892
chr1	28647864	28648244
chr1	28648319	28648631
chr1	28668202	28668921
chr1	28669007	28669442
chr1	28736451	28736693
chr1	28736906	28737915
chr1	28883582	28884069
chr1	28884517	28884831
chr1	28887162	28887433
chr1	28914749	28914914
chr1	28927495	28928033
chr1	29181079	29181961
chr1	29182197	29182566
chr1	30718881	30719256
chr1	30756923	30757632
chr1	30757754	30757917
chr1	30768288	30768929
chr1	31064879	31065675
chr1	31296356	31296717
chr1	31644162	31645340
chr1	31889399	31889846
chr1	31937828	31938337
chr1	31938577	31938884
chr1	31944120	31944442
chr1	31944563	31945376
chr1	32013285	32013608
chr1	32013884	32014464
chr1	32108122	32109077
chr1	32179146	32179598
chr1	32179697	32180647
chr1	32185685	32186125
chr1	32186286	32186527
chr1	32205783	32205972
chr1	32222469	32222917
chr1	32335520	32336037
chr1	32351222	32351424
chr1	32394005	32394414
chr1	32500568	32500772
chr1	32533246	32533643
chr1	32533730	32533961
chr1	32539782	32540004
chr1	32649986	32650991
chr1	32651181	32651919
chr1	32816354	32817421
chr1	32817613	32818691
chr1	32859648	32859814
chr1	32860315	32860505
chr1	32860581	32860829
chr1	33126948	33127263
chr1	33255780	33255973
chr1	33256539	33256956
chr1	33257247	33257407
chr1	33257560	33257820
chr1	33349443	33349780
chr1	33899412	33899589
chr1	34776695	34776942
chr1	34825370	34825544
chr1	34825600	34825890
chr1	34827377	34827822
chr1	34828229	34829223
chr1	34829474	34830090
chr1	34842933	34843085
chr1	34843153	34843560
chr1	34844898	34845473
chr1	34845929	34846446
chr1	34859266	34859682
chr1	34984971	34985162
chr1	35031727	35031943
chr1	35079115	35079267
chr1	35192144	35193121
chr1	35265392	35265558
chr1	35268691	35269412
chr1	35557097	35557693
chr1	35576255	35577762
chr1	35577909	35578269
chr1	35641090	35641427
chr1	35641674	35641929
chr1	35769232	35769427
chr1	35769672	35769854
chr1	35808217	35808859
chr1	35930391	35931182
chr1	35931345	35931634
chr1	35935943	35936103
chr1	36088869	36089286
chr1	36148917	36149535
chr1	36155896	36156341
chr1	36160626	36160778
chr1	36223626	36224001
chr1	36224413	36224964
chr1	36322556	36322808
chr1	36323067	36323590
chr1	36324030	36324318
chr1	36374964	36375365
chr1	36384779	36384935
chr1	36385005	36385891
chr1	36386167	36387255
chr1	36387411	36387590
chr1	36397484	36397894
chr1	36401227	36401511
chr1	36464143	36464358
chr1	36464411	36464986
chr1	37474533	37474839
chr1	37478977	37479163
chr1	37514476	37514710
chr1	37553816	37554316
chr1	37595562	37595780
chr1	37692632	37692816
chr1	37859319	37859529
chr1	37859792	37860234
chr1	37921725	37921980
chr1	37922280	37922481
chr1	37923140	37923696
chr1	37923782	37923948
chr1	37924317	37924469
chr1	37945743	37947084
chr1	37947148	37947457
chr1	37989417	37989881
chr1	37990236	37990664
chr1	37998942	37999687
chr1	37999769	38000538
chr1	38000642	38000931
chr1	38005124	38005378
chr1	38009018	38009407
chr1	38012723	38013133
chr1	38859479	38859669
chr1	38860183	38860387
chr1	38990792	38991056
chr1	38991300	38991694
chr1	39026056	39026713
chr1	39168337	39168704
chr1	39168835	39169017
chr1	39169260	39169443
chr1	39196458	39196986
chr1	39197277	39197694
chr1	39206285	39206437
chr1	39215262	39215424
chr1	39215769	39215921
chr1	39576132	39576838
chr1	39799076	39799236
chr1	39799483	39799665
chr1	39883091	39883451
chr1	40034650	40035047
chr1	40039201	40040519
chr1	40040821	40041167
chr1	40059241	40059461
chr1	40059869	40060243
chr1	40160937	40161109
chr1	40161400	40161764
chr1	40161864	40162126
chr1	40257183	40257943
chr1	40258294	40258513
chr1	40373828	40374054
chr1	40531189	40531445
chr1	40531616	40531806
chr1	40691276	40691535
chr1	40691587	40692587
chr1	40797662	40797839
chr1	40821170	40821461
chr1	40825029	40826014
chr1	40838134	40838292
chr1	40838669	40839670
chr1	40840124	40840299
chr1	40840432	40840792
chr1	40841209	40841667
chr1	40842141	40842486
chr1	40877418	40877695
chr1	40979352	40979554
chr1	40979654	40980499
chr1	41241110	41241332
chr1	41241416	41242834
chr1	41423071	41423261
chr1	41727050	41727521
chr1	41738738	41738919
chr1	41739208	41739720
chr1	42319138	42319562
chr1	42319669	42320202
chr1	42320621	42320870
chr1	42334439	42335257
chr1	42335417	42335783
chr1	42455705	42455892
chr1	42455983	42457119
chr1	42658500	42658841
chr1	42681281	42682179
chr1	42682390	42683104
chr1	42766243	42766960
chr1	42767300	42767636
chr1	42816847	42817416
chr1	42846710	42846904
chr1	42931590	42932378
chr1	42948669	42948821
chr1	42949529	42949772
chr1	42950056	42950288
chr1	42958334	42958823
chr1	43172010	43172212
chr1	43274383	43274535
chr1	43274789	43275028
chr1	43311540	43311807
chr1	43329987	43330278
chr1	43330593	43331042
chr1	43336904	43337725
chr1	43337874	43338787
chr1	43344171	43344323
chr1	43358320	43358654
chr1	43367496	43368026
chr1	43368252	43368458
chr1	43389380	43389798
chr1	43389946	43390322
chr1	43649560	43649767
chr1	43650139	43650380
chr1	43706858	43707356
chr1	43707519	43708325
chr1	43779532	43779901
chr1	43832541	43832895
chr1	43832953	43837224
chr1	43837416	43837723
chr1	43881720	43881944
chr1	43912791	43913161
chr1	43913766	43914020
chr1	43914756	43914915
chr1	43914999	43915237
chr1	43919555	43919917
chr1	43920295	43920810
chr1	43946566	43947197
chr1	43970086	43970405
chr1	43974977	43975495
chr1	44029728	44030682
chr1	44213452	44213778
chr1	44354921	44355272
chr1	44422011	44422316
chr1	44423294	44423673
chr1	44631306	44632671
chr1	44672069	44672302
chr1	44674164	44674485
chr1	44721926	44722132
chr1	44731139	44731478
chr1	44739346	44739701
chr1	44739922	44740200
chr1	44774785	44775495
chr1	44775585	44776628
chr1	44799893	44800218
chr1	44806464	44807826
chr1	44807878	44809598
chr1	44809807	44810202
chr1	45012216	45012699
chr1	45012875	45013542
chr1	45303332	45303568
chr1	45303855	45304634
chr1	45339496	45339951
chr1	45340106	45340971
chr1	45550303	45550719
chr1	45550803	45551084
chr1	45583604	45583935
chr1	45584074	45584690
chr1	45584812	45584967
chr1	45685837	45687160
chr1	45687314	45688609
chr1	45749894	45750630
chr1	45750854	45751275
chr1	46132372	46132996
chr1	46133172	46133644
chr1	46198096	46198365
chr1	46247803	46248047
chr1	46301292	46304132
chr1	46340236	46341148
chr1	46718732	46719048
chr1	47178905	47179057
chr1	47181649	47181884
chr1	47192697	47192904
chr1	47210244	47210397
chr1	47212174	47212890
chr1	47212972	47213250
chr1	47225301	47226129
chr1	47228811	47229054
chr1	47229374	47232957
chr1	47233114	47233367
chr1	47233546	47234075
chr1	47234763	47235871
chr1	47237500	47237765
chr1	47241116	47241637
chr1	47313732	47314082
chr1	47314438	47314898
chr1	47333474	47333747
chr1	47333813	47334681
chr1	47431880	47432146
chr1	47432198	47432563
chr1	47437233	47437564
chr1	47437786	47438003
chr1	47438110	47438265
chr1	50458290	50458508
chr1	50458815	50459040
chr1	50724515	50724728
chr1	50796660	50796816
chr1	50959638	50960191
chr1	50960506	50960828
chr1	50967907	50968539
chr1	50968767	50969801
chr1	50969857	50970102
chr1	50970227	50970423
chr1	50970491	50970696
chr1	50972947	50973114
chr1	50977062	50978858
chr1	50979002	50979180
chr1	50980102	50980254
chr1	51236337	51236774
chr1	51422348	51422522
chr1	51430086	51430502
chr1	51517474	51518009
chr1	51518278	51519277
chr1	51568670	51569546
chr1	51569741	51570193
chr1	51617131	51617360
chr1	51729236	51729476
chr1	51729789	51730225
chr1	51877984	51878732
chr1	51878931	51879835
chr1	52033358	52033735
chr1	52054774	52056158
chr1	52056286	52057181
chr1	52142212	52142653
chr1	52329994	52330451
chr1	52365355	52366147
chr1	52403706	52403875
chr1	52404600	52405014
chr1	52552620	52552995
chr1	52553135	52554013
chr1	52697849	52698317
chr1	53196820	53197492
chr1	53220372	53220659
chr1	53237932	53238362
chr1	53238678	53238855
chr1	53325656	53326060
chr1	53326448	53327729
chr1	53837821	53838620
chr1	53945124	53945633
chr1	53946107	53946267
chr1	53946366	53946598
chr1	54052621	54053426
chr1	54053672	54053993
chr1	54199713	54199910
chr1	54200151	54200745
chr1	54376065	54376401
chr1	54378108	54379272
chr1	54379573	54379742
chr1	54407877	54408149
chr1	54488566	54488841
chr1	54542150	54542682
chr1	54546574	54547033
chr1	54547162	54548310
chr1	54551948	54552102
chr1	54570780	54570975
chr1	54571381	54571931
chr1	54572183	54572719
chr1	54593907	54594847
chr1	54595491	54595800
chr1	54604350	54604548
chr1	54715928	54716128
chr1	54763806	54764494
chr1	55214795	55215801
chr1	55333771	55334224
chr1	58545957	58546753
chr1	58699491	58700050
chr1	59297212	59297424
chr1	60790817	60791094
chr1	61724699	61725134
chr1	62435713	62436298
chr1	62436737	62437846
chr1	62687714	62688469
chr1	62783774	62784423
chr1	63367719	63367970
chr1	63523238	63523527
chr1	64863871	64864108
chr1	64864533	64864924
chr1	64865523	64865710
chr1	64865763	64865990
chr1	64866119	64866324
chr1	64917685	64917872
chr1	64948546	64948826
chr1	64949125	64949297
chr1	64949561	64949972
chr1	64965788	64966490
chr1	65066592	65067775
chr1	65067827	65068703
chr1	65230015	65231058
chr1	65231394	65232052
chr1	65419943	65420262
chr1	65420539	65422230
chr1	65691716	65691884
chr1	66739091	66739289
chr1	66924363	66924728
chr1	66924916	66925234
chr1	66930245	66930677
chr1	67053462	67054394
chr1	67429251	67429407
chr1	67429576	67430416
chr1	67430593	67431297
chr1	67685389	67686808
chr1	67686918	67687881
chr1	67688267	67688639
chr1	67688992	67689527
chr1	67711557	67711941
chr1	67734442	67734610
chr1	67736214	67736417
chr1	67749629	67750418
chr1	67750507	67750765
chr1	67754914	67755185
chr1	68496820	68497030
chr1	68633446	68633598
chr1	68777351	68777559
chr1	69055550	69056050
chr1	69496942	69497419
chr1	69497721	69498390
chr1	69498536	69499235
chr1	69499306	69499735
chr1	69504599	69504805
chr1	69505064	69505233
chr1	69539765	69540017
chr1	69540379	69540617
chr1	69540681	69540877
chr1	69567101	69567387
chr1	69567481	69567724
chr1	69568279	69568941
chr1	69569470	69569723
chr1	69670407	69670597
chr1	69670769	69671641
chr1	69672103	69672270
chr1	69814626	69814990
chr1	70149342	70149510
chr1	70205311	70205478
chr1	70205708	70206301
chr1	70220822	70221046
chr1	70221459	70222277
chr1	70265394	70265582
chr1	70354273	70354697
chr1	70354810	70354985
chr1	70410815	70411088
chr1	70411412	70411763
chr1	70459669	70459826
chr1	70459994	70460742
chr1	70461064	70461581
chr1	70992333	70993771
chr1	71080564	71081679
chr1	71881165	71881461
chr1	71881818	71882616
chr1	72001079	72001231
chr1	74198393	74198642
chr1	74733106	74733697
chr1	75723893	75724591
chr1	75724736	75725050
chr1	75784956	75786058
chr1	75786293	75786583
chr1	77219133	77219364
chr1	77682215	77683475
chr1	77683654	77683843
chr1	77758837	77759341
chr1	77759446	77759621
chr1	77978368	77979139
chr1	77979222	77979860
chr1	78003582	78003762
chr1	78004520	78004855
chr1	78004944	78005143
chr1	84144403	84144750
chr1	84298645	84299351
chr1	84479291	84479505
chr1	84505259	84505419
chr1	84505558	84506235
chr1	84506312	84507127
chr1	84574045	84574286
chr1	85259298	85259609
chr1	85275910	85276549
chr1	85708030	85708431
chr1	86219904	86220133
chr1	86259852	86260007
chr1	86260215	86260420
chr1	86295880	86296339
chr1	86296618	86297067
chr1	86704090	86705495
chr1	86913511	86914372
chr1	86914747	86915348
chr1	87328094	87328265
chr1	87328563	87328753
chr1	87328986	87329800
chr1	87335284	87335665
chr1	88683192	88683976
chr1	88684242	88684977
chr1	88685283	88685470
chr1	88801863	88802394
chr1	88891054	88891505
chr1	88891724	88892023
chr1	88910465	88910772
chr1	88910834	88911250
chr1	88911455	88911875
chr1	88992295	88992792
chr1	89523901	89524698
chr1	89524914	89525402
chr1	89537574	89538295
chr1	89540247	89540571
chr1	89820490	89820864
chr1	89821045	89822211
chr1	89822608	89823817
chr1	89843506	89843898
chr1	89903910	89904191
chr1	89904634	89904786
chr1	89906442	89906926
chr1	89994627	89994901
chr1	89995157	89995879
chr1	91021062	91022189
chr1	91022490	91022681
chr1	91500483	91501450
chr1	92298556	92299435
chr1	92459454	92459827
chr1	92459880	92460061
chr1	92460307	92461047
chr1	92485414	92485612
chr1	92515779	92516007
chr1	92516422	92516597
chr1	92832066	92833175
chr1	93078669	93080535
chr1	93171442	93171655
chr1	93179981	93180371
chr1	93180700	93181103
chr1	93181291	93181665
chr1	93344996	93345777
chr1	93345872	93346517
chr1	93847036	93847361
chr1	93847761	93847956
chr1	93848010	93848284
chr1	93878756	93879131
chr1	93879281	93879722
chr1	93909089	93909368
chr1	93909765	93909955
chr1	94090894	94091069
chr1	94091144	94091504
chr1	94091688	94091945
chr1	94092043	94092215
chr1	94092602	94093090
chr1	94418634	94418814
chr1	95072707	95072897
chr1	95234384	95234614
chr1	95948558	95948765
chr1	95950838	95951073
chr1	95951199	95951373
chr1	95951536	95951906
chr1	96050003	96050280
chr1	96721718	96723039
chr1	96842880	96843224
chr1	96843401	96843553
chr1	99849981	99850233
chr1	99970086	99970266
chr1	100037476	100037941
chr1	100038168	100039041
chr1	100132632	100132804
chr1	100133223	100133390
chr1	100249533	100249767
chr1	100266388	100266682
chr1	100597261	100597421
chr1	100895000	100895198
chr1	100895369	100895742
chr1	100896144	100896576
chr1	102201360	102201624
chr1	103525667	103526365
chr1	104986745	104986962
chr1	104987161	104987712
chr1	105682761	105682913
chr1	105682973	105683146
chr1	105683420	105684005
chr1	105684160	105684627
chr1	105684988	105685177
chr1	105740034	105740192
chr1	105740447	105740816
chr1	107843918	107844074
chr1	107844321	107844478
chr1	107896861	107897157
chr1	107919513	107919696
chr1	107920427	107920657
chr1	107964092	107964425
chr1	107964532	107964861
chr1	107965094	107965368
chr1	107965475	107965839
chr1	108050375	108050995
chr1	108051397	108053475
chr1	108057509	108057661
chr1	108079061	108079213
chr1	108106892	108107257
chr1	108107325	108107485
chr1	108108072	108108250
chr1	108691808	108692053
chr1	108692293	108693260
chr1	108746700	108747367
chr1	108852486	108852764
chr1	109075571	109075890
chr1	109090623	109091409
chr1	109100210	109100669
chr1	109214015	109214291
chr1	109215091	109215386
chr1	109254006	109254235
chr1	109283314	109283475
chr1	109393098	109393329
chr1	109425786	109426394
chr1	109483925	109484258
chr1	109548096	109548402
chr1	109548674	109549042
chr1	109619342	109619579
chr1	109620010	109620801
chr1	109687397	109687684
chr1	109711826	109712058
chr1	109984837	109985608
chr1	109989914	109990121
chr1	110034231	110034393
chr1	110034626	110035034
chr1	110059603	110059953
chr1	110060015	110060276
chr1	110337722	110338865
chr1	110339452	110339966
chr1	110407139	110408191
chr1	110962983	110963888
chr1	110964334	110964509
chr1	111139668	111140122
chr1	111140224	111140769
chr1	111202793	111203063
chr1	111203160	111203885
chr1	111204127	111204760
chr1	111213460	111213802
chr1	111213904	111214599
chr1	111214733	111215499
chr1	111448774	111449202
chr1	111449449	111449863
chr1	111507802	111508295
chr1	111515487	111515642
chr1	111515742	111516169
chr1	111516718	111517316
chr1	111619906	111620545
chr1	111659945	111660296
chr1	111660592	111660878
chr1	111661032	111661236
chr1	111755289	111755491
chr1	111755623	111756469
chr1	112618431	112619728
chr1	112619833	112620384
chr1	112675081	112675319
chr1	112955890	112956130
chr1	113072789	113073070
chr1	113073278	113073731
chr1	113758958	113759964
chr1	113779167	113779337
chr1	113811618	113812246
chr1	113812700	113813165
chr1	113871300	113871657
chr1	113872299	113872861
chr1	113904509	113904879
chr1	113905427	113905639
chr1	113929300	113929460
chr1	113929650	113930674
chr1	113930787	113931470
chr1	114510715	114511616
chr1	114511680	114511864
chr1	114512020	114512204
chr1	114581861	114582305
chr1	114716349	114716728
chr1	114757227	114757429
chr1	114757584	114758031
chr1	114780436	114780595
chr1	115472504	115472834
chr1	115473140	115473292
chr1	115501322	115501481
chr1	115501983	115502377
chr1	115642056	115642516
chr1	115647840	115648284
chr1	115648539	115650299
chr1	115653484	115653636
chr1	115653886	115654497
chr1	115654617	115655936
chr1	115656108	115656260
chr1	115659903	115660055
chr1	115668345	115668740
chr1	115668834	115668990
chr1	115669116	115669298
chr1	115669925	115670275
chr1	115670470	115671008
chr1	115671174	115671547
chr1	115685427	115685659
chr1	115685789	115685961
chr1	115809172	115809486
chr1	115810109	115810423
chr1	116373325	116373566
chr1	116570529	116570867
chr1	116878598	116879290
chr1	117059469	117059936
chr1	117060407	117060857
chr1	117366829	117367316
chr1	117607176	117607370
chr1	117613898	117614529
chr1	119116588	119116800
chr1	119140333	119140697
chr1	119140837	119140997
chr1	120176203	120176423
chr1	120176614	120176822
chr1	120850989	120851220
chr1	121362486	121362683
chr1	143729578	143729772
chr1	143971373	143971525
chr1	143973515	143973728
chr1	144412363	144412525
chr1	144546579	144546751
chr1	144917803	144918007
chr1	145095131	145095296
chr1	145096091	145096350
chr1	145280878	145281219
chr1	145823684	145824087
chr1	145824271	145824548
chr1	145918749	145919004
chr1	145926900	145927468
chr1	145927668	145928128
chr1	145978644	145979366
chr1	145979802	145980260
chr1	145996160	145996552
chr1	145996816	145997383
chr1	146038808	146039251
chr1	146052194	146052519
chr1	146174792	146175101
chr1	146376507	146376843
chr1	146387206	146387486
chr1	147242707	147243114
chr1	148522331	148522528
chr1	148626029	148626185
chr1	148635447	148635615
chr1	148748817	148749011
chr1	149437739	149437985
chr1	149445454	149445606
chr1	149636566	149636757
chr1	149813396	149813569
chr1	149831914	149832366
chr1	149840138	149841117
chr1	149841442	149842583
chr1	149842944	149843126
chr1	149843409	149843578
chr1	149850192	149850532
chr1	149850617	149850805
chr1	149851135	149852390
chr1	149852738	149853767
chr1	149860748	149861016
chr1	149861380	149861892
chr1	149885220	149885571
chr1	149885699	149886570
chr1	149886945	149887334
chr1	149887387	149887939
chr1	149888148	149888573
chr1	149888627	149888779
chr1	149915670	149915827
chr1	149915894	149916274
chr1	149916345	149916625
chr1	149927411	149927676
chr1	149927959	149928269
chr1	150067326	150067480
chr1	150149048	150149232
chr1	150149463	150150086
chr1	150150182	150151482
chr1	150151754	150151959
chr1	150159715	150160195
chr1	150160706	150161528
chr1	150161815	150162383
chr1	150162451	150163200
chr1	150163453	150163794
chr1	150213889	150214047
chr1	150234790	150236001
chr1	150268379	150268993
chr1	150293919	150294142
chr1	150321585	150322160
chr1	150363214	150363996
chr1	150364234	150365531
chr1	150486991	150487220
chr1	150487482	150487846
chr1	150561308	150561674
chr1	150561762	150562205
chr1	150579200	150579556
chr1	150579858	150580282
chr1	150628773	150629042
chr1	150629271	150629655
chr1	150634660	150634975
chr1	150635563	150636116
chr1	150696806	150697165
chr1	150926379	150926868
chr1	150973861	150975342
chr1	150977662	150978154
chr1	151058755	151059210
chr1	151059351	151059601
chr1	151070242	151071123
chr1	151156737	151157219
chr1	151157451	151157900
chr1	151158628	151159077
chr1	151166193	151166515
chr1	151189857	151190141
chr1	151198685	151198934
chr1	151254786	151255116
chr1	151281539	151281937
chr1	151282257	151283842
chr1	151289486	151290979
chr1	151291238	151292517
chr1	151292576	151293069
chr1	151327024	151327672
chr1	151346464	151347295
chr1	151399585	151399993
chr1	151459014	151459502
chr1	151459687	151460054
chr1	151612011	151612188
chr1	151763180	151763413
chr1	151763554	151763860
chr1	151909071	151909441
chr1	151909733	151910258
chr1	152029046	152029288
chr1	152047720	152047943
chr1	152048464	152048643
chr1	152085391	152086264
chr1	152086426	152086677
chr1	152087102	152087498
chr1	152622434	152622586
chr1	153634050	153634486
chr1	153658741	153658994
chr1	153670349	153670973
chr1	153697434	153698489
chr1	153728089	153728521
chr1	153921817	153922007
chr1	153922083	153922298
chr1	153922404	153922931
chr1	153944872	153945100
chr1	153945656	153945992
chr1	153946175	153946700
chr1	153958250	153958547
chr1	153963280	153963599
chr1	153967005	153967666
chr1	153967912	153968157
chr1	153977011	153977963
chr1	153990382	153991163
chr1	154157931	154158123
chr1	154181954	154182261
chr1	154182431	154183175
chr1	154219471	154220609
chr1	154220931	154221840
chr1	154272673	154273012
chr1	154325894	154326188
chr1	154463465	154463674
chr1	154558083	154558629
chr1	154559070	154559530
chr1	154607817	154608235
chr1	154608528	154608680
chr1	154627359	154627532
chr1	154627604	154628419
chr1	154936713	154937297
chr1	154961498	154962162
chr1	154972968	154973127
chr1	154973831	154974445
chr1	154974682	154974948
chr1	154975049	154975351
chr1	154975404	154976227
chr1	154983648	154983870
chr1	155000475	155000630
chr1	155000885	155001161
chr1	155002983	155003276
chr1	155003338	155004280
chr1	155004341	155004619
chr1	155004744	155005035
chr1	155005337	155005629
chr1	155135297	155135730
chr1	155135835	155136496
chr1	155140157	155140489
chr1	155166617	155166793
chr1	155172881	155173316
chr1	155189396	155189644
chr1	155192927	155194083
chr1	155194162	155194458
chr1	155208738	155209171
chr1	155209240	155209657
chr1	155250476	155250631
chr1	155273271	155273511
chr1	155308333	155308571
chr1	155308840	155309551
chr1	155562031	155563591
chr1	155563643	155564115
chr1	155609588	155609960
chr1	155610324	155610693
chr1	155687744	155689415
chr1	155745267	155745448
chr1	155745902	155746209
chr1	155856776	155857192
chr1	155934076	155934351
chr1	155934625	155934926
chr1	155940138	155940290
chr1	155940723	155941330
chr1	155975572	155975919
chr1	155976459	155979704
chr1	156020583	156020912
chr1	156053423	156053706
chr1	156053877	156054622
chr1	156192381	156192533
chr1	156192669	156192835
chr1	156193362	156193843
chr1	156212971	156213455
chr1	156282419	156282901
chr1	156337896	156338290
chr1	156338504	156338968
chr1	156439002	156439763
chr1	156456824	156457330
chr1	156499543	156499781
chr1	156499999	156500809
chr1	156500963	156501891
chr1	156502244	156503674
chr1	156503824	156504129
chr1	156504701	156505435
chr1	156505541	156506103
chr1	156524741	156524893
chr1	156542672	156542982
chr1	156543387	156543624
chr1	156591317	156591580
chr1	156591767	156592016
chr1	156601140	156601429
chr1	156728218	156728806
chr1	156740718	156741095
chr1	156741505	156741707
chr1	156748374	156748695
chr1	156748870	156749646
chr1	156749939	156750129
chr1	156750244	156751602
chr1	156752028	156752323
chr1	156766728	156767046
chr1	156767519	156768221
chr1	156816094	156816258
chr1	156816431	156816633
chr1	156866709	156866883
chr1	157138788	157139026
chr1	157226625	157226814
chr1	157403469	157403648
chr1	157403783	157404038
chr1	157993689	157994062
chr1	158055672	158055979
chr1	159008598	159008757
chr1	159009391	159009786
chr1	159010074	159010398
chr1	159011079	159011322
chr1	159307082	159307660
chr1	159909386	159909790
chr1	159910950	159911673
chr1	159911732	159912340
chr1	159912556	159912811
chr1	159919341	159919563
chr1	159922533	159922725
chr1	159923395	159923645
chr1	159924155	159925405
chr1	160204669	160204821
chr1	160205418	160205831
chr1	160261680	160262473
chr1	160262648	160263077
chr1	160284799	160285062
chr1	160343317	160343899
chr1	160361726	160362704
chr1	160538822	160539100
chr1	160539278	160539570
chr1	160539634	160540066
chr1	160540668	160541084
chr1	160541223	160541429
chr1	160836118	160836285
chr1	160836366	160836749
chr1	160837282	160837560
chr1	160843774	160843992
chr1	160844301	160844923
chr1	160845403	160845759
chr1	160855287	160855616
chr1	160861179	160861463
chr1	160861952	160862779
chr1	160862952	160863647
chr1	160948828	160949108
chr1	160950000	160950510
chr1	161013192	161013344
chr1	161013407	161013775
chr1	161014246	161014762
chr1	161045405	161045828
chr1	161045986	161046705
chr1	161069616	161069772
chr1	161117677	161118036
chr1	161132337	161133274
chr1	161153486	161154418
chr1	161159555	161159890
chr1	161166036	161166216
chr1	161166583	161166738
chr1	161200387	161202238
chr1	161202493	161202720
chr1	161226192	161226631
chr1	161314408	161314836
chr1	161389678	161389868
chr1	161398911	161400354
chr1	161404321	161404479
chr1	161440505	161440825
chr1	161440951	161441280
chr1	161447400	161447581
chr1	161447870	161448128
chr1	161455118	161455594
chr1	161462673	161462922
chr1	161469570	161469725
chr1	161469952	161470415
chr1	161470695	161470878
chr1	161524261	161524474
chr1	161531367	161531780
chr1	161749805	161750290
chr1	161765954	161766894
chr1	162138457	162139333
chr1	162139661	162140006
chr1	162386857	162387140
chr1	162497825	162498271
chr1	162561618	162561913
chr1	162562083	162562235
chr1	163932458	163932898
chr1	163933590	163933949
chr1	165630507	165630692
chr1	165630912	165631164
chr1	165698341	165698556
chr1	165769021	165769293
chr1	165827688	165829437
chr1	166705266	166705436
chr1	166875872	166876199
chr1	167220212	167220488
chr1	167220956	167221623
chr1	167221697	167222355
chr1	167222631	167222859
chr1	167627614	167627882
chr1	167628020	167628184
chr1	167714376	167714674
chr1	167715040	167715269
chr1	167753123	167753275
chr1	167806344	167806525
chr1	167935660	167936011
chr1	167936228	167936618
chr1	167936844	167937924
chr1	168178982	168179625
chr1	168225619	168225962
chr1	168226052	168226258
chr1	168534643	168535553
chr1	168535764	168536303
chr1	168536407	168536568
chr1	168536641	168536793
chr1	168536854	168537063
chr1	169367978	169368208
chr1	169794327	169794570
chr1	169794629	169794948
chr1	169893433	169893880
chr1	169893933	169894296
chr1	170531824	170532026
chr1	170532160	170532341
chr1	171485512	171486100
chr1	171741761	171742002
chr1	171742123	171742793
chr1	171781091	171781310
chr1	171781745	171782017
chr1	171969327	171969944
chr1	171970322	171970851
chr1	172443699	172443931
chr1	172532536	172532757
chr1	172533185	172533605
chr1	173477358	173477711
chr1	173714553	173714710
chr1	173823876	173824087
chr1	173824572	173825137
chr1	173867275	173867954
chr1	173868187	173869063
chr1	173870629	173871000
chr1	174021763	174022270
chr1	174159119	174159271
chr1	174159574	174159952
chr1	174998781	174999745
chr1	175000206	175000508
chr1	175023174	175023417
chr1	175023650	175023868
chr1	176206539	176207573
chr1	176207728	176208026
chr1	176417143	176417317
chr1	176519925	176520204
chr1	176877911	176878165
chr1	176878411	176878925
chr1	176879053	176879938
chr1	176880093	176881068
chr1	179025873	179026757
chr1	179026923	179027110
chr1	179029282	179029479
chr1	179029721	179029873
chr1	179031973	179032125
chr1	179045442	179045773
chr1	179046026	179046178
chr1	179046263	179047070
chr1	179047492	179047973
chr1	179048120	179048421
chr1	179049752	179050002
chr1	179081478	179081913
chr1	179081972	179082522
chr1	179229343	179229563
chr1	179365730	179366126
chr1	179881700	179882608
chr1	179882823	179883543
chr1	179953987	179954421
chr1	179954752	179955384
chr1	180154229	180154439
chr1	180154530	180154695
chr1	180188465	180188671
chr1	180191664	180192281
chr1	180192435	180192737
chr1	180193282	180193454
chr1	180502034	180503586
chr1	180632367	180632551
chr1	181022243	181022422
chr1	181022603	181022799
chr1	181033057	181033824
chr1	181034058	181034298
chr1	181135058	181135395
chr1	181135541	181135727
chr1	182258801	182259290
chr1	182259348	182259500
chr1	182259734	182260460
chr1	182260646	182260844
chr1	182298835	182299055
chr1	182299163	182299782
chr1	182300205	182300634
chr1	182300774	182301206
chr1	182337829	182337985
chr1	182390697	182391857
chr1	182392005	182392552
chr1	182601687	182601923
chr1	182614745	182614958
chr1	182615173	182616046
chr1	182616481	182616727
chr1	182630325	182630524
chr1	182761107	182761525
chr1	182761782	182762263
chr1	182781475	182781916
chr1	182782162	182782372
chr1	182782608	182783003
chr1	182839313	182839943
chr1	182889807	182889959
chr1	183470835	183471059
chr1	183471256	183471698
chr1	183471992	183472969
chr1	183603750	183603949
chr1	183604134	183604324
chr1	183633401	183633790
chr1	183634033	183634416
chr1	183635152	183635644
chr1	183902649	183902907
chr1	184051051	184052309
chr1	184754027	184754852
chr1	185045545	185045811
chr1	185156339	185156893
chr1	185157210	185157393
chr1	185165703	185166001
chr1	185284328	185284507
chr1	185316425	185316884
chr1	185316987	185317206
chr1	186375427	186376092
chr1	186620755	186620932
chr1	186680741	186680907
chr1	186681074	186681367
chr1	186828940	186829300
chr1	186948743	186948976
chr1	187034187	187034395
chr1	187035060	187035365
chr1	187035606	187035801
chr1	187072524	187072708
chr1	187407833	187408285
chr1	187408661	187408813
chr1	192158643	192159131
chr1	192159198	192159440
chr1	192159571	192159802
chr1	192160101	192160439
chr1	192169484	192169746
chr1	192169849	192170348
chr1	193058334	193058705
chr1	193058760	193059269
chr1	193059601	193060197
chr1	193060395	193060645
chr1	193105145	193105339
chr1	193105541	193105700
chr1	193122176	193122572
chr1	194535113	194535291
chr1	195899258	195899699
chr1	195900028	195900180
chr1	196307775	196307958
chr1	196308534	196309307
chr1	196360336	196360494
chr1	197146290	197146622
chr1	197200934	197201292
chr1	197774964	197775343
chr1	197902253	197902863
chr1	198156624	198157711
chr1	198158758	198158925
chr1	198159225	198159654
chr1	198172040	198172207
chr1	198682151	198682811
chr1	198930052	198930261
chr1	198930573	198931165
chr1	198931340	198931835
chr1	198931914	198932260
chr1	198932445	198932606
chr1	198932895	198933286
chr1	198933550	198934815
chr1	198935714	198936066
chr1	198936178	198936431
chr1	198936531	198936688
chr1	198936834	198937387
chr1	199006631	199006797
chr1	199008162	199010090
chr1	199010147	199010485
chr1	199010728	199010972
chr1	199011107	199011662
chr1	199011927	199012242
chr1	199013587	199013769
chr1	199019574	199021514
chr1	199038810	199039125
chr1	199039683	199040065
chr1	199040172	199041541
chr1	199041930	199042920
chr1	199042998	199043334
chr1	199043473	199043915
chr1	199044007	199044412
chr1	199044551	199044922
chr1	199083639	199084427
chr1	199084863	199085101
chr1	199094472	199094695
chr1	199094802	199095144
chr1	199095215	199095567
chr1	199096145	199096413
chr1	199181962	199182114
chr1	200154631	200155060
chr1	200409653	200409917
chr1	200669445	200669926
chr1	200670138	200670697
chr1	201154273	201154484
chr1	201486591	201486832
chr1	201506788	201507056
chr1	201507242	201507646
chr1	201829164	201829524
chr1	201955585	201955970
chr1	202159021	202162381
chr1	202341702	202341876
chr1	202615782	202616105
chr1	202805529	202808298
chr1	202810926	202811143
chr1	202858614	202858766
chr1	202888609	202889084
chr1	202926897	202927265
chr1	202958041	202958239
chr1	203006919	203007208
chr1	203007314	203007798
chr1	203624770	203625009
chr1	203625453	203626510
chr1	203626836	203627055
chr1	203627144	203627455
chr1	203628595	203628809
chr1	203672432	203674064
chr1	203674347	203674566
chr1	203675089	203675348
chr1	203675746	203676061
chr1	203765188	203765391
chr1	203795638	203796557
chr1	203861632	203862286
chr1	204176834	204176986
chr1	204411236	204411846
chr1	204412156	204412426
chr1	204507169	204508008
chr1	204515828	204516241
chr1	204516401	204517110
chr1	204959842	204960208
chr1	204981549	204982197
chr1	204982271	204983158
chr1	204983460	204984242
chr1	204985751	204985945
chr1	205121697	205122337
chr1	205211421	205211703
chr1	205631015	205632003
chr1	205749230	205750258
chr1	205750370	205750805
chr1	206011746	206011904
chr1	206012349	206012765
chr1	206202542	206202731
chr1	206381015	206381320
chr1	206611981	206612447
chr1	206685025	206685177
chr1	206716057	206716328
chr1	206716533	206716758
chr1	206716877	206717340
chr1	206718103	206718255
chr1	207023955	207024381
chr1	207024578	207025273
chr1	207321797	207322095
chr1	207751592	207751839
chr1	207868906	207869062
chr1	207872451	207872649
chr1	207872861	207873470
chr1	207873816	207874135
chr1	207890605	207891206
chr1	207904112	207905295
chr1	207918063	207918863
chr1	208213395	208213766
chr1	209784298	209784532
chr1	209784844	209785272
chr1	211258312	211259778
chr1	211260412	211260650
chr1	211382820	211383638
chr1	211468071	211468500
chr1	211469146	211469311
chr1	212035233	212035589
chr1	212035817	212036264
chr1	212152872	212153847
chr1	212235012	212235178
chr1	212242096	212242269
chr1	212242656	212243023
chr1	212243085	212243282
chr1	212284696	212285017
chr1	212285516	212286150
chr1	212791497	212791758
chr1	212791922	212792357
chr1	212858361	212858612
chr1	212958455	212958616
chr1	213015189	213015461
chr1	213015619	213015774
chr1	214280798	214281488
chr1	217630823	217631001
chr1	217631055	217631436
chr1	218285349	218285564
chr1	219154920	219155101
chr1	219155410	219155643
chr1	219173583	219173735
chr1	219173917	219174539
chr1	220046001	220046472
chr1	220094176	220094424
chr1	220272219	220272448
chr1	221631749	221631917
chr1	221687435	221688023
chr1	221688394	221688955
chr1	221706206	221706386
chr1	221706798	221708039
chr1	221708437	221709277
chr1	221709348	221709737
chr1	221712877	221713177
chr1	221713539	221713970
chr1	221722748	221722993
chr1	221723742	221723905
chr1	221740524	221740718
chr1	221741303	221741495
chr1	221742407	221742911
chr1	221742986	221743590
chr1	221743681	221743920
chr1	221874581	221874820
chr1	221874986	221875252
chr1	221876085	221876249
chr1	221876336	221877337
chr1	221877870	221878816
chr1	221878970	221879304
chr1	221879390	221879552
chr1	222465107	222465308
chr1	222465718	222466036
chr1	222589969	222590133
chr1	222643703	222644162
chr1	222644370	222644760
chr1	222711965	222712210
chr1	222712477	222713192
chr1	222713367	222713692
chr1	223845061	223847109
chr1	223871049	223871230
chr1	223992151	223992525
chr1	223992850	223993168
chr1	224113735	224113893
chr1	224114140	224114652
chr1	224182798	224183068
chr1	224183337	224183602
chr1	224183673	224184020
chr1	224184198	224184360
chr1	224329700	224330458
chr1	224434632	224435087
chr1	224929929	224930083
chr1	225444234	225444403
chr1	225444618	225444960
chr1	225445183	225445725
chr1	225465679	225466240
chr1	225466712	225467211
chr1	225467388	225467748
chr1	225468329	225468481
chr1	225777831	225778831
chr1	225817491	225817677
chr1	225881841	225882297
chr1	225923743	225924212
chr1	225924495	225924872
chr1	225926800	225927149
chr1	225928126	225928335
chr1	225928396	225928657
chr1	225928980	225929132
chr1	225998851	225999284
chr1	226000232	226000460
chr1	226002221	226002899
chr1	226002986	226003277
chr1	226061594	226062557
chr1	226062762	226063805
chr1	226110183	226110627
chr1	226186337	226186661
chr1	226186785	226187141
chr1	226308537	226309132
chr1	226309261	226309567
chr1	226349685	226350821
chr1	226407703	226407912
chr1	226703212	226703571
chr1	226703677	226703879
chr1	226827873	226828070
chr1	226939495	226939962
chr1	227317826	227318139
chr1	227563491	227563975
chr1	227564295	227564491
chr1	227735009	227735174
chr1	228081932	228082459
chr1	228082653	228083652
chr1	228102812	228103144
chr1	228139628	228139845
chr1	228165729	228166054
chr1	228166191	228166459
chr1	228265126	228265314
chr1	228406250	228406792
chr1	228420504	228420687
chr1	228420748	228421186
chr1	228421468	228422136
chr1	228457142	228457460
chr1	228457568	228457843
chr1	228486582	228487771
chr1	228487826	228488024
chr1	228490691	228491116
chr1	228512646	228513051
chr1	229270793	229270970
chr1	229271214	229271669
chr1	229342068	229342461
chr1	229472887	229473229
chr1	229473327	229473971
chr1	229474197	229474947
chr1	229508063	229508296
chr1	229508554	229508829
chr1	229554319	229554514
chr1	229555065	229555579
chr1	229555638	229555898
chr1	229556090	229556313
chr1	229557898	229558625
chr1	229625816	229626078
chr1	229626376	229626560
chr1	230067366	230067518
chr1	230268740	230268946
chr1	230269333	230270675
chr1	230270757	230272052
chr1	230642498	230642767
chr1	230868703	230868907
chr1	231240750	231241008
chr1	231241261	231241478
chr1	231337589	231337752
chr1	231337978	231338316
chr1	231338502	231338705
chr1	231528310	231528589
chr1	231528799	231529448
chr1	232950272	232950427
chr1	234372931	234373369
chr1	234373435	234374094
chr1	234478410	234478700
chr1	234478882	234479096
chr1	234499547	234499858
chr1	234511955	234512124
chr1	234513013	234513248
chr1	234521451	234521660
chr1	234521722	234522105
chr1	234522410	234522617
chr1	234522797	234523393
chr1	234547336	234547581
chr1	234553892	234554156
chr1	234558068	234558304
chr1	234558842	234559035
chr1	234559093	234559639
chr1	234559834	234560016
chr1	234583889	234584063
chr1	234584899	234585103
chr1	234599321	234599504
chr1	234599751	234600706
chr1	234600789	234601276
chr1	234603022	234603312
chr1	234603756	234604013
chr1	234604438	234604891
chr1	234607099	234610201
chr1	234610320	234610965
chr1	234611087	234612728
chr1	234612907	234613178
chr1	234723191	234723664
chr1	234723864	234724083
chr1	234724238	234726451
chr1	234726593	234726787
chr1	234771807	234772027
chr1	234772147	234772375
chr1	234772583	234772776
chr1	234875928	234876125
chr1	234962526	234962685
chr1	234962851	234963361
chr1	234963420	234963760
chr1	234980521	234980745
chr1	234980807	234981005
chr1	234981305	234981611
chr1	234981704	234981879
chr1	235128352	235128832
chr1	235129100	235129402
chr1	235160954	235161167
chr1	235161408	235161649
chr1	235327089	235328177
chr1	235328511	235328813
chr1	235329072	235329248
chr1	235367505	235367723
chr1	235900848	235901023
chr1	236795392	236795963
chr1	237794107	237794271
chr1	239719232	239719733
chr1	239720564	239720803
chr1	240151565	240151728
chr1	240151862	240152087
chr1	241639780	241640255
chr1	241847864	241848386
chr1	243255346	243255817
chr1	243256123	243256433
chr1	244451533	244451851
chr1	244653139	244653382
chr1	244653519	244653737
chr1	244735389	244735545
chr1	244834007	244834282
chr1	244834373	244836035
chr1	244862657	244862884
chr1	244863080	244864474
chr1	244864734	244865364
chr1	244969625	244970604
chr1	244970764	244971938
chr1	246113921	246114147
chr1	246214561	246214889
chr1	246215295	246215516
chr1	246526699	246528129
chr1	246565874	246566198
chr1	246566670	246566998
chr1	246567154	246567439
chr1	246571748	246571913
chr1	246573189	246573382
chr1	246573464	246573711
chr1	246575380	246575532
chr1	246575915	246576068
chr1	246576487	246577804
chr1	246578064	246578951
chr1	246580031	246580206
chr1	246580385	246580655
chr1	246582273	246582700
chr1	246582853	246583109
chr1	246583385	246583868
chr1	246584583	246584770
chr1	246639160	246639844
chr1	246698968	246699120
chr1	246724118	246724276
chr1	246724363	246724791
chr1	246724891	246725055
chr1	246781600	246781991
chr1	246782148	246782411
chr1	246783296	246783557
chr1	246785479	246785639
chr1	246930670	246931928
chr1	247078269	247078701
chr1	247103843	247104230
chr1	247126462	247126720
chr1	247171719	247171960
chr1	247210505	247210870
chr1	247331345	247332464
chr1	247548413	247549643
chr1	248825625	248825824
chr1	248825915	248826697
chr1	248838332	248839045
chr1	248857746	248859001
chr1	248859206	248859439
chr1	248872969	248873670
chr1	248905750	248906126
chr1	248906216	248906504
chr1	248906997	248907149
chr10	10184	10360
chr10	134589	136276
chr10	930972	931727
chr10	931987	932654
chr10	987863	988284
chr10	988420	989026
chr10	1048566	1048885
chr10	1049053	1049277
chr10	1055985	1056270
chr10	1056323	1056710
chr10	2314679	2314973
chr10	3172336	3172709
chr10	5478037	5478258
chr10	5478495	5479593
chr10	5479956	5480365
chr10	5480446	5480764
chr10	5646290	5646485
chr10	5646658	5646822
chr10	5684849	5685441
chr10	5812850	5813395
chr10	5813557	5814356
chr10	5889362	5889787
chr10	5890268	5890578
chr10	6089078	6089447
chr10	6163875	6164613
chr10	6471031	6472122
chr10	6472368	6473403
chr10	6473697	6475041
chr10	6475094	6475861
chr10	6514659	6514944
chr10	6515043	6515195
chr10	6516167	6516319
chr10	6516671	6516886
chr10	6543139	6543321
chr10	6562167	6562329
chr10	6579883	6580273
chr10	6580445	6580886
chr10	6919849	6920133
chr10	6920278	6920486
chr10	6920638	6921713
chr10	6921814	6922037
chr10	6924775	6924948
chr10	6925611	6925842
chr10	6926308	6927589
chr10	6927836	6928652
chr10	6928831	6929485
[truncated: 17,799 more rows]
