# Supplementary material for: USP20, a Super-enhancer Regulated Gene, Promotes Acute Myeloid Leukemia Progression through CTNNB1 Deubiquitination
Source: Int J Biol Sci. 2026 Feb 11;22(5):2665–86. doi: 10.7150/ijbs.122898 (PMC12965243; doi:10.7150/ijbs.122898)
Supplement: Supplementary file 3 — Supplementary tables. [file ijbsv22p2665s3.zip › 附表/Suppl/Supplementary Table 7.xls]

chr	start	end
chr1	28895	29358
chr1	191384	191578
chr1	199405	199882
chr1	200151	200314
chr1	376830	377276
chr1	605040	605414
chr1	605578	606202
chr1	778086	778591
chr1	778942	779217
chr1	826802	827591
chr1	827766	827939
chr1	1000406	1000667
chr1	1019647	1019897
chr1	1115791	1116009
chr1	1144221	1145095
chr1	1157868	1158732
chr1	1182355	1182651
chr1	1183045	1183248
chr1	1213448	1213612
chr1	1231501	1231981
chr1	1232305	1232810
chr1	1273431	1273820
chr1	1274023	1274316
chr1	1308075	1308447
chr1	1308643	1309035
chr1	1324261	1324623
chr1	1349629	1349898
chr1	1374751	1375182
chr1	1375535	1375964
chr1	1398729	1399300
chr1	1399565	1400124
chr1	1406808	1407242
chr1	1407448	1407772
chr1	1433358	1433544
chr1	1471821	1472191
chr1	1505406	1505569
chr1	1505707	1505947
chr1	1511256	1512016
chr1	1512200	1512496
chr1	1574034	1575177
chr1	1615445	1615939
chr1	1628877	1629729
chr1	1658686	1659046
chr1	1659363	1659618
chr1	1692250	1693398
chr1	1724104	1724267
chr1	1724597	1724981
chr1	1745471	1746590
chr1	1778050	1778400
chr1	1778572	1779060
chr1	1889785	1891066
chr1	1908763	1909077
chr1	1996006	1996356
chr1	1996459	1996630
chr1	2025258	2025745
chr1	2026007	2026274
chr1	2194510	2194673
chr1	2194850	2195104
chr1	2212694	2213705
chr1	2391864	2392265
chr1	2413015	2413326
chr1	2585732	2585895
chr1	2586075	2586357
chr1	3170938	3171141
chr1	3775801	3775964
chr1	3796284	3796468
chr1	3879942	3880108
chr1	3880332	3881298
chr1	3881456	3881681
chr1	3899727	3900184
chr1	3900327	3901324
chr1	3903010	3903286
chr1	3903694	3904531
chr1	5908876	5909057
chr1	5992002	5992207
chr1	6025855	6026049
chr1	6028374	6028718
chr1	6198970	6199538
chr1	6199804	6200778
chr1	6235541	6235785
chr1	6348437	6348838
chr1	6348906	6349250
chr1	6393505	6394099
chr1	6554104	6554501
chr1	6625256	6625534
chr1	6700935	6701860
chr1	6743703	6744049
chr1	6784180	6785048
chr1	6785782	6785971
chr1	7771350	7771626
chr1	7841717	7841904
chr1	7900101	7900264
chr1	7954324	7954533
chr1	7961686	7962071
chr1	8211686	8212053
chr1	8212154	8212630
chr1	8702556	8702738
chr1	8703030	8703365
chr1	8789741	8789961
chr1	8816945	8817669
chr1	8817915	8818274
chr1	8877889	8878705
chr1	8878791	8879874
chr1	9539530	9540091
chr1	9592900	9593332
chr1	9716555	9717706
chr1	9717934	9718661
chr1	9882173	9882431
chr1	9882803	9883096
chr1	9892693	9893092
chr1	9893144	9893550
chr1	9910716	9911203
chr1	9943040	9943360
chr1	10033006	10033525
chr1	10374277	10374554
chr1	10374981	10375158
chr1	10399076	10399486
chr1	10472740	10473119
chr1	10474935	10475349
chr1	10629978	10631717
chr1	10631861	10632083
chr1	11012327	11013117
chr1	11059543	11059720
chr1	11060328	11060560
chr1	11069610	11069809
chr1	11069964	11070127
chr1	11099454	11099838
chr1	11273230	11273910
chr1	11273988	11274167
chr1	11680896	11681176
chr1	11681233	11681416
chr1	11798199	11798433
chr1	11805422	11805920
chr1	11907868	11908190
chr1	11926132	11926295
chr1	11980400	11980852
chr1	12001192	12001567
chr1	12230096	12230303
chr1	13700047	13700285
chr1	13700338	13700718
chr1	13748833	13749177
chr1	13749592	13749884
chr1	14777208	14779036
chr1	15523992	15524157
chr1	15524649	15524812
chr1	15526874	15527109
chr1	15527266	15527476
chr1	15683876	15684279
chr1	15684569	15684815
chr1	15834015	15834307
chr1	15834400	15835837
chr1	15836105	15836559
chr1	15847256	15847438
chr1	15847890	15848786
chr1	15849386	15850132
chr1	15885914	15886290
chr1	15975823	15976103
chr1	16206762	16207041
chr1	16207170	16207404
chr1	16248083	16248738
chr1	16249080	16249501
chr1	16351865	16352433
chr1	16352600	16352940
chr1	16367241	16368039
chr1	16391496	16391692
chr1	16514263	16514567
chr1	16644263	16644725
chr1	16666915	16667276
chr1	16740217	16740556
chr1	16895756	16895985
chr1	16904859	16905227
chr1	16976621	16976791
chr1	16978407	16978595
chr1	17437742	17438550
chr1	17438619	17439731
chr1	18902450	18902831
chr1	18907744	18908256
chr1	18908600	18908943
chr1	19122657	19122907
chr1	19123004	19123262
chr1	19123563	19123958
chr1	19124140	19125314
chr1	19125667	19125831
chr1	19125907	19126088
chr1	19179499	19180004
chr1	19209818	19210301
chr1	19210472	19210937
chr1	19251159	19252252
chr1	19312359	19312727
chr1	19477338	19477501
chr1	19485087	19485499
chr1	19485816	19486090
chr1	19597112	19597673
chr1	19882461	19882679
chr1	20661061	20661306
chr1	20661769	20661997
chr1	20786046	20786685
chr1	20786890	20787273
chr1	20787478	20787834
chr1	21022709	21023080
chr1	21117462	21117625
chr1	21175945	21176846
chr1	21261359	21261923
chr1	21262197	21262676
chr1	21768667	21769235
chr1	21769471	21769703
chr1	21781445	21781749
chr1	21781889	21782236
chr1	21782622	21783072
chr1	21783241	21783689
chr1	21783782	21784070
chr1	21823527	21823802
chr1	21823999	21824390
chr1	21858277	21858501
chr1	21899927	21900219
chr1	21909638	21909954
chr1	21910062	21910286
chr1	21937539	21937702
chr1	22025513	22025875
chr1	22039603	22039800
chr1	22040118	22040531
chr1	22040844	22041024
chr1	22052718	22053658
chr1	22089633	22089802
chr1	22160271	22160576
chr1	22175438	22175608
chr1	22452047	22452531
chr1	23018986	23019164
chr1	23019436	23020163
chr1	23167849	23168087
chr1	23168500	23168805
chr1	23169045	23169504
chr1	23170086	23170320
chr1	23343532	23344320
chr1	23344602	23344944
chr1	23368011	23368176
chr1	23368510	23368896
chr1	23530747	23531154
chr1	23691822	23692210
chr1	23743130	23743354
chr1	23743417	23743951
chr1	23791143	23791342
chr1	23825141	23825387
chr1	23958837	23960567
chr1	23979745	23980402
chr1	23981030	23981267
chr1	24481441	24481833
chr1	24482206	24482418
chr1	24642433	24642803
chr1	24643301	24643993
chr1	24745598	24746599
chr1	24848324	24848575
chr1	25232074	25232373
chr1	25232504	25233211
chr1	25239971	25240137
chr1	25240333	25240496
chr1	25247090	25247484
chr1	25247967	25248134
chr1	25337854	25338213
chr1	25338310	25338792
chr1	25430327	25430587
chr1	25430885	25431348
chr1	25431447	25431658
chr1	25549174	25549606
chr1	25550026	25550190
chr1	25819874	25820441
chr1	25859176	25859343
chr1	25859575	25860792
chr1	25860998	25861314
chr1	25861473	25861968
chr1	25862134	25862776
chr1	25905705	25906431
chr1	25922151	25922537
chr1	25922614	25923526
chr1	26110964	26111598
chr1	26111898	26112150
chr1	26161829	26162035
chr1	26169955	26170275
chr1	26234179	26234981
chr1	26275893	26276149
chr1	26277198	26278210
chr1	26278362	26278533
chr1	26278862	26279870
chr1	26280074	26280432
chr1	26280663	26280999
chr1	26284167	26284330
chr1	26284530	26284718
chr1	26285045	26285241
chr1	26287038	26287555
chr1	26287621	26288499
chr1	26288830	26289500
chr1	26385913	26386106
chr1	26472121	26472284
chr1	26472443	26473038
chr1	26500425	26501793
chr1	26619876	26620392
chr1	26620573	26621958
chr1	26692593	26692996
chr1	26693280	26693829
chr1	26695179	26695402
chr1	26695707	26697642
chr1	26697710	26698144
chr1	26723030	26723379
chr1	26785818	26787027
chr1	26787236	26788198
chr1	26788296	26788635
chr1	26889984	26890206
chr1	26900095	26900800
chr1	26921783	26922375
chr1	27155311	27155904
chr1	27322373	27322808
chr1	27489717	27490111
chr1	27490237	27490761
chr1	27514290	27514453
chr1	27525738	27526484
chr1	27527494	27527661
chr1	27527880	27528088
chr1	27542390	27542778
chr1	27542964	27543534
chr1	27617736	27618399
chr1	27662371	27663154
chr1	27830839	27831249
chr1	27831319	27831495
chr1	27868678	27868966
chr1	27914257	27914552
chr1	28088311	28088542
chr1	28232702	28232973
chr1	28236252	28236495
chr1	28248160	28248564
chr1	28248802	28249407
chr1	28249657	28250016
chr1	28258838	28259232
chr1	28259521	28260028
chr1	28328423	28328734
chr1	28329032	28329286
chr1	28329364	28329787
chr1	28369186	28369368
chr1	28369676	28370089
chr1	28417261	28417433
chr1	28437780	28437955
chr1	28449782	28449945
chr1	28505416	28505880
chr1	28506194	28507634
chr1	28507697	28509460
chr1	28509523	28509929
chr1	28518229	28518923
chr1	28552561	28552724
chr1	28581516	28581838
chr1	28582066	28582372
chr1	28643213	28643789
chr1	28647930	28648614
chr1	28668117	28668874
chr1	28669030	28669564
chr1	28736240	28736712
chr1	28736969	28738020
chr1	28883541	28884009
chr1	28884447	28884636
chr1	28914636	28915048
chr1	28927462	28927649
chr1	28927788	28928011
chr1	29180692	29180932
chr1	29181091	29181948
chr1	29182226	29182643
chr1	29230578	29230786
chr1	30718906	30719197
chr1	30756896	30757236
chr1	30757598	30757902
chr1	30768467	30768902
chr1	31064869	31065737
chr1	31296380	31296783
chr1	31297222	31297390
chr1	31644080	31644526
chr1	31644667	31645232
chr1	31889537	31889943
chr1	31937818	31938315
chr1	31938591	31938782
chr1	31944054	31944469
chr1	31944543	31945155
chr1	32012903	32013078
chr1	32013137	32013572
chr1	32013892	32014447
chr1	32072914	32073223
chr1	32108086	32108570
chr1	32179507	32180614
chr1	32185710	32186122
chr1	32186225	32186684
chr1	32222600	32222763
chr1	32335577	32336148
chr1	32394179	32394390
chr1	32500353	32500685
chr1	32533436	32533903
chr1	32539616	32540193
chr1	32650205	32650481
chr1	32650589	32651014
chr1	32651254	32651863
chr1	32816426	32817382
chr1	32817618	32818728
chr1	33126882	33127198
chr1	33255682	33256132
chr1	33256715	33257423
chr1	33349415	33349792
chr1	33350161	33350631
chr1	33898405	33898767
chr1	34825197	34825451
chr1	34827442	34827725
chr1	34828175	34829142
chr1	34829437	34829624
chr1	34829678	34829898
chr1	34844098	34844480
chr1	34846017	34846180
chr1	34859326	34859752
chr1	34984954	34985403
chr1	35031708	35032005
chr1	35192131	35193172
chr1	35264731	35265195
chr1	35265385	35265613
chr1	35268722	35269442
chr1	35556956	35557682
chr1	35557773	35558012
chr1	35575987	35576218
chr1	35576327	35578117
chr1	35641172	35641434
chr1	35641641	35641976
chr1	35769626	35769924
chr1	35808194	35808607
chr1	35930426	35931906
chr1	36088925	36089228
chr1	36148932	36149501
chr1	36155783	36156564
chr1	36223596	36224020
chr1	36224373	36224915
chr1	36323038	36323232
chr1	36323410	36323609
chr1	36374147	36374339
chr1	36375033	36375257
chr1	36384927	36385916
chr1	36386129	36386592
chr1	36386688	36387624
chr1	36387783	36387946
chr1	36397480	36397810
chr1	36401259	36401620
chr1	36464117	36464281
chr1	36464509	36464962
chr1	37514299	37514690
chr1	37514888	37515149
chr1	37553992	37554205
chr1	37595686	37595924
chr1	37807665	37807849
chr1	37807932	37808169
chr1	37859838	37860177
chr1	37921518	37921726
chr1	37921942	37922146
chr1	37923114	37923482
chr1	37924228	37924436
chr1	37945808	37946241
chr1	37946350	37947080
chr1	37947184	37947501
chr1	37989569	37989919
chr1	37990275	37990659
chr1	37998519	37998682
chr1	37999166	38000004
chr1	38000124	38000631
chr1	38000707	38001065
chr1	38012711	38013254
chr1	38990643	38991098
chr1	38991294	38991801
chr1	39026380	39026821
chr1	39169279	39169442
chr1	39196377	39196959
chr1	39197311	39197548
chr1	39197822	39198208
chr1	39205298	39205674
chr1	39409177	39409355
chr1	39576035	39576211
chr1	39576288	39576550
chr1	39799096	39799289
chr1	39883090	39883433
chr1	40034776	40035122
chr1	40039167	40039872
chr1	40039976	40040533
chr1	40040799	40041184
chr1	40057109	40057413
chr1	40059796	40060399
chr1	40060614	40060840
chr1	40161422	40161957
chr1	40257281	40257991
chr1	40258303	40258713
chr1	40312556	40312743
chr1	40315113	40315284
chr1	40373905	40374171
chr1	40531260	40531443
chr1	40663226	40663463
chr1	40684703	40685149
chr1	40690931	40691181
chr1	40691636	40692422
chr1	40825661	40825957
chr1	40838687	40839921
chr1	40839992	40841788
chr1	40842057	40842518
chr1	40877361	40877580
chr1	40979380	40980555
chr1	41241102	41241285
chr1	41241397	41242913
chr1	41423034	41423218
chr1	41727095	41727490
chr1	41727617	41727940
chr1	41738615	41739131
chr1	41739189	41739604
chr1	42319503	42320159
chr1	42334456	42335244
chr1	42335359	42335906
chr1	42455752	42457159
chr1	42658547	42658720
chr1	42681179	42681342
chr1	42681398	42682175
chr1	42682382	42683372
chr1	42766274	42766490
chr1	42766545	42766938
chr1	42767286	42767928
chr1	42816648	42817434
chr1	42931317	42931496
chr1	42931899	42932228
chr1	42958351	42958781
chr1	43171895	43172256
chr1	43273980	43274461
chr1	43274740	43275075
chr1	43329859	43330175
chr1	43330464	43330738
chr1	43337018	43337181
chr1	43337887	43338546
chr1	43358180	43358666
chr1	43367623	43368027
chr1	43368284	43368673
chr1	43389183	43389759
chr1	43389941	43390321
chr1	43650129	43650382
chr1	43650471	43650831
chr1	43706956	43707328
chr1	43707470	43708366
chr1	43795798	43796032
chr1	43832232	43832619
chr1	43833031	43833378
chr1	43833546	43836783
chr1	43839088	43839251
chr1	43881744	43882075
chr1	43897931	43898203
chr1	43902570	43902747
chr1	43912795	43913095
chr1	43913682	43914058
chr1	43914459	43914859
chr1	43915024	43915328
chr1	43919449	43919964
chr1	43920388	43920632
chr1	43946597	43947200
chr1	43970116	43970430
chr1	43974982	43975640
chr1	44029810	44030671
chr1	44213522	44213709
chr1	44240001	44240268
chr1	44354863	44355163
chr1	44421910	44422291
chr1	44423596	44424116
chr1	44631271	44632616
chr1	44671979	44672367
chr1	44674274	44674452
chr1	44721951	44722314
chr1	44731016	44731443
chr1	44739347	44739621
chr1	44739903	44740289
chr1	44775243	44775447
chr1	44775557	44776541
chr1	44799986	44800173
chr1	44800488	44800770
chr1	44806492	44809618
chr1	44809860	44810472
chr1	44826374	44826549
chr1	44827225	44827388
chr1	45012259	45012723
chr1	45012943	45013203
chr1	45303256	45303590
chr1	45303841	45304194
chr1	45304257	45304514
chr1	45339610	45339951
chr1	45340055	45340960
chr1	45341201	45341432
chr1	45394300	45394463
chr1	45521431	45521599
chr1	45550368	45550728
chr1	45550835	45551057
chr1	45583587	45583957
chr1	45584016	45585013
chr1	45621727	45621979
chr1	45622080	45622326
chr1	45685797	45686594
chr1	45686674	45687219
chr1	45687321	45688598
chr1	45749906	45750625
chr1	45750862	45751266
chr1	46132135	46132999
chr1	46133153	46133729
chr1	46198163	46198355
chr1	46247768	46248054
chr1	46300971	46301420
chr1	46301617	46304084
chr1	46304522	46304685
chr1	46340269	46341064
chr1	46718755	46719117
chr1	47190538	47190743
chr1	47211708	47211952
chr1	47212160	47212971
chr1	47225307	47225782
chr1	47228585	47228987
chr1	47229413	47233296
chr1	47233690	47233960
chr1	47234984	47235949
chr1	47236075	47236238
chr1	47236472	47236635
chr1	47237504	47237823
chr1	47241240	47241415
chr1	47314516	47314719
chr1	47333367	47333610
chr1	47333853	47334775
chr1	47431850	47432267
chr1	47432380	47432613
chr1	47437157	47437592
chr1	50458784	50459185
chr1	50959650	50960219
chr1	50960398	50960829
chr1	50967306	50968600
chr1	50968731	50970076
chr1	50970131	50970781
chr1	50976902	50979192
chr1	51236349	51236898
chr1	51237064	51237227
chr1	51429957	51430184
chr1	51517661	51519227
chr1	51568809	51569639
chr1	51569726	51570199
chr1	51617180	51617359
chr1	51729195	51729748
chr1	51729850	51730179
chr1	51878114	51878738
chr1	51878939	51879691
chr1	52032898	52033121
chr1	52033301	52033702
chr1	52034021	52034200
chr1	52055262	52056881
chr1	52056940	52057239
chr1	52142199	52142635
chr1	52330045	52330456
chr1	52330765	52330967
chr1	52365682	52366126
chr1	52403878	52404387
chr1	52404599	52405050
chr1	52552633	52553922
chr1	52697895	52698371
chr1	53196794	53197408
chr1	53220273	53220733
chr1	53238644	53238911
chr1	53325489	53326063
chr1	53326411	53327362
chr1	53327495	53327969
chr1	53837786	53838608
chr1	53945181	53945676
chr1	53946414	53946592
chr1	54052914	54053227
chr1	54053699	54053969
chr1	54096058	54096383
chr1	54199747	54199929
chr1	54200219	54200515
chr1	54335699	54336043
chr1	54378249	54379319
chr1	54406582	54406905
chr1	54488494	54489175
chr1	54542063	54542411
chr1	54547152	54548108
chr1	54571296	54571906
chr1	54572276	54572644
chr1	54594311	54594836
chr1	54595551	54595930
chr1	54763888	54764440
chr1	55214800	55215928
chr1	55332503	55332684
chr1	55333405	55334223
chr1	58546114	58546714
chr1	58699445	58700067
chr1	60790788	60791233
chr1	61724806	61725131
chr1	62435642	62436431
chr1	62436730	62437978
chr1	62687758	62688654
chr1	62783815	62784507
chr1	63367112	63367364
chr1	63367646	63368171
chr1	63523241	63523552
chr1	64744574	64745176
chr1	64745294	64745718
chr1	64865528	64865846
chr1	64918009	64918190
chr1	64949481	64949957
chr1	64950141	64950317
chr1	64965518	64966515
chr1	65066832	65068560
chr1	65068653	65068860
chr1	65147906	65148180
chr1	65148390	65149030
chr1	65230840	65231028
chr1	65231417	65231806
chr1	65254659	65255056
chr1	65419807	65420182
chr1	65420545	65422048
chr1	65691633	65692014
chr1	66739670	66739938
chr1	66924328	66924780
chr1	66924973	66925259
chr1	66930275	66930918
chr1	67053444	67054358
chr1	67429234	67430407
chr1	67430474	67431303
chr1	67685292	67686999
chr1	67687161	67687448
chr1	67687520	67687854
chr1	67688181	67688355
chr1	67688450	67688667
chr1	67689039	67689992
chr1	67711580	67711960
chr1	67732671	67732907
chr1	67734082	67734505
chr1	67736214	67736502
chr1	67749500	67750825
chr1	68496594	68496794
chr1	68777252	68777516
chr1	68777613	68777880
chr1	68778083	68778486
chr1	69496974	69497301
chr1	69498079	69498321
chr1	69499041	69499573
chr1	69566550	69566924
chr1	69567688	69567868
chr1	69568045	69568332
chr1	69568392	69568789
chr1	69568855	69569444
chr1	69569529	69569796
chr1	69670731	69671711
chr1	69671769	69671989
chr1	69672114	69672438
chr1	69814788	69815091
chr1	69815258	69815602
chr1	70205266	70205447
chr1	70205647	70206234
chr1	70221087	70221339
chr1	70221433	70222326
chr1	70354197	70355028
chr1	70410819	70411040
chr1	70411379	70411633
chr1	70460110	70460756
chr1	70461073	70461934
chr1	70993180	70993469
chr1	70993549	70993746
chr1	71080553	71081320
chr1	71081653	71081909
chr1	71881955	71882684
chr1	74733117	74733817
chr1	75724237	75724673
chr1	75724736	75725246
chr1	75784705	75784900
chr1	75785041	75786051
chr1	75786292	75786586
chr1	77218981	77219352
chr1	77682183	77683474
chr1	77683576	77684270
chr1	77758767	77758940
chr1	77759457	77759670
chr1	77978287	77979994
chr1	78004143	78004782
chr1	78005049	78005279
chr1	84144013	84144176
chr1	84144260	84145034
chr1	84145128	84145849
chr1	84298681	84299393
chr1	84303229	84303465
chr1	84479069	84479539
chr1	84505450	84506188
chr1	84506344	84507061
chr1	84574082	84574260
chr1	85259337	85259558
chr1	85276037	85276451
chr1	85629152	85629315
chr1	85708247	85708410
chr1	85708632	85708887
chr1	86294062	86294240
chr1	86295669	86295832
chr1	86296011	86296317
chr1	86296460	86297169
chr1	86430147	86430435
chr1	86703873	86705455
chr1	86913564	86914384
chr1	86914676	86915607
chr1	87328048	87328284
chr1	87328703	87329541
chr1	87335132	87335361
chr1	87335413	87335588
chr1	88683167	88683875
chr1	88684299	88684913
chr1	88891132	88891603
chr1	88891727	88892164
chr1	88910511	88911378
chr1	88911565	88911825
chr1	88992267	88992733
chr1	89524061	89525440
chr1	89540320	89540565
chr1	89820456	89820881
chr1	89820988	89821856
chr1	89821909	89823768
chr1	89843463	89843773
chr1	89906794	89907037
chr1	89994576	89994963
chr1	89995124	89995809
chr1	91021113	91022785
chr1	91500478	91501478
chr1	91501578	91501785
chr1	92298508	92298966
chr1	92299038	92299488
chr1	92459510	92460966
chr1	92485521	92485751
chr1	92515777	92516106
chr1	92832042	92832772
chr1	93078532	93079671
chr1	93080039	93080247
chr1	93179761	93180377
chr1	93180690	93181110
chr1	93345090	93345843
chr1	93345937	93346567
chr1	93846494	93846963
chr1	93847160	93847415
chr1	93847770	93848187
chr1	93878765	93879686
chr1	93909059	93909396
chr1	94091205	94091465
chr1	94091703	94092165
chr1	94092573	94093102
chr1	94417730	94418157
chr1	94418445	94418633
chr1	95072706	95072915
chr1	95234274	95234471
chr1	95951143	95951403
chr1	96049870	96050176
chr1	96721368	96722992
chr1	96842871	96843180
chr1	99849793	99850322
chr1	99970025	99970269
chr1	100037377	100037974
chr1	100038156	100039115
chr1	100132718	100132940
chr1	100133185	100133463
chr1	100249477	100249812
chr1	100266359	100266576
chr1	100351439	100351622
chr1	100352705	100352951
chr1	100400088	100400446
chr1	100785299	100785599
chr1	100786030	100786310
chr1	100895127	100895865
chr1	100896318	100896697
chr1	102201409	102201624
chr1	103525705	103526333
chr1	104986624	104986920
chr1	104987175	104987408
chr1	104987550	104987719
chr1	105683383	105684048
chr1	105684241	105684475
chr1	105684821	105685143
chr1	105685805	105685978
chr1	105686366	105686572
chr1	105740489	105740827
chr1	107844305	107844598
chr1	107896955	107897243
chr1	107897619	107897823
chr1	107964282	107964984
chr1	107965155	107965535
chr1	108048251	108048414
chr1	108050181	108051006
chr1	108051444	108052789
chr1	108064090	108064289
chr1	108098898	108099109
chr1	108107240	108107429
chr1	108691835	108692182
chr1	108692299	108693219
chr1	108746658	108747314
chr1	108852353	108852797
chr1	109090393	109090592
chr1	109090776	109091013
chr1	109100215	109100628
chr1	109253934	109254196
chr1	109283341	109283529
chr1	109425818	109426397
chr1	109483969	109484262
chr1	109548234	109548464
chr1	109548653	109548921
chr1	109619519	109619823
chr1	109620016	109620759
chr1	109687385	109687710
chr1	109984848	109985234
chr1	110034194	110034431
chr1	110034642	110035339
chr1	110337608	110339067
chr1	110339367	110339911
chr1	110407071	110407623
chr1	110407863	110408122
chr1	110963289	110963878
chr1	110964352	110964665
chr1	111139431	111140795
chr1	111200132	111200367
chr1	111202948	111203316
chr1	111203492	111203952
chr1	111204154	111204927
chr1	111205032	111205195
chr1	111213727	111213984
chr1	111214157	111214547
chr1	111215404	111215579
chr1	111448955	111449171
chr1	111449462	111450124
chr1	111507879	111508219
chr1	111515459	111516153
chr1	111516690	111517049
chr1	111620040	111620869
chr1	111659412	111659575
chr1	111659978	111660350
chr1	111660542	111660730
chr1	111755283	111755487
chr1	111755938	111756300
chr1	112618394	112618619
chr1	112618717	112620436
chr1	112674904	112675329
chr1	112704776	112704939
chr1	112955455	112956228
chr1	113073238	113073669
chr1	113758994	113759991
chr1	113783776	113784033
chr1	113811484	113811660
chr1	113811794	113812326
chr1	113812572	113813042
chr1	113871276	113871693
chr1	113871960	113872719
chr1	113904429	113904847
chr1	113905439	113905700
chr1	113928963	113929127
chr1	113929257	113930502
chr1	114510368	114511218
chr1	114511276	114511665
chr1	114511726	114512270
chr1	114581872	114582352
chr1	114716432	114716799
chr1	114757035	114757402
chr1	114757603	114758060
chr1	114780312	114780602
chr1	115470125	115470323
chr1	115472475	115473042
chr1	115473245	115473447
chr1	115642132	115642720
chr1	115648533	115649150
chr1	115649218	115649883
chr1	115650010	115650368
chr1	115653954	115654262
chr1	115654660	115655735
chr1	115655872	115656036
chr1	115668304	115668666
chr1	115668725	115668926
chr1	115669923	115670462
chr1	115670627	115670966
chr1	115671074	115671609
chr1	115809204	115809408
chr1	115809596	115809811
chr1	116504781	116504979
chr1	116570520	116570882
chr1	116571365	116571608
chr1	116878818	116878995
chr1	117059417	117059964
chr1	117060406	117060664
chr1	117366479	117366735
chr1	117366819	117367293
chr1	117606443	117606699
chr1	117614060	117614248
chr1	119140278	119140641
chr1	119140756	119141041
chr1	120175960	120176450
chr1	120850994	120851211
chr1	143971678	143971911
chr1	144917691	144918088
chr1	145096033	145096341
chr1	145280798	145281122
chr1	145281941	145282220
chr1	145823795	145824448
chr1	145927160	145927484
chr1	145927619	145928062
chr1	145978669	145979433
chr1	145979778	145980197
chr1	145995984	145996406
chr1	145996810	145997360
chr1	146037206	146037534
chr1	146038844	146039306
chr1	146052227	146052508
chr1	146174535	146174839
chr1	146297921	146298084
chr1	146376575	146376781
chr1	146387223	146387420
chr1	147172000	147172233
chr1	147172759	147172954
chr1	147242709	147243109
chr1	147540676	147540870
chr1	147599859	147600022
chr1	148151997	148152201
chr1	148522328	148522546
chr1	148748797	148749085
chr1	149445487	149445896
chr1	149636524	149636795
chr1	149812875	149813618
chr1	149831796	149832536
chr1	149832788	149833184
chr1	149839781	149840421
chr1	149840488	149841176
chr1	149841439	149842751
chr1	149842964	149843750
chr1	149850206	149850791
chr1	149851157	149852452
chr1	149852681	149853818
chr1	149853882	149854069
chr1	149861307	149862032
chr1	149885228	149885600
chr1	149885736	149886675
chr1	149886968	149887987
chr1	149888164	149888629
chr1	149916069	149916333
chr1	149916459	149916693
chr1	149927969	149928288
chr1	149938001	149938164
chr1	150068035	150068239
chr1	150149414	150151259
chr1	150159273	150159506
chr1	150159624	150160445
chr1	150160777	150161308
chr1	150161588	150161969
chr1	150162022	150163143
chr1	150163475	150163899
chr1	150234993	150235924
chr1	150268539	150268960
chr1	150293478	150293674
chr1	150293931	150294181
chr1	150321620	150321806
chr1	150363116	150363528
chr1	150363580	150364050
chr1	150364242	150365702
chr1	150487450	150487784
chr1	150559376	150559577
chr1	150561249	150561412
chr1	150561496	150562436
chr1	150579014	150579643
chr1	150579852	150580109
chr1	150628758	150629026
chr1	150629230	150629606
chr1	150634606	150634959
chr1	150635026	150635288
chr1	150635558	150636017
chr1	150876293	150876576
chr1	150926397	150926685
chr1	150973995	150975313
chr1	150977606	150977837
chr1	151058001	151058164
chr1	151058627	151059237
chr1	151059422	151059634
chr1	151070254	151071167
chr1	151156673	151157057
chr1	151157402	151157927
chr1	151166106	151166269
chr1	151166325	151166535
chr1	151189731	151190161
chr1	151254801	151255106
chr1	151281471	151282041
chr1	151282251	151283721
chr1	151289847	151291033
chr1	151291201	151292665
chr1	151327117	151327703
chr1	151346559	151347289
chr1	151399581	151399931
chr1	151458393	151458643
chr1	151458996	151459653
chr1	151459805	151459975
chr1	151612006	151612447
chr1	151763270	151763484
chr1	151763582	151763966
chr1	151909032	151909484
chr1	151909720	151910211
chr1	152047557	152047894
chr1	152048407	152048662
chr1	152085870	152086679
chr1	153608380	153608814
chr1	153634038	153634423
chr1	153658688	153658946
chr1	153670281	153670901
chr1	153697390	153697727
chr1	153697825	153698496
chr1	153728066	153728410
chr1	153921996	153922297
chr1	153922490	153922915
chr1	153923439	153923859
chr1	153945831	153946675
chr1	153966960	153967714
chr1	153977264	153977687
chr1	153990264	153990596
chr1	153990722	153991297
chr1	154157354	154157545
chr1	154182505	154183163
chr1	154219585	154220641
chr1	154220913	154221696
chr1	154272718	154273071
chr1	154325588	154325787
chr1	154326010	154326313
chr1	154558020	154558647
chr1	154559097	154559514
chr1	154607899	154608171
chr1	154627376	154628401
chr1	154936190	154936411
chr1	154936489	154937277
chr1	154961566	154962406
chr1	154971163	154971397
chr1	154973876	154974490
chr1	154974689	154974981
chr1	154975048	154975738
chr1	154983578	154983938
chr1	154999794	155000633
chr1	155000909	155001122
chr1	155003271	155004137
chr1	155004803	155005054
chr1	155135328	155135753
chr1	155135937	155136426
chr1	155139851	155140420
chr1	155166209	155166433
chr1	155166524	155166799
chr1	155172863	155173296
chr1	155178441	155178813
chr1	155179132	155179531
chr1	155192677	155192960
chr1	155193177	155193551
chr1	155193680	155194192
chr1	155194258	155194584
chr1	155208656	155209803
chr1	155227822	155228039
chr1	155273208	155273551
chr1	155308895	155309271
chr1	155323606	155323784
chr1	155324015	155324184
chr1	155561922	155563682
chr1	155609545	155609944
chr1	155610311	155610491
chr1	155687953	155689386
chr1	155745182	155745387
chr1	155745894	155746149
chr1	155934048	155934380
chr1	155934651	155934940
chr1	155940670	155941061
chr1	155941139	155941427
chr1	155966677	155966922
chr1	155975685	155975882
chr1	155976468	155978608
chr1	155978847	155979405
chr1	155979501	155979972
chr1	155981988	155982422
chr1	156020677	156020860
chr1	156053365	156053732
chr1	156053914	156054590
chr1	156054946	156055196
chr1	156193466	156193806
chr1	156212955	156213317
chr1	156282486	156282792
chr1	156337998	156338296
chr1	156338536	156338937
chr1	156438909	156439649
chr1	156439705	156440222
chr1	156456793	156457299
chr1	156499103	156499386
chr1	156500297	156500822
chr1	156500918	156501761
chr1	156502148	156503526
chr1	156503705	156503944
chr1	156504720	156504958
chr1	156505127	156505471
chr1	156505527	156505717
chr1	156505792	156505955
chr1	156591494	156591657
chr1	156728194	156728746
chr1	156748189	156748696
chr1	156748894	156750124
chr1	156750289	156751631
chr1	156751965	156752306
chr1	156767486	156768205
chr1	156816147	156816378
chr1	157138638	157138937
chr1	157367000	157367166
chr1	157403520	157403812
chr1	157404453	157404663
chr1	158002427	158002590
chr1	159008473	159008857
chr1	159009029	159009383
chr1	159009561	159010551
chr1	159011057	159011244
chr1	159909739	159909928
chr1	159910148	159910416
chr1	159910880	159911800
chr1	159911939	159912256
chr1	159912383	159912633
chr1	159924271	159925458
chr1	160205563	160205774
chr1	160261412	160261792
chr1	160261857	160262503
chr1	160262650	160263026
chr1	160284934	160285114
chr1	160343342	160343874
chr1	160361726	160362438
chr1	160538675	160538838
chr1	160539383	160539959
chr1	160540518	160540945
chr1	160540997	160541375
chr1	160836411	160836630
chr1	160836786	160836977
chr1	160837870	160838056
chr1	160838229	160838392
chr1	160844356	160844817
chr1	160846363	160846526
chr1	160861365	160861528
chr1	160861944	160862112
chr1	160862298	160862738
chr1	160862995	160863609
chr1	160863783	160863947
chr1	161013306	161013841
chr1	161014329	161014571
chr1	161021083	161021338
chr1	161045378	161045851
chr1	161046034	161046669
chr1	161117668	161117989
chr1	161132403	161133197
chr1	161153604	161154258
chr1	161159528	161159862
chr1	161177237	161177444
chr1	161200647	161202213
chr1	161202506	161202720
chr1	161226265	161226587
chr1	161226797	161227299
chr1	161314398	161314886
chr1	161398936	161400402
chr1	161440257	161440509
chr1	161440565	161440787
chr1	161441045	161441291
chr1	161447370	161447589
chr1	161447791	161448294
chr1	161448484	161448691
chr1	161454673	161454971
chr1	161455199	161455604
chr1	161462145	161462402
chr1	161462610	161463118
chr1	161463213	161463457
chr1	161469505	161469762
chr1	161469969	161470399
chr1	161524268	161524457
chr1	161531343	161531674
chr1	161612167	161612348
chr1	161749793	161750260
chr1	161765545	161766093
chr1	161766336	161766964
chr1	162137783	162138089
chr1	162138420	162138998
chr1	162497817	162498166
chr1	162561634	162562156
chr1	163932493	163932702
chr1	165630927	165631184
chr1	165698245	165698583
chr1	165769046	165769398
chr1	165827610	165829325
chr1	166875939	166876190
chr1	167094138	167094337
chr1	167220118	167220536
chr1	167220924	167221987
chr1	167627775	167627990
chr1	167714356	167714708
chr1	167935710	167936100
chr1	167936193	167938035
chr1	168178992	168179515
chr1	168225604	168225960
chr1	168226136	168226552
chr1	168534695	168535679
chr1	168535777	168536342
chr1	168536417	168536886
chr1	169367937	169368267
chr1	169794551	169794964
chr1	169893293	169894297
chr1	170074182	170074402
chr1	170531761	170532019
chr1	170532180	170532438
chr1	171485535	171486086
chr1	171741708	171741945
chr1	171742103	171742720
chr1	171780953	171781226
chr1	171781798	171781989
chr1	171968727	171969106
chr1	171969249	171969829
chr1	171970711	171971118
chr1	172443740	172444029
chr1	172532546	172532782
chr1	172533110	172533573
chr1	173476688	173476895
chr1	173477382	173477821
chr1	173715385	173715766
chr1	173823942	173824429
chr1	173824520	173825306
chr1	173867193	173867954
chr1	173868210	173868926
chr1	173870052	173870231
chr1	174021792	174022309
chr1	174159510	174159922
chr1	174998740	174999654
chr1	174999991	175000566
chr1	175023188	175023363
chr1	175023689	175023903
chr1	176206541	176207169
chr1	176207309	176207542
chr1	176207738	176207955
chr1	176521510	176521698
chr1	176878010	176878767
chr1	176878825	176881033
chr1	179025861	179026827
chr1	179045744	179046134
chr1	179046311	179046656
chr1	179046789	179047013
chr1	179047623	179047971
chr1	179048146	179048467
chr1	179048643	179048806
chr1	179081598	179081883
chr1	179082110	179082921
chr1	179091855	179092185
chr1	179229105	179229581
chr1	179293820	179294062
chr1	179365710	179366255
chr1	179877533	179877744
chr1	179881408	179882612
chr1	179882804	179883531
chr1	179953951	179954363
chr1	179954806	179955324
chr1	180154481	180154701
chr1	180190595	180190773
chr1	180191459	180192180
chr1	180192555	180192719
chr1	180192784	180193000
chr1	180193292	180193466
chr1	180194096	180194497
chr1	180501993	180503686
chr1	180632306	180632552
chr1	181022366	181022544
chr1	181033112	181033823
chr1	181134872	181135132
chr1	182259069	182259449
chr1	182259738	182260558
chr1	182299263	182299783
chr1	182300235	182300651
chr1	182301259	182301651
chr1	182338087	182338365
chr1	182390466	182390718
chr1	182390921	182391382
chr1	182391464	182391757
chr1	182392016	182392503
chr1	182604040	182604295
chr1	182615026	182616065
chr1	182616498	182616661
chr1	182761345	182761553
chr1	182761609	182761942
chr1	182781229	182781428
chr1	182782587	182782837
chr1	182789362	182789560
chr1	182839327	182840252
chr1	183471188	183471938
chr1	183472042	183472899
chr1	183604215	183604398
chr1	183634213	183634408
chr1	184050811	184051617
chr1	184051751	184052454
chr1	184753862	184754780
chr1	185045652	185045858
chr1	185156407	185156945
chr1	185157257	185157483
chr1	185165743	185165942
chr1	185285228	185285402
chr1	185316366	185317248
chr1	186375038	186375235
chr1	186375509	186375961
chr1	186376097	186376289
chr1	186680755	186681080
chr1	186948687	186949176
chr1	187035120	187035667
chr1	187072458	187072934
chr1	187408040	187408334
chr1	192159042	192159221
chr1	192159875	192160186
chr1	192169378	192169682
chr1	192169916	192170415
chr1	193058561	193058728
chr1	193058782	193059279
chr1	193059608	193060118
chr1	193060336	193060499
chr1	193104809	193105319
chr1	193122062	193122466
chr1	194534928	194535360
chr1	195899342	195899755
chr1	196308516	196308966
chr1	196309027	196309429
chr1	196361444	196361614
chr1	197146166	197146630
chr1	197200966	197201293
chr1	197774918	197775306
chr1	197902283	197902875
chr1	198156505	198157588
chr1	198158795	198158991
chr1	198159191	198159625
chr1	198682157	198682622
chr1	198682736	198682902
chr1	198926063	198926295
chr1	198926416	198926579
chr1	198927543	198927721
chr1	198928666	198929003
chr1	198930857	198931322
chr1	198931455	198933666
chr1	198933727	198934445
chr1	198934507	198934834
chr1	198935777	198937370
chr1	199008242	199010345
chr1	199011156	199011823
chr1	199019618	199020214
chr1	199020301	199021501
chr1	199021808	199022029
chr1	199039359	199040051
chr1	199040351	199041540
chr1	199041943	199043306
chr1	199043358	199043523
chr1	199043940	199044178
chr1	199083709	199084459
chr1	199084687	199084871
chr1	199085092	199085340
chr1	199095193	199095687
chr1	199096362	199096616
chr1	199182306	199182586
chr1	200154770	200154995
chr1	200409741	200409915
chr1	200669247	200669989
chr1	200670111	200670497
chr1	201154164	201154511
chr1	201468890	201469053
chr1	201507188	201507678
chr1	201829209	201829545
chr1	201955548	201955955
chr1	202158928	202162448
chr1	202341684	202341928
chr1	202805655	202806006
chr1	202806131	202808395
chr1	202810972	202811254
chr1	202888611	202889078
chr1	202926807	202927181
chr1	203006895	203007257
chr1	203007333	203007788
chr1	203625919	203626552
chr1	203626834	203627136
chr1	203672508	203674067
chr1	203674939	203675271
chr1	203675651	203676245
chr1	203764679	203764842
chr1	203795642	203796611
chr1	203861596	203862275
chr1	204411140	204411829
chr1	204412197	204412510
chr1	204506583	204506904
chr1	204507111	204507570
chr1	204515769	204517010
chr1	204982095	204982285
chr1	204982436	204982910
chr1	204983379	204984267
chr1	205121747	205122346
chr1	205630986	205631957
chr1	205748953	205749204
chr1	205749274	205749582
chr1	205749669	205750288
chr1	205750359	205750842
chr1	206012381	206012812
chr1	206202578	206202776
chr1	206380652	206381161
chr1	206381651	206381902
chr1	206503840	206504068
chr1	206611947	206612434
chr1	206716131	206716403
chr1	206716543	206717017
chr1	206717132	206717312
chr1	207023945	207024298
chr1	207024766	207024935
chr1	207025121	207025629
chr1	207050416	207050950
chr1	207321771	207322077
chr1	207751390	207751886
chr1	207752108	207752488
chr1	207872496	207873175
chr1	207873246	207873457
chr1	207873730	207874161
chr1	207890612	207891006
chr1	207903994	207905134
chr1	207918345	207918686
chr1	208213447	208213630
chr1	209784334	209784540
chr1	209784866	209785120
chr1	211258482	211259257
chr1	211259349	211259783
chr1	211260295	211260616
chr1	211260769	211261060
chr1	211382751	211383544
chr1	211469051	211469305
chr1	212035268	212035575
chr1	212035783	212036216
chr1	212152999	212153478
chr1	212153559	212153901
chr1	212242158	212242321
chr1	212242493	212243026
chr1	212256745	212256963
chr1	212284727	212285104
chr1	212285517	212286350
chr1	212608852	212609411
chr1	212791421	212791778
chr1	212857680	212858044
chr1	212858369	212858536
chr1	212958420	212958795
chr1	213015178	213015460
chr1	213015597	213015862
chr1	214280773	214281078
chr1	214281165	214281475
chr1	214603273	214603589
chr1	215567449	215567864
chr1	217630999	217631365
chr1	219154701	219154943
chr1	219173529	219173720
chr1	219173921	219174345
chr1	220045965	220046515
chr1	220046772	220046973
chr1	220272089	220272397
chr1	221632698	221632861
chr1	221706160	221706323
chr1	221706724	221707652
chr1	221708812	221709354
chr1	221710047	221710370
chr1	221722348	221722521
chr1	221722648	221722945
chr1	221741152	221741315
chr1	221741615	221741796
chr1	221742445	221742892
chr1	221743010	221743717
chr1	221874473	221874984
chr1	221875056	221875765
chr1	221875961	221877270
chr1	221877934	221878233
chr1	221878549	221879685
chr1	222465707	222466063
chr1	222643456	222644156
chr1	222644400	222644731
chr1	222712495	222713239
chr1	222713360	222713718
chr1	223845228	223845966
chr1	223846159	223847131
chr1	223870995	223871342
chr1	223992151	223992569
chr1	224114108	224114603
chr1	224183236	224184045
chr1	224329704	224330465
chr1	224434617	224435208
chr1	224929737	224930124
chr1	225347135	225347312
chr1	225427492	225428099
chr1	225444679	225444935
chr1	225445238	225445542
chr1	225445682	225445918
chr1	225465225	225465486
chr1	225465978	225466159
chr1	225466928	225467605
chr1	225467981	225468163
chr1	225777861	225778686
chr1	225881846	225882383
chr1	225882601	225882764
chr1	225923506	225924158
chr1	225924524	225924904
chr1	225926651	225926949
chr1	225928072	225929048
chr1	225929121	225929332
chr1	225999000	225999289
chr1	225999971	226000464
chr1	226002278	226002843
chr1	226061386	226062533
chr1	226062709	226063635
chr1	226063826	226064018
chr1	226110213	226110660
chr1	226121874	226122227
chr1	226186271	226187156
chr1	226308554	226309106
chr1	226309279	226309733
chr1	226349857	226350135
chr1	226350442	226350841
chr1	226407624	226407959
chr1	226703215	226703554
chr1	226703696	226703876
chr1	226827808	226828149
chr1	226938976	226939190
chr1	226939296	226939964
chr1	226973190	226973545
chr1	227317894	227318193
chr1	227563435	227563990
chr1	227564344	227564507
chr1	227734902	227735232
chr1	228082009	228082335
chr1	228082679	228083684
chr1	228102569	228103268
chr1	228140321	228140569
chr1	228165723	228166109
chr1	228213365	228213578
chr1	228406166	228406804
chr1	228420802	228421051
chr1	228421714	228422185
chr1	228457122	228457850
chr1	228458225	228458496
chr1	228486636	228487966
chr1	228490656	228491273
chr1	228501338	228501519
chr1	228512660	228512836
chr1	229067870	229068082
chr1	229068148	229068375
chr1	229271166	229271829
chr1	229342420	229342590
chr1	229469107	229469294
chr1	229472880	229473114
chr1	229473197	229473876
chr1	229474196	229474909
chr1	229475474	229475652
chr1	229507721	229507891
chr1	229507987	229508328
chr1	229508453	229508832
chr1	229555053	229555709
chr1	229557671	229558650
chr1	229625830	229626066
chr1	229626389	229626600
chr1	230067271	230067680
chr1	230269389	230269722
chr1	230269776	230269999
chr1	230270268	230270605
chr1	230270854	230271576
chr1	230271650	230272117
chr1	230642480	230642930
chr1	231240878	231241058
chr1	231337991	231338466
chr1	231528321	231528580
chr1	231528785	231529339
chr1	232686438	232686601
chr1	232950260	232950437
chr1	234170542	234170720
chr1	234217696	234217903
chr1	234372944	234373274
chr1	234373409	234374064
chr1	234478298	234479170
chr1	234499324	234499940
chr1	234521580	234522022
chr1	234522230	234523571
chr1	234547350	234547597
chr1	234559196	234559364
chr1	234559544	234559980
chr1	234583870	234584126
chr1	234599740	234599924
chr1	234600312	234600989
chr1	234603013	234603891
chr1	234604179	234604527
chr1	234605223	234605688
chr1	234606588	234606909
chr1	234607060	234610894
chr1	234611099	234612717
chr1	234723300	234723623
chr1	234724262	234726123
chr1	234726238	234726531
chr1	234771808	234772544
chr1	234962695	234963919
chr1	234980622	234980858
chr1	234980912	234981669
chr1	235128327	235128816
chr1	235129114	235129386
chr1	235160978	235161172
chr1	235327170	235328148
chr1	235328623	235328800
chr1	235329133	235329546
chr1	235367507	235367905
chr1	235505150	235505345
chr1	236795297	236796087
chr1	236796220	236796417
chr1	239718741	239718942
chr1	239719253	239719734
chr1	239719915	239720166
chr1	241519508	241519680
chr1	241847901	241848160
chr1	243254881	243255197
chr1	243255544	243255809
chr1	243256164	243256327
chr1	244451362	244451907
chr1	244653128	244653763
chr1	244833898	244834279
chr1	244834389	244836056
chr1	244862701	244862983
chr1	244863041	244864529
chr1	244864687	244865267
chr1	244969743	244970714
chr1	244970789	244971792
chr1	246214450	246214899
chr1	246527025	246527495
chr1	246527579	246528108
chr1	246565896	246566079
chr1	246566606	246567099
chr1	246569187	246569477
chr1	246573759	246573940
chr1	246575962	246576156
chr1	246576606	246577816
chr1	246578000	246579019
chr1	246579300	246579605
chr1	246580727	246581035
chr1	246582261	246582636
chr1	246582918	246583112
chr1	246583598	246583878
chr1	246639167	246639906
chr1	246724009	246725131
chr1	246781693	246782530
chr1	246782898	246783100
chr1	246783326	246783629
chr1	246784550	246785038
chr1	246785119	246786072
chr1	246931047	246931823
chr1	247078348	247078713
chr1	247103853	247104402
chr1	247126414	247126731
chr1	247171742	247171959
chr1	247210485	247210855
chr1	247331384	247331871
chr1	247332018	247332360
chr1	247548502	247548892
chr1	247549164	247549392
chr1	247857273	247857677
chr1	248825919	248826738
chr1	248837672	248838007
chr1	248838307	248839219
chr1	248858004	248858972
chr1	248859236	248859489
chr1	248873062	248873711
chr1	248905822	248906176
chr1	248906262	248906504
chr10	134490	136254
chr10	930935	931720
chr10	932007	932487
chr10	988328	988932
chr10	1048650	1048813
chr10	1049022	1049269
chr10	1056174	1056738
chr10	1426484	1426820
chr10	2908563	2908845
chr10	3785562	3785761
chr10	5478489	5479535
chr10	5479891	5480271
chr10	5646478	5646807
chr10	5684826	5685331
chr10	5812664	5813391
chr10	5813617	5814357
chr10	5889258	5889790
chr10	5890369	5890555
chr10	6089073	6089448
chr10	6163441	6163604
chr10	6163831	6164566
chr10	6471001	6471605
chr10	6471859	6472038
chr10	6472169	6472593
chr10	6472668	6473421
chr10	6473656	6474742
chr10	6474853	6475045
chr10	6475122	6475868
chr10	6514642	6514842
chr10	6543294	6543793
chr10	6579807	6580333
chr10	6580421	6580973
chr10	6647675	6647943
chr10	6920647	6921185
chr10	6921322	6921573
chr10	6921724	6922001
chr10	6926451	6927666
chr10	6927719	6928698
chr10	6929150	6929350
chr10	6930177	6930391
chr10	6930499	6930838
chr10	7408369	7408644
chr10	7409864	7411013
chr10	7411221	7411459
chr10	7508487	7509353
chr10	7509411	7509588
chr10	7787632	7787863
chr10	7788251	7788802
chr10	11165493	11165836
chr10	11165895	11166081
chr10	11173236	11173504
chr10	11174534	11174801
chr10	11174899	11175185
chr10	11176885	11177162
chr10	11177853	11178496
chr10	11179379	11180484
chr10	11611064	11611605
chr10	11611949	11612231
chr10	11798434	11798615
chr10	11894242	11894631
chr10	11894861	11895042
chr10	11895175	11895420
chr10	12042343	12043218
chr10	12043480	12043889
chr10	12069040	12069396
chr10	12113465	12113810
chr10	12195870	12196413
chr10	12349740	12349936
chr10	12710397	12710980
chr10	12711037	12711325
chr10	12842679	12842842
chr10	12849783	12850288
chr10	13302068	13302368
chr10	13346998	13348168
chr10	13348230	13349133
chr10	14184969	14185518
chr10	14837706	14837969
chr10	14838300	14838837
chr10	14878317	14878623
chr10	14878872	14879350
chr10	14953764	14954702
chr10	14959751	14960281
chr10	15097083	15097572
chr10	15097668	15098016
chr10	15314288	15314597
chr10	15370518	15370720
chr10	15843038	15843756
chr10	15843857	15844020
chr10	17201104	17201927
chr10	17424868	17425168
chr10	17425257	17425542
chr10	17426340	17427072
chr10	17427981	17428716
chr10	17453765	17454145
chr10	17454209	17454554
chr10	17616731	17617295
chr10	17617427	17617647
chr10	17643493	17643720
chr10	17643810	17644628
chr10	17662517	17662775
chr10	17663087	17663250
chr10	18583198	18583600
chr10	18651312	18651539
chr10	18658925	18659221
chr10	18659448	18659965
chr10	21495994	21496344
chr10	21524211	21527979
chr10	21533280	21534081
chr10	21534227	21535107
chr10	21535160	21535520
chr10	22003479	22003712
chr10	22228819	22229010
chr10	22229299	22229498
chr10	22316442	22316610
chr10	22320703	22321076
chr10	22321187	22321752
chr10	22340494	22341005
chr10	22390487	22390766
chr10	22753641	22753804
chr10	22754354	22754647
chr10	23095622	23096000
chr10	23695161	23695820
chr10	23695980	23696157
chr10	23701981	23702211
chr10	23868209	23868373
chr10	23869486	23869796
chr10	23870033	23870990
chr10	24723011	24723602
chr10	25016624	25016991
chr10	25017082	25017545
chr10	25017739	25017902
chr10	25062096	25062513
chr10	26697178	26698115
chr10	26860288	26860975
chr10	27153859	27154354
chr10	27154801	27155209
chr10	27155460	27155813
chr10	27240393	27241040
chr10	27241104	27242134
chr10	27242297	27242804
chr10	27504666	27504836
chr10	28532067	28534265
chr10	28806161	28806510
chr10	28806670	28809155
chr10	28810551	28810949
chr10	29409323	29409782
chr10	29409943	29410125
chr10	29469586	29469958
chr10	29681689	29681904
chr10	29735536	29735754
chr10	29849308	29849694
chr10	29849872	29850254
chr10	30348777	30349252
chr10	30456541	30456808
chr10	30494373	30494591
chr10	30529535	30529759
chr10	30737429	30737744
chr10	30750698	30751025
chr10	31031458	31031838
chr10	31032044	31032350
chr10	31133939	31134449
chr10	31319247	31319696
chr10	31928474	31928731
chr10	32055639	32056446
chr10	32346382	32347947
chr10	32377414	32377590
chr10	32378133	32378317
chr10	32378414	32378798
chr10	32378863	32379073
chr10	32445703	32446007
chr10	32446335	32446618
chr10	32446692	32446957
chr10	32938983	32939202
chr10	32957544	32958371
chr10	32958427	32959070
chr10	33125574	33126415
chr10	33126719	33127195
chr10	33315875	33316080
chr10	33333511	33333688
chr10	33333974	33334559
chr10	33334911	33335138
chr10	33335361	33335570
chr10	33661660	33661834
chr10	33662221	33662529
chr10	33662590	33662771
chr10	33823371	33823688
chr10	33823867	33824123
chr10	34010524	34010720
chr10	34162667	34162830
chr10	34163592	34163882
chr10	35090067	35090652
chr10	35126281	35126601
chr10	35126895	35127786
chr10	35336102	35336367
chr10	35336533	35336790
chr10	37391321	37391590
chr10	37857755	37858085
chr10	37975830	37976630
chr10	38002863	38003413
chr10	38003602	38003838
chr10	38010237	38010513
chr10	38010654	38011047
chr10	38094546	38094752
chr10	38402491	38402654
chr10	42638279	42638607
chr10	42782196	42782980
chr10	43137857	43138456
chr10	43138508	43138707
chr10	43396299	43396560
chr10	43396897	43397626
chr10	43406975	43407869
chr10	43407948	43409218
chr10	43417071	43417811
chr10	43418558	43418828
chr10	43420095	43421225
chr10	43436360	43436707
chr10	43436851	43437081
chr10	43455959	43456191
chr10	43648550	43648755
chr10	43689901	43690085
chr10	43730568	43730809
chr10	43730908	43731461
chr10	44913090	44913253
chr10	44913581	44913934
chr10	44914025	44914471
chr10	45000854	45001487
chr10	45279333	45279496
chr10	45419574	45420000
chr10	45470114	45470334
chr10	45558163	45558331
chr10	45594498	45594819
chr10	45726781	45727024
chr10	45727274	45727450
chr10	45972512	45972965
chr10	46018035	46018496
chr10	46018637	46018991
chr10	46020221	46020633
chr10	46023434	46023597
chr10	46029934	46030621
chr10	46786542	46786789
chr10	47127135	47127444
chr10	47553700	47553863
chr10	47705811	47706046
chr10	48306689	48307140
[truncated: 15,679 more rows]
