# Supplementary material for: USP20, a Super-enhancer Regulated Gene, Promotes Acute Myeloid Leukemia Progression through CTNNB1 Deubiquitination
Source: Int J Biol Sci. 2026 Feb 11;22(5):2665–86. doi: 10.7150/ijbs.122898 (PMC12965243; doi:10.7150/ijbs.122898)
Supplement: Supplementary file 3 — Supplementary tables. [file ijbsv22p2665s3.zip › 附表/Suppl/Supplementary Table 8.xlsx]

## Sheet: Sheet1
chr	start	end
chr1	1494475	1495931
chr1	1532855	1534124
chr1	1564390	1564783
chr1	1640148	1640878
chr1	1664806	1666152
chr1	2189412	2189945
chr1	3762893	3763402
chr1	5886703	5888533
chr1	6123477	6124109
chr1	6124692	6125123
chr1	6456376	6457401
chr1	6592950	6593583
chr1	6632281	6632909
chr1	6907232	6908357
chr1	9611891	9613819
chr1	9724540	9725213
chr1	9848495	9849711
chr1	9850691	9851098
chr1	10638249	10638857
chr1	11536708	11537154
chr1	11719406	11719911
chr1	11922402	11923116
chr1	12109400	12110518
chr1	15446540	15447182
chr1	15934362	15935064
chr1	16397863	16398503
chr1	18871966	18872395
chr1	18907008	18908712
chr1	19328262	19329346
chr1	20148165	20148574
chr1	21217098	21218483
chr1	21578084	21578498
chr1	22119044	22120674
chr1	22602390	22603410
chr1	23452082	23453353
chr1	24120213	24120715
chr1	26560242	26561022
chr1	26779446	26779933
chr1	27005798	27006483
chr1	27404878	27406223
chr1	27546733	27547819
chr1	27964919	27965726
chr1	28148329	28149013
chr1	29193785	29194252
chr1	30870049	30870781
chr1	31181416	31182661
chr1	32771577	32774466
chr1	34785381	34786788
chr1	34852888	34853298
chr1	34865249	34867455
chr1	35432631	35435556
chr1	36339175	36341809
chr1	36342337	36343440
chr1	39625096	39626025
chr1	39755715	39756273
chr1	40624772	40625963
chr1	40838054	40840314
chr1	42734332	42734751
chr1	42735261	42736978
chr1	43621667	43622079
chr1	43912666	43914075
chr1	43984993	43986022
chr1	45018344	45019121
chr1	46413198	46414064
chr1	46532029	46532489
chr1	46930000	46930459
chr1	47215783	47216570
chr1	51311081	51313512
chr1	54670346	54671282
chr1	54853380	54853764
chr1	54871387	54871909
chr1	55062860	55064080
chr1	67395821	67396236
chr1	99704540	99705343
chr1	109928943	109929643
chr1	151703113	151703558
chr1	153693287	153693819
chr1	154468545	154469012
chr1	154945011	154945903
chr1	155179495	155179974
chr1	156076564	156077063
chr1	156235545	156236594
chr1	156465054	156466854
chr1	156467845	156469021
chr1	156525889	156526481
chr1	156666475	156669997
chr1	159917673	159918211
chr1	160544202	160544824
chr1	160545903	160546359
chr1	160680662	160681177
chr1	161051307	161051926
chr1	161052312	161052790
chr1	162385810	162386405
chr1	180199820	180200345
chr1	180201339	180201898
chr1	200973000	200973854
chr1	201039567	201040307
chr1	201065898	201066341
chr1	201484093	201484565
chr1	202152061	202152635
chr1	202317958	202318987
chr1	202591326	202592290
chr1	203487573	203488136
chr1	204221928	204222842
chr1	205303311	205303737
chr1	205440136	205440550
chr1	205914736	205915310
chr1	206109806	206110384
chr1	207885798	207886268
chr1	209613053	209613437
chr1	226606963	226608324
chr1	226634080	226634875
chr1	226964472	226965249
chr1	227767803	227768289
chr1	227919579	227920245
chr1	228059683	228060997
chr1	228159381	228160200
chr1	228493659	228494496
chr1	230280454	230281718
chr1	231694209	231694916
chr10	3119466	3120037
chr10	4981874	4982525
chr10	46546835	46547219
chr10	70254852	70255740
chr10	71745542	71752919
chr10	71802814	71803424
chr10	71811580	71813354
chr10	79311370	79313286
chr10	79386219	79386904
chr10	80520463	80521073
chr10	87236372	87236897
chr10	87368592	87369290
chr10	95313843	95314784
chr10	97163249	97164483
chr10	97718048	97718762
chr10	100826845	100828103
chr10	101006536	101007255
chr10	101009667	101010361
chr10	101011305	101013634
chr10	101018327	101019267
chr10	102229967	102230718
chr10	102478836	102479609
chr10	102629508	102630589
chr10	102631185	102633117
chr10	102674005	102674796
chr10	102675348	102675776
chr10	102738241	102738682
chr10	116609054	116609531
chr10	124617320	124617779
chr10	124619090	124619934
chr10	132416141	132417174
chr10	133129383	133130167
chr10	133219410	133220164
chr10	133350670	133352469
chr11	284263	285986
chr11	866616	867197
chr11	1110369	1110877
chr11	1445694	1446929
chr11	1458704	1459514
chr11	1469738	1470192
chr11	1984068	1985182
chr11	2296690	2297326
chr11	2847779	2848257
chr11	3227192	3227776
chr11	6539181	6539586
chr11	10603088	10603485
chr11	44264288	44264736
chr11	46320484	46320919
chr11	46858850	46859275
chr11	47161249	47161851
chr11	47357838	47358502
chr11	57476673	57477343
chr11	60200938	60201869
chr11	60775683	60776666
chr11	60890648	60891503
chr11	60981423	60983053
chr11	61131477	61132109
chr11	61290799	61291483
chr11	61738318	61740954
chr11	61744653	61746168
chr11	61785449	61786696
chr11	61865984	61867072
chr11	61962141	61963301
chr11	63574046	63574565
chr11	63908214	63908669
chr11	64790168	64790679
chr11	66295002	66296222
chr11	66365963	66366364
chr11	67364378	67365619
chr11	67990975	67992128
chr11	68891971	68892790
chr11	69088613	69089431
chr11	72003024	72004645
chr11	73239167	73239923
chr11	73242025	73243482
chr11	73969921	73971543
chr11	75261660	75262144
chr11	75263473	75264189
chr11	76654035	76657772
chr11	76658791	76659588
chr11	77040187	77041749
chr11	113409505	113410022
chr11	117195742	117196332
chr11	117913811	117914596
chr11	117999184	117999792
chr11	118315499	118316015
chr11	118658161	118660215
chr11	118896649	118897055
chr11	119160330	119162402
chr11	120228914	120229467
chr11	124745386	124747423
chr11	124748265	124748676
chr11	125397588	125398007
chr11	126344061	126346873
chr11	126347517	126348741
chr11	126413602	126414487
chr11	126424165	126424977
chr11	126431257	126432919
chr11	129885248	129885652
chr11	130209294	130209886
chr11_KI270831v1_alt	246722	247193
chr12	175597	176437
chr12	178262	179343
chr12	219803	220921
chr12	560909	563756
chr12	564675	565417
chr12	1495129	1495617
chr12	1835286	1836174
chr12	1843871	1844491
chr12	6539863	6540891
chr12	6619876	6620325
chr12	7123916	7124736
chr12	19373180	19373646
chr12	47843466	47845239
chr12	48766030	48766533
chr12	48828930	48829448
chr12	49332885	49333278
chr12	49587972	49588686
chr12	49791741	49792312
chr12	49868506	49871414
chr12	49889010	49890190
chr12	49955361	49956696
chr12	53159498	53160130
chr12	53160904	53161424
chr12	53210876	53211390
chr12	53327958	53328752
chr12	54368601	54370483
chr12	54371515	54372075
chr12	56121450	56122150
chr12	57001415	57001996
chr12	57224793	57226314
chr12	59733961	59734561
chr12	103302282	103302714
chr12	104998708	104999755
chr12	108622423	108624071
chr12	109768762	109769349
chr12	110907282	110907876
chr12	111444014	111445790
chr12	112963196	112963578
chr12	113200073	113200946
chr12	113296404	113298442
chr12	113822719	113823553
chr12	117041667	117043128
chr12	121000956	121001527
chr12	121184544	121184926
chr12	121641034	121642077
chr12	121649332	121650508
chr12	121651341	121651858
chr12	121652440	121654556
chr12	121775262	121776891
chr12	121778008	121779532
chr12	121830518	121830916
chr12	121839217	121840444
chr12	121970955	121971678
chr12	122865395	122865940
chr12	122931984	122932399
chr12	122985102	122987937
chr12	130438471	130438872
chr12	131850042	131853267
chr12	132727241	132727873
chr12	132769701	132770857
chr12	132773172	132773726
chr12	132835790	132836610
chr12	132837711	132838856
chr13	20721388	20721963
chr13	29510856	29511270
chr13	29513156	29513743
chr13	44396759	44397566
chr13	51280611	51281323
chr13	95247331	95247951
chr13	98445609	98446285
chr13	98457078	98457693
chr13	99895631	99896323
chr13	106492765	106493577
chr13	112884916	112886274
chr13	113735702	113736691
chr13	113979073	113980775
chr14	22846559	22847292
chr14	24417423	24418399
chr14	64746533	64747090
chr14	65070039	65070575
chr14	74941088	74942938
chr14	76782550	76783128
chr14	76867370	76868054
chr14	77219988	77220719
chr14	90532790	90533268
chr14	90533847	90537070
chr14	90577514	90578123
chr14	92675511	92677346
chr14	92684942	92687573
chr14	92688110	92688860
chr14	95185595	95186522
chr14	99509492	99510218
chr14	99513490	99514139
chr14	99667957	99669010
chr14	99721703	99722144
chr14	100145053	100146373
chr14	100329773	100331299
chr14	103089174	103090891
chr14	103534874	103538018
chr14	104769772	104770222
chr14	104804205	104806330
chr14	105049869	105050393
chr14	105208858	105209785
chr14	105412127	105413370
chr14_KI270845v1_alt	146445	146960
chr15	28268324	28268962
chr15	32167945	32168476
chr15	34107783	34108239
chr15	40088334	40089262
chr15	40331861	40332793
chr15	40419844	40420289
chr15	40899262	40899762
chr15	40938056	40938437
chr15	42140632	42141088
chr15	42152376	42152863
chr15	45117779	45118192
chr15	45164958	45165435
chr15	45167088	45169856
chr15	50558852	50559314
chr15	52120693	52121291
chr15	63907429	63908667
chr15	64682355	64682788
chr15	65054852	65055708
chr15	74044665	74045221
chr15	75210332	75210929
chr15	75211691	75212484
chr15	76203950	76204530
chr15	82688423	82688882
chr15	82997853	82998328
chr15	84801884	84802513
chr15	90295225	90295665
chr15	90641357	90642896
chr15	90895305	90895953
chr15	93025120	93025539
chr15	93026323	93026727
chr15	93035956	93037021
chr15	93043194	93043801
chr15	101025870	101026292
chr16	83870	86886
chr16	1089129	1090006
chr16	1325428	1326398
chr16	2178360	2178824
chr16	2949113	2950152
chr16	3028068	3028743
chr16	3081434	3081968
chr16	3549731	3550483
chr16	3580461	3581603
chr16	4337841	4338951
chr16	5078620	5079331
chr16	16149862	16150296
chr16	22189597	22191532
chr16	27224667	27225159
chr16	27364073	27364611
chr16	27448894	27449324
chr16	27790697	27791438
chr16	28321496	28322340
chr16	29484286	29485714
chr16	29669992	29670407
chr16	29906290	29907027
chr16	30080931	30081341
chr16	30082841	30083949
chr16	30399795	30400683
chr16	30774184	30774622
chr16	30775035	30776114
chr16	30778784	30779165
chr16	30901879	30904942
chr16	30953585	30954208
chr16	30990481	30993207
chr16	46705325	46705852
chr16	46929861	46930278
chr16	57256586	57257139
chr16	57382464	57384631
chr16	57663499	57664467
chr16	57684040	57685271
chr16	57688531	57690699
chr16	58046367	58047658
chr16	58672074	58672863
chr16	66403715	66404231
chr16	66910880	66911386
chr16	66973296	66974288
chr16	67271087	67271626
chr16	67675383	67675821
chr16	67927407	67927850
chr16	68069491	68070471
chr16	68259017	68260260
chr16	69963113	69963613
chr16	70372691	70373118
chr16	70380160	70382135
chr16	70663480	70664708
chr16	75108940	75110308
chr16	75110744	75111995
chr16	83916645	83917709
chr16	83925745	83926410
chr16	87407741	87408156
chr16	87701706	87702244
chr16	87830377	87830883
chr16	88439902	88440294
chr16	88502296	88517108
chr16	88534941	88535816
chr16	88536544	88537589
chr16	88677049	88678154
chr16	88817795	88818310
chr16	89122242	89123948
chr16	89669581	89670122
chr16	89869377	89870325
chr16	89934133	89934782
chr16_KI270853v1_alt	640324	640805
chr17	1299508	1300042
chr17	1570940	1571614
chr17	1754935	1755447
chr17	2720624	2721080
chr17	2722333	2723076
chr17	3571138	3571700
chr17	3924391	3925260
chr17	4005237	4005672
chr17	4006344	4008105
chr17	4880942	4881465
chr17	8321869	8322544
chr17	9241253	9241898
chr17	18323489	18324002
chr17	18968322	18969649
chr17	19334057	19334504
chr17	21242553	21243021
chr17	27648653	27649171
chr17	27758875	27760184
chr17	28396136	28397164
chr17	28496331	28496782
chr17	28603830	28605238
chr17	28758318	28759616
chr17	28906378	28907315
chr17	29073408	29073815
chr17	29103031	29103740
chr17	29572416	29573053
chr17	32374049	32374495
chr17	35858325	35859029
chr17	38509637	38510253
chr17	38531993	38532421
chr17	38897622	38901544
chr17	39065623	39066034
chr17	39204332	39205142
chr17	39209720	39210766
chr17	39997325	39997870
chr17	40089385	40089834
chr17	40091052	40092143
chr17	40264451	40265090
chr17	40354774	40356299
chr17	40357065	40357953
chr17	40553540	40554951
chr17	41800788	41802142
chr17	41802545	41803542
chr17	42159820	42160422
chr17	42402916	42403371
chr17	42404065	42404546
chr17	42544175	42544930
chr17	42581805	42582226
chr17	42990959	42991470
chr17	43755217	43755771
chr17	43769262	43769788
chr17	43861400	43861994
chr17	43877029	43877449
chr17	44177127	44177675
chr17	44246243	44248541
chr17	44250200	44251375
chr17	44371886	44372532
chr17	44397495	44397895
chr17	44748470	44749949
chr17	44778992	44780050
chr17	44781331	44781778
chr17	44926045	44927155
chr17	45024289	45024952
chr17	45107603	45108230
chr17	45143168	45145337
chr17	47711009	47712084
chr17	48621824	48622300
chr17	49579301	49580006
chr17	50360037	50360977
chr17	50618134	50619127
chr17	50625446	50626668
chr17	50643116	50643696
chr17	57860509	57863011
chr17	61403840	61404788
chr17	61405195	61406136
chr17	63419961	63421507
chr17	63425681	63426195
chr17	63538006	63538655
chr17	63543119	63544599
chr17	63693494	63694748
chr17	63695348	63695798
chr17	64321629	64322326
chr17	69196009	69196483
chr17	74768610	74769000
chr17	74877767	74878265
chr17	74916367	74917524
chr17	74950215	74950967
chr17	75004978	75005672
chr17	75064856	75065571
chr17	75825116	75826979
chr17	76005309	76005700
chr17	76390524	76391472
chr17	78104448	78105030
chr17	78141552	78142052
chr17	78174454	78175403
chr17	78238108	78240450
chr17	78411081	78415095
chr17	78674575	78675012
chr17	78855619	78856471
chr17	78857244	78857716
chr17	79784818	79785488
chr17	79785905	79786418
chr17	79933731	79934464
chr17	81707337	81708192
chr17	81984637	81985572
chr17	82156769	82157598
chr17	82375983	82376502
chr17	82489194	82489606
chr17	82800420	82800983
chr17_GL000258v2_alt	953429	954031
chr17_KI270857v1_alt	488956	489418
chr17_KI270857v1_alt	2544875	2545569
chr17_KI270857v1_alt	2576987	2577913
chr17_KI270857v1_alt	2760019	2762131
chr17_KI270860v1_alt	4055	5914
chr17_KI270860v1_alt	6603	8074
chr17_KI270861v1_alt	183901	184301
chr17_KI270862v1_alt	241920	242360
chr17_KI270908v1_alt	143374	143786
chr17_KI270908v1_alt	1395723	1396180
chr18	23259844	23260382
chr18	46082443	46082913
chr18	47827954	47828341
chr18	48860633	48861085
chr18	59269129	59269593
chr18	76960615	76960996
chr18	79899546	79901167
chr19	764123	764529
chr19	1223976	1224628
chr19	1473244	1474005
chr19	1575887	1577099
chr19	1609600	1610152
chr19	1795706	1796175
chr19	2228726	2229957
chr19	2287998	2290284
chr19	2352971	2353859
chr19	2512970	2513668
chr19	2714336	2715099
chr19	2732628	2733023
chr19	2733958	2736461
chr19	3122281	3123212
chr19	3163278	3164354
chr19	3455994	3457269
chr19	3589815	3590727
chr19	3642297	3643454
chr19	3766700	3768707
chr19	3777726	3778469
chr19	3822903	3823499
chr19	3908040	3908543
chr19	3910762	3911357
chr19	4089216	4090733
chr19	4172787	4173205
chr19	4175443	4175893
chr19	4224266	4224714
chr19	4267418	4268945
chr19	4358861	4359299
chr19	4360849	4363292
chr19	4529053	4529837
chr19	4798199	4798581
chr19	4800440	4801010
chr19	5141036	5142811
chr19	5698859	5699522
chr19	5891527	5893247
chr19	5917698	5918185
chr19	8065615	8066154
chr19	8302095	8302677
chr19	8370984	8371528
chr19	8403418	8404036
chr19	8585516	8586481
chr19	9846625	9848238
chr19	9848937	9850204
chr19	9854409	9854819
chr19	10223561	10224461
chr19	10258012	10259579
chr19	10295329	10297917
chr19	10691309	10692516
chr19	11130811	11131403
chr19	11402008	11402545
chr19	11425731	11426805
chr19	11452810	11453244
chr19	11551280	11551725
chr19	12795611	12797204
chr19	13073647	13074671
chr19	13076077	13079726
chr19	13089421	13091146
chr19	13093571	13096891
chr19	13137256	13138753
chr19	13154441	13156605
chr19	13207208	13207853
chr19	13928780	13929479
chr19	14051825	14052329
chr19	14080936	14082103
chr19	15550939	15551631
chr19	16157415	16157880
chr19	16168000	16168585
chr19	16376513	16377576
chr19	17249764	17250179
chr19	17320044	17320758
chr19	17322381	17323572
chr19	17324046	17324822
chr19	17605935	17607041
chr19	17787723	17788389
chr19	18197362	18198150
chr19	18211361	18211914
chr19	18309667	18310235
chr19	18364590	18365059
chr19	18391822	18392956
chr19	18461360	18462106
chr19	18531911	18532301
chr19	18782224	18782712
chr19	18868294	18868793
chr19	19059030	19059488
chr19	19059956	19060653
chr19	19111138	19111678
chr19	19145367	19147317
chr19	19276907	19277354
chr19	19532813	19533335
chr19	19546612	19548213
chr19	29674428	29675131
chr19	33773187	33773936
chr19	35224254	35224897
chr19	35299483	35300371
chr19	36071681	36072311
chr19	38327943	38328346
chr19	38561134	38561789
chr19	38601323	38602539
chr19	39106580	39107097
chr19	39307139	39309022
chr19	39327883	39329201
chr19	39427998	39429284
chr19	40213435	40213891
chr19	40231626	40232024
chr19	40394110	40394637
chr19	40447810	40448418
chr19	40667379	40668302
chr19	40702920	40703694
chr19	40739438	40740335
chr19	40742358	40742740
chr19	41206682	41207677
chr19	41305680	41306740
chr19	41330660	41331243
chr19	41872638	41873324
chr19	42079632	42081377
chr19	42201864	42202664
chr19	42375539	42376017
chr19	42378279	42379104
chr19	43607572	43608075
chr19	43729285	43729726
chr19	44683495	44683993
chr19	44709179	44710995
chr19	44800245	44802017
chr19	44900653	44901552
chr19	45150632	45151386
chr19	45306690	45307570
chr19	45352562	45352952
chr19	45474790	45475593
chr19	45681355	45682117
chr19	46491464	46492469
chr19	46757204	46757898
chr19	46773666	46775656
chr19	47065187	47067838
chr19	47221228	47222363
chr19	47376717	47377871
chr19	47427149	47429059
chr19	47521050	47521862
chr19	48196082	48197100
chr19	48332318	48334351
chr19	48629397	48630209
chr19	48630633	48631523
chr19	48661253	48662052
chr19	48922435	48923169
chr19	48969464	48970337
chr19	49106403	49107720
chr19	49200139	49200978
chr19	49201981	49202396
chr19	49347302	49347786
chr19	49624720	49626801
chr19	49635068	49636439
chr19	49986923	49988869
chr19	50315955	50316361
chr19	50481249	50482736
chr19	51329200	51330077
chr19	51713389	51713888
chr19	53942615	53943272
chr19	55262368	55262779
chr19	55400766	55401735
chr19	55429560	55430322
chr19	55432967	55433665
chr19	55451928	55453526
chr19	55528546	55529006
chr19	55529471	55529979
chr19	55593056	55593935
chr19	55668553	55669987
chr19	58562754	58563691
chr19_GL949746v1_alt	366549	367112
chr19_KI270867v1_alt	95752	96464
chr1_GL383519v1_alt	100374	100840
chr1_KI270762v1_alt	192030	193955
chr2	9998892	9999479
chr2	10057305	10058852
chr2	10424555	10425003
chr2	10425530	10426113
chr2	20205246	20205954
chr2	20617218	20618716
chr2	20619108	20619707
chr2	25230840	25231284
chr2	25928850	25929300
chr2	26730815	26731450
chr2	26778036	26778614
chr2	26949630	26950160
chr2	28413408	28413939
chr2	30258676	30259286
chr2	42756173	42757333
chr2	47020830	47022430
chr2	47073311	47074176
chr2	65080984	65082066
chr2	73258422	73258945
chr2	94876291	94877449
chr2	96113038	96113534
chr2	96832665	96833111
chr2	128267374	128267921
chr2	130527640	130528031
chr2	131352772	131353560
chr2	131484049	131484618
chr2	144364312	144364810
chr2	169505476	169506305
chr2	172080028	172080516
chr2	191835895	191836784
chr2	202774039	202774430
chr2	216258762	216259346
chr2	218826978	218827360
chr2	218892989	218893387
chr2	219249049	219249830
chr2	219465699	219466336
chr2	219538355	219539275
chr2	231400373	231400787
chr2	232535280	232535913
chr2	232545374	232546062
chr2	232878916	232879303
chr2	238132625	238133187
chr2	241571817	241574144
chr2	241767696	241768467
chr2	241803789	241805035
chr20	329330	330625
chr20	353256	353637
chr20	430275	430714
chr20	761104	761656
chr20	1306829	1307507
chr20	3163712	3164363
chr20	3659725	3660277
chr20	3753582	3754018
chr20	3865965	3866823
chr20	3924329	3927069
chr20	3930406	3930998
chr20	3933143	3934244
chr20	4187123	4187762
chr20	6041018	6041583
chr20	6042044	6042721
chr20	17613486	17614397
chr20	31664245	31665423
chr20	31665875	31668244
chr20	31833592	31838427
chr20	31923903	31925128
chr20	32030940	32031903
chr20	32165938	32166419
chr20	32445584	32448968
chr20	32452312	32453210
chr20	32631836	32632806
chr20	32633925	32634357
chr20	32999733	33000186
chr20	35994762	35995168
chr20	36550245	36550992
chr20	36784074	36784597
chr20	38129593	38130193
chr20	44279040	44279453
chr20	45822717	45823385
chr20	48627639	48628195
chr20	49988260	49988695
chr20	57407856	57408411
chr20	57408919	57412911
chr20	62132973	62133915
chr20	62887699	62888606
chr20	63401684	63402368
chr20	63402898	63403924
chr20	63528874	63529269
chr20	63641081	63642588
chr20	63746079	63746582
chr21	32532733	32533362
chr21	32567271	32567745
chr21	33894892	33895653
chr21	33896044	33896530
chr21	34787456	34787928
chr21	34791977	34792429
chr21	36747315	36748138
chr21	38821615	38823110
chr21	41472919	41473605
chr21	43692707	43693533
chr21	43982863	43983527
chr21	44224920	44225372
chr21	44225858	44227311
chr21	44459158	44461942
chr21	44567901	44568707
chr21	44903338	44905996
chr21	45940980	45941781
chr21	46299355	46300600
chr21	46301694	46303117
chr21	46388805	46389192
chr22	17103494	17104594
chr22	19850098	19851364
chr22	19875419	19875885
chr22	19970411	19970874
chr22	20144804	20145575
chr22	20423805	20425125
chr22	21449815	21450302
chr22	21623681	21624502
chr22	21959255	21959637
chr22	24440541	24441225
chr22	24441864	24442541
chr22	24503428	24503996
chr22	24510444	24511914
chr22	24523177	24523685
chr22	24587775	24588763
chr22	29165511	29168138
chr22	29258673	29261115
chr22	29729720	29730794
chr22	30626559	30626969
chr22	30905413	30906279
chr22	31282717	31283129
chr22	33303826	33304426
chr22	35330307	35330784
chr22	35552481	35553156
chr22	36467088	36469537
chr22	37128198	37129594
chr22	37226048	37227639
chr22	37568185	37569177
chr22	37653820	37654215
chr22	37725183	37725600
chr22	37726046	37726570
chr22	37772645	37773271
chr22	37816463	37817472
chr22	37922051	37922449
chr22	37932374	37932775
chr22	37972842	37974483
chr22	38026342	38027207
chr22	38075192	38075590
chr22	38715424	38716561
chr22	38864712	38865732
chr22	39384196	39384937
chr22	39488594	39489301
chr22	39490135	39490760
chr22	39687997	39689523
chr22	40031000	40031475
chr22	41245644	41246620
chr22	41357596	41358052
chr22	41358689	41359105
chr22	41531830	41532215
chr22	41825835	41826723
chr22	41904571	41906297
chr22	41909697	41910630
chr22	42511785	42512239
chr22	42514183	42515757
chr22	42618961	42620753
chr22	43197867	43198437
chr22	44737629	44738704
chr22	45295614	45296200
chr22	49900487	49903585
chr22	49993084	49994201
chr22	49997931	50000141
chr22	50061365	50062194
chr22	50176142	50177218
chr22	50178963	50180127
chr22	50264881	50265421
chr22	50266097	50266796
chr22	50612766	50613835
chr22	50721006	50722231
chr3	9498958	9500335
chr3	9778762	9780722
chr3	11554906	11555297
chr3	12816648	12817045
chr3	13501816	13502561
chr3	13504859	13505948
chr3	14476868	14477399
chr3	14503567	14504449
chr3	38548588	38549145
chr3	42664267	42665708
chr3	46921071	46922351
chr3	47343758	47344373
chr3	47416928	47417543
chr3	47852725	47853445
chr3	48674101	48674651
chr3	49908099	49908991
chr3	50590333	50593424
chr3	50607163	50608351
chr3	51716851	51717940
chr3	52220520	52221342
chr3	52435552	52437086
chr3	65356605	65357221
chr3	125177738	125178122
chr3	126529272	126530670
chr3	127680636	127681258
chr3	127690681	127691294
chr3	128070864	128071547
chr3	128407141	128409067
chr3	129039283	129039898
chr3	129087417	129088655
chr3	129089162	129090047
chr3	133934783	133935717
chr3	141311145	141313156
chr3	141948362	141948977
chr3	158097991	158098525
chr3	179393836	179394495
chr3	183987507	183987949
chr3	183988463	183989053
chr3	184292124	184292616
chr3	187075554	187076702
chr3	196660812	196661759
chr3	196947117	196948424
chr3	197887308	197887736
chr3_KI270924v1_alt	30677	31157
chr4	1025178	1026478
chr4	1237317	1237757
chr4	1322306	1322782
chr4	1735131	1735901
chr4	2064356	2065502
chr4	2066610	2071157
chr4	2330376	2330781
chr4	2596192	2596696
chr4	2837245	2838181
chr4	3449004	3449850
chr4	3494333	3495748
chr4	3514490	3515041
chr4	7031541	7032545
chr4	80201857	80203696
chr5	186296	187818
chr5	197994	199491
chr5	1219184	1219713
chr5	1221505	1222091
chr5	10649235	10649763
chr5	75669020	75669452
chr5	135027437	135028175
chr5	135887527	135889008
chr5	138946217	138947021
chr5	139474896	139476219
chr5	141511077	141511615
chr5	141512263	141512740
chr5	141854031	141854445
chr5	149367037	149367737
chr5	149374352	149374963
chr5	149631968	149632545
chr5	150117488	150117948
chr5	150129583	150130148
chr5	150649880	150650551
chr5	150651137	150651654
chr5	151100102	151101944
chr5	151505342	151506060
chr5	154820037	154820493
chr5	160253654	160254277
chr5	160260318	160262106
chr5	160349106	160349837
chr5	170080366	170081880
chr5	172688745	172689245
chr5	176384308	176385045
chr5	176618916	176620139
chr5	176868340	176868785
chr5	177299954	177300348
chr5	177503237	177504580
chr5	178120324	178125465
chr5	178213886	178215865
chr5	178238804	178242984
chr5	179834917	179835404
chr5	180785510	180785897
chr5	180787594	180788153
chr5	180789703	180790744
chr6	2947985	2948766
chr6	3272998	3273534
chr6	3289124	3289916
chr6	12163544	12164216
chr6	13286922	13288445
chr6	13358778	13359363
chr6	16303039	16303441
chr6	33573313	33573746
chr6	34040394	34040802
chr6	34533219	34535763
chr6	35312430	35312829
chr6	35319542	35320025
chr6	35426559	35427634
chr6	36686095	36686910
chr6	36741605	36742513
chr6	37024876	37027060
chr6	37027651	37028231
chr6	38168168	38168882
chr6	39089635	39090117
chr6	39189944	39190432
chr6	39335661	39336429
chr6	41027638	41028751
chr6	41191468	41193412
chr6	41740448	41741038
chr6	42091282	42092712
chr6	42095978	42096422
chr6	42103148	42103544
chr6	42103944	42107957
chr6	42268946	42269460
chr6	43269977	43270633
chr6	44165471	44167098
chr6	44279172	44279775
chr6	52503088	52505045
chr6	99614016	99614828
chr6	111661638	111662089
chr6	138382454	138382859
chr6	154404004	154404490
chr6	159035812	159036409
chr6	161153145	161153948
chr6	168057110	168057505
chr7	967234	967721
chr7	997368	997770
chr7	1545744	1546367
chr7	2445572	2446130
chr7	2446545	2447390
chr7	2612377	2613428
chr7	2661665	2662368
chr7	2712422	2713624
chr7	2716851	2719381
chr7	2729717	2730442
chr7	5302687	5303755
chr7	5304882	5305415
chr7	5307553	5309252
chr7	5478168	5478975
chr7	5621489	5621990
chr7	5622674	5623066
chr7	6654331	6654820
chr7	30665054	30665583
chr7	44533509	44533966
chr7	44961938	44963366
chr7	44964704	44965270
chr7	44965681	44966123
chr7	44969668	44970051
chr7	45718073	45719255
chr7	50158171	50159856
chr7	72946102	72946554
chr7	72959101	72959672
chr7	73312804	73313458
chr7	73593861	73594242
chr7	73865355	73865876
chr7	74223695	74225173
chr7	74403868	74404486
chr7	74404976	74405451
chr7	74787771	74789937
chr7	75314675	75315183
chr7	76389174	76390397
chr7	78019716	78020303
chr7	98994804	98995311
chr7	99419413	99419912
chr7	100564975	100565490
chr7	100567180	100569041
chr7	101171528	101173591
chr7	101558088	101558611
chr7	102320224	102321673
chr7	102482247	102484894
chr7	102581157	102584339
chr7	102638379	102639129
chr7	102666379	102667833
chr7	105613663	105614111
chr7	139543857	139544624
chr7	140017319	140017872
chr7	143510909	143511544
chr7	149223628	149224666
chr7	149431720	149432283
chr7	149764673	149765182
chr7	150337339	150338126
chr8	6815078	6815939
chr8	12430374	12430984
chr8	22146965	22148056
chr8	22220396	22220908
chr8	23018590	23019903
chr8	23022853	23023373
chr8	27671153	27672454
chr8	28750469	28751134
chr8	29070367	29071008
chr8	30136718	30137450
chr8	33591584	33592157
chr8	37841518	37843081
chr8	41672143	41673131
chr8	43127634	43128533
chr8	141209017	141209554
chr8	141467481	141467898
chr8	142661042	142661978
chr8	142734285	142735727
chr8	143022124	143023240
chr8	143262125	143262796
chr8	143382412	143386828
chr8	143435621	143438553
chr8	144390366	144391165
chr8	144448046	144450238
chr8	144807572	144808481
chr8_KI270816v1_alt	202718	203135
chr8_KI270819v1_alt	103959	104540
chr8_KI270821v1_alt	185984	186471
chr8_KI270926v1_alt	198330	198721
chr9	33385244	33385657
chr9	34996437	34997077
chr9	35853756	35854438
chr9	35912644	35913239
chr9	93035823	93036567
chr9	96496159	96496935
chr9	114402598	114403102
chr9	121783850	121784266
chr9	121818965	121819482
chr9	122329484	122330233
chr9	123379242	123379812
chr9	124474456	124475866
chr9	124480652	124481406
chr9	124857442	124858133
chr9	126502633	126503313
chr9	127505768	127506201
chr9	127506773	127508474
chr9	128106955	128107379
chr9	129102278	129102707
chr9	129737432	129738370
chr9	129888138	129890364
chr9	132990842	132991866
chr9	133153272	133154239
chr9	133155017	133156052
chr9	133204771	133205558
chr9	133341630	133342795
chr9	133406704	133407272
chr9	133442769	133443504
chr9	133468193	133470789
chr9	133472015	133473410
chr9	135783884	135784446
chr9	135785270	135785832
chr9	135792950	135793483
chr9	136010066	136011131
chr9	136340021	136344416
chr9	136359422	136360127
chr9	136379850	136380244
chr9	136860614	136861842
chr9	137063441	137065684
chr9	137082217	137082864
chr9	137349320	137349736
chr9	137427745	137428223
chr9	137429000	137429680
chr9	137432947	137434591
chr9	137582373	137582785
chrX	300505	301142
chrX	48793945	48796146
chrX	48961758	48962429
chrX	66022050	66022757
chrX	154560107	154561045
chrY	300540	300934
chr1	3891595	3892910
chr1	5996053	5996930
chr1	19317452	19317877
chr1	26283849	26286101
chr1	26951624	26952402
chr1	33275457	33276540
chr1	39683801	39684824
chr1	44010570	44011280
chr1	149463194	149463906
chr1	160415507	160416469
chr1	201414283	201414806
chr1	207020754	207023477
chr1	207024142	207025473
chr1	240492727	240493780
chr10	72340649	72341306
chr10	79139428	79139940
chr10	79162002	79162526
chr10	80503984	80505548
chr11	2427075	2427530
chr11	2432295	2432813
chr11	67367613	67368174
chr11	72727113	72727528
chr11	73382505	73388958
chr11	77071866	77073520
chr11	77142412	77142793
chr11	78038369	78038926
chr11	118917549	118920279
chr12	6620865	6621431
chr12	111692164	111693221
chr12	113207226	113209535
chr12	121520281	121521777
chr12	123032961	123034750
chr13	20189007	20189590
chr13	114154361	114154793
chr14	20428895	20430728
chr14	22998534	22998934
chr14	104875954	104877531
chr14	105348206	105348711
chr15	34046826	34047405
chr15	34389165	34389728
chr15	75048267	75049219
chr15	93051813	93052612
chr15	93066092	93066491
chr16	3003543	3004861
chr16	3567169	3567554
chr16	4608633	4610932
chr16	30929692	30930216
chr16	70468842	70469418
chr16	70470746	70471465
chr16	85067022	85067410
chr16	85647886	85648560
chr16	87851290	87860198
chr16	88427273	88429350
chr16_GL383557v1_alt	42388	43119
chr17	3656588	3657070
chr17	8391890	8393465
chr17	27550304	27550831
chr17	39671887	39676875
chr17	40330109	40332459
chr17	42042903	42043427
chr17	44074697	44075867
chr17	75245861	75246656
chr17	76458785	76459685
chr17	76461718	76462593
chr17	76681310	76685635
chr17	82463851	82464653
chr17_KI270862v1_alt	18583	18992
chr17_KI270910v1_alt	18880	19559
chr19	2717245	2717871
chr19	4651726	4652867
chr19	4818079	4819035
chr19	7074957	7075633
chr19	8401745	8402143
chr19	14183264	14184292
chr19	18267490	18268021
chr19	18877557	18880679
chr19	39168462	39170118
chr19	39314657	39315690
chr19	40743926	40745320
chr19	41912664	41913109
chr19	42343806	42344583
chr19	45153254	45154804
chr19	46620881	46621654
chr19	46649043	46649854
chr19	46755343	46756254
chr19	48398117	48400953
chr19	48702685	48703574
chr19	53889701	53890425
chr19	55455270	55456788
chr19	58237039	58237812
chr1_KI270713v1_random	32494	33041
chr2	25312698	25315754
chr2	29023031	29023453
chr2	73700787	73702592
chr20	32474402	32478108
chr20	32649262	32653511
chr20	34708639	34711389
chr20	45938742	45939599
chr20	50630797	50631775
chr20	62263163	62263681
chr20	63643980	63644439
chr20	64091436	64093325
chr21	42075864	42076260
chr22	20008568	20011725
chr22	21945662	21947401
chr22	22703980	22704465
chr22	22904873	22906186
chr22	38782494	38783806
chr22	39487312	39487917
chr22	41957281	41958809
chr22	50678398	50683690
chr3	12941317	12941828
chr3	48294886	48295463
chr3	50331504	50332280
chr3	52322073	52322586
chr3	195175225	195175792
chr3	195179911	195181468
chr4	729981	732192
chr4	2353683	2354357
chr4	3492188	3493890
chr4	168877653	168878382
chr5	353763	354230
chr5	78509763	78510687
chr5	150080076	150080477
chr5	177454004	177456523
chr5	180128395	180128868
chr5	180792194	180793071
chr6	26171884	26172592
chr6	35410760	35411357
chr6	35484185	35486681
chr6	35719628	35720623
chr6	36682627	36683033
chr6	36683641	36685584
chr6	42029796	42031450
chr6	158026019	158029341
chr7	2013186	2016497
chr7	2068880	2069381
chr7	5394030	5395604
chr7	38358142	38359537
chr7	38368077	38368565
chr7	102509330	102511360
chr7	102511749	102512212
chr7	132508085	132508758
chr7	142469530	142470520
chr7	143519171	143520006
chr7	151399747	151400275
chr7	151675390	151675789
chr7_KI270803v1_alt	453049	454236
chr8	8030168	8030942
chr8	23201581	23202340
chr8	28400651	28403371
chr8	58146139	58146767
chr8	123400481	123402544
chr8	133507281	133508079
chr8_KI270818v1_alt	12292	13288
chr9	35546423	35546963
chr9	90842917	90844374
chr9	114367851	114368580
chr9	114616752	114617370
chr9	129040213	129040931
chr9	129615546	129616040
chrX	119990892	119991318
chrX	149785784	149786298
chrX	149933483	149934000
chrX	154556087	154556558
chr1	199301	200415
chr1	529290	530228
chr1	886500	887071
chr1	1122108	1125826
chr1	1127618	1129165
chr1	1144630	1145548
chr1	1146234	1147315
chr1	1149620	1150568
chr1	1151376	1151818
chr1	1152480	1153280
chr1	1157503	1159045
chr1	1159647	1161172
chr1	1162397	1163169
chr1	1235845	1236461
chr1	1236998	1238570
chr1	1381668	1382357
chr1	1594125	1594888
chr1	1604927	1606761
chr1	1897478	1898297
chr1	1898745	1900291
chr1	1901399	1902447
chr1	1905408	1909892
chr1	1911295	1911841
chr1	2043256	2044627
chr1	2419732	2420137
chr1	2505851	2506260
chr1	2575754	2576533
chr1	2848576	2849523
chr1	2863596	2864029
chr1	2865640	2866167
chr1	2878363	2879147
chr1	2880826	2881945
chr1	2883617	2884433
chr1	2895701	2896177
chr1	2905013	2905544
chr1	2949005	2950360
chr1	3029796	3030287
chr1	3482388	3482915
chr1	3483368	3483761
chr1	3618025	3618946
chr1	3777389	3778263
chr1	3810654	3811571
chr1	3924902	3925410
chr1	4077302	4078649
chr1	4140373	4141468
chr1	4327693	4328543
chr1	4342581	4343439
chr1	4632439	4633250
chr1	5509476	5510121
chr1	5712388	5713657
chr1	5780612	5781005
chr1	5840650	5841088
chr1	6714908	6715497
chr1	6738881	6739525
chr1	6743202	6744202
chr1	9386007	9386551
chr1	9399969	9401038
chr1	9413077	9413704
chr1	9490830	9491257
chr1	9842612	9844372
chr1	9846545	9847060
chr1	10028666	10029177
chr1	10426202	10427016
chr1	10631284	10632034
chr1	10632872	10633820
chr1	10827937	10828441
chr1	10856113	10856503
chr1	10888921	10889694
chr1	10890175	10890631
chr1	10896916	10899094
chr1	10900240	10901358
chr1	10903529	10904800
chr1	10909996	10910797
chr1	10911470	10911869
chr1	10937301	10937847
chr1	11305840	11306266
chr1	11334661	11335179
chr1	11563476	11563872
chr1	11729449	11730512
chr1	11883041	11883433
chr1	11885632	11886858
chr1	12039085	12039597
chr1	12046717	12047768
chr1	12053369	12054203
chr1	12145778	12146186
chr1	12161794	12162687
chr1	12541283	12542025
chr1	12552299	12552778
chr1	12630528	12631063
chr1	12635508	12636185
chr1	13295900	13296509
chr1	13328185	13328925
chr1	15799979	15800827
chr1	16079527	16080551
chr1	16114665	16115771
chr1	16119098	16119658
chr1	16162133	16162517
chr1	16165293	16166054
chr1	16170943	16172309
chr1	16172703	16173834
chr1	16175430	16175958
chr1	16242659	16243463
chr1	16538770	16539263
chr1	16672764	16673730
chr1	16727683	16728074
chr1	16733661	16734816
chr1	17017723	17018202
chr1	17186169	17186641
chr1	18820368	18820871
chr1	18831837	18832262
chr1	19064829	19065470
chr1	19068113	19069871
chr1	19070375	19071681
chr1	19331757	19332270
chr1	19335655	19336113
chr1	20199385	20199903
chr1	20472339	20472770
chr1	20575485	20576019
chr1	21384916	21385457
chr1	21388030	21389250
chr1	21490789	21491443
chr1	21790799	21791434
chr1	21791896	21792282
chr1	22163116	22163845
chr1	22177943	22178414
chr1	22221683	22222177
chr1	22228617	22229412
chr1	22236138	22236557
chr1	22552554	22554978
chr1	22677834	22678318
chr1	23257271	23257798
chr1	23534333	23534753
chr1	23916377	23917182
chr1	23993201	23994695
chr1	24693557	24696456
chr1	24728593	24728974
chr1	24730726	24731297
chr1	24847683	24848814
chr1	24863684	24864378
chr1	24867275	24868679
chr1	24871617	24872694
chr1	24875970	24876700
chr1	24971033	24971750
chr1	25001040	25001464
chr1	25033573	25034794
chr1	25037360	25037756
chr1	25139946	25140532
chr1	25505248	25507327
chr1	25523203	25523951
chr1	25528652	25530048
chr1	25530951	25531724
chr1	25574074	25574598
chr1	25603591	25604550
chr1	25879854	25880272
chr1	25882298	25882846
chr1	26081276	26082013
chr1	26145149	26146480
chr1	26155024	26155495
chr1	26378180	26378821
chr1	26379891	26380329
chr1	26389614	26390044
chr1	26486236	26486622
chr1	26500096	26501664
chr1	26589720	26590414
chr1	26595510	26596894
chr1	26648300	26648983
chr1	26803338	26804568
chr1	26817742	26819175
chr1	26971235	26972755
chr1	27027217	27027792
chr1	27064040	27065148
chr1	27070036	27071039
chr1	27073761	27075096
chr1	27192288	27192756
chr1	27399275	27400876
chr1	27401336	27402297
chr1	27403329	27403782
chr1	27503578	27504251
chr1	27519373	27520135
chr1	27531668	27533234
chr1	27608974	27609383
chr1	27645394	27646482
chr1	27656028	27656738
chr1	27852250	27854683
chr1	27858203	27859359
chr1	27860529	27860961
chr1	27862464	27863338
chr1	27863833	27864415
chr1	28098776	28099857
chr1	28882116	28883256
chr1	29129718	29130584
chr1	29134841	29135345
chr1	29394766	29395416
chr1	29554949	29555388
chr1	29595010	29595443
chr1	29698183	29698649
chr1	29745076	29745464
chr1	29824678	29825091
chr1	30001264	30002087
chr1	30655272	30656077
chr1	30657213	30658065
chr1	30668977	30669396
chr1	30704355	30705118
chr1	30730045	30730903
chr1	30761674	30762620
chr1	30763422	30764315
chr1	30764762	30766274
chr1	30768312	30769603
chr1	30774286	30775840
chr1	30776606	30778468
chr1	30781606	30783794
chr1	30788032	30788442
chr1	30797905	30798851
chr1	30800409	30800842
chr1	30801466	30802121
chr1	30806596	30807303
chr1	30914916	30916050
chr1	31154953	31155774
chr1	31176228	31176992
chr1	31386953	31387886
chr1	31442161	31442549
chr1	31715260	31715854
chr1	31769613	31770160
chr1	31770700	31771507
chr1	31781267	31782812
chr1	31784730	31785435
chr1	31786495	31787614
chr1	31830165	31830968
chr1	31950919	31951316
chr1	31954761	31955222
chr1	32344311	32344707
chr1	32345752	32348256
chr1	32707801	32708286
chr1	32708950	32709492
chr1	32711939	32713765
chr1	33127067	33127674
chr1	33140082	33141269
chr1	35707363	35709005
chr1	36130913	36131773
chr1	36183910	36184294
chr1	36187863	36188356
chr1	36196784	36197681
chr1	36203245	36203990
chr1	36488284	36488764
chr1	36492414	36493385
chr1	36513781	36514924
chr1	36521510	36522677
chr1	36524903	36525492
chr1	36529092	36529824
chr1	36542793	36543349
chr1	36570851	36572125
chr1	36576424	36576873
chr1	36643089	36644354
chr1	36731293	36731824
chr1	37038309	37038824
chr1	37080038	37081553
chr1	37518131	37518880
chr1	37656030	37656691
chr1	37673804	37674334
chr1	37950958	37951609
chr1	38274900	38275483
chr1	38292484	38293076
chr1	38569780	38570302
chr1	38728220	38728674
chr1	38742518	38742921
chr1	38817593	38818613
chr1	39818169	39818902
chr1	39912951	39913532
chr1	39925734	39926744
chr1	40299446	40299970
chr1	40558860	40559436
chr1	40849301	40849889
chr1	40952402	40952832
chr1	41344011	41344451
chr1	41357323	41358263
chr1	41391484	41392043
chr1	41404650	41405638
chr1	41413564	41414173
chr1	41416023	41416535
chr1	41425759	41426898
chr1	41432626	41433188
chr1	42145189	42146917
chr1	42172179	42173476
chr1	43005746	43007657
chr1	43035384	43037059
chr1	43066689	43067596
chr1	43069572	43070065
chr1	43107235	43107901
chr1	43279138	43279550
chr1	43329924	43331198
chr1	43467998	43468813
chr1	43501345	43502527
chr1	44168838	44169668
chr1	44368947	44369485
chr1	44734605	44735843
chr1	44793051	44793455
chr1	44793989	44794661
chr1	45001488	45002221
chr1	46240625	46242503
chr1	46485784	46486378
chr1	46518053	46518496
chr1	46519755	46520358
chr1	46522411	46524774
chr1	46820090	46820650
chr1	46964685	46965237
chr1	47208040	47209663
chr1	47211562	47215048
chr1	47236991	47237567
chr1	47238462	47238955
chr1	47239468	47242001
chr1	47412320	47412837
chr1	47470095	47470510
chr1	47533761	47534176
chr1	47551844	47552257
chr1	47577740	47578312
chr1	47709156	47710146
chr1	47711306	47712190
chr1	47724717	47725629
chr1	48479309	48479693
chr1	50348694	50349308
chr1	50381514	50381913
chr1	50415725	50416293
chr1	50430669	50431364
chr1	50976589	50978936
chr1	52703090	52703644
chr1	53408952	53409512
chr1	54121450	54122097
chr1	54459727	54461162
chr1	54463796	54465123
chr1	54475014	54476156
chr1	54479163	54479742
chr1	54480185	54480806
chr1	54481578	54482015
chr1	54488149	54489801
chr1	54499484	54500452
chr1	54506723	54508088
chr1	54767786	54768554
chr1	55019436	55019846
chr1	55021886	55022469
chr1	62730878	62731306
chr1	62753109	62753708
chr1	64329711	64330239
chr1	64414984	64416245
chr1	65685592	65686037
chr1	67479235	67479727
chr1	69315392	69316299
chr1	70459973	70460739
chr1	73769857	73770824
chr1	73771319	73771795
chr1	77687571	77688008
chr1	79414441	79414877
chr1	79478321	79478882
chr1	79561511	79561995
chr1	79822213	79822716
chr1	79905343	79905793
chr1	83167555	83168189
chr1	83182286	83182934
chr1	86215462	86216792
chr1	86852245	86852924
chr1	89302799	89303243
chr1	89984653	89985061
chr1	91546207	91547051
chr1	91662318	91662781
chr1	92826966	92827350
chr1	93426527	93427168
chr1	93850470	93850955
chr1	95091187	95091739
chr1	95852597	95853810
chr1	96028093	96028795
chr1	96224349	96224822
chr1	98512291	98512815
chr1	99823315	99824080
chr1	100739445	100740069
chr1	101257966	101258407
chr1	101283797	101284230
chr1	104057286	104057820
chr1	104664144	104664713
chr1	107570567	107571033
chr1	108110738	108111121
chr1	108121755	108122563
chr1	108488715	108490364
chr1	108675146	108676303
chr1	109053066	109053624
chr1	109532566	109532963
chr1	109634974	109635382
chr1	109640023	109641631
chr1	109643248	109643919
chr1	109786718	109787375
chr1	109787910	109789796
chr1	109790567	109793733
chr1	109807022	109807594
chr1	109818037	109819490
chr1	109823633	109824935
chr1	112773695	112774486
chr1	112882472	112882942
chr1	112898221	112899378
chr1	113236576	113237190
chr1	114352681	114353089
chr1	114364803	114365270
chr1	114790560	114791135
chr1	115147923	115148380
chr1	116151755	116152390
chr1	116167981	116168592
chr1	116484830	116485693
chr1	116503590	116504795
chr1	116679420	116680097
chr1	116687129	116687657
chr1	116825549	116826558
chr1	117655889	117656451
chr1	117671905	117672464
chr1	119007566	119008016
chr1	120109599	120110142
chr1	120131736	120132205
chr1	120404868	120405271
chr1	125102973	125103707
chr1	143317854	143318902
chr1	143320681	143321554
chr1	143322111	143323815
chr1	143637554	143639091
chr1	144104131	144104680
chr1	144114003	144114478
chr1	144143309	144144161
chr1	144145795	144147793
chr1	144148246	144149006
chr1	145981173	145981568
chr1	146293422	146293866
chr1	146448726	146449148
chr1	147681583	147682050
chr1	147717368	147717930
chr1	147752589	147753272
chr1	147861820	147862473
chr1	148791940	148792325
chr1	149128828	149129558
chr1	149158762	149159201
chr1	149828642	149829420
chr1	149864326	149864897
chr1	150530518	150530905
chr1	150728313	150729284
chr1	151599793	151601282
chr1	153405935	153406527
chr1	153430360	153431372
chr1	153436114	153436564
chr1	153495109	153495564
chr1	153515132	153516353
chr1	153648990	153650112
chr1	153697806	153698258
chr1	153783432	153783896
chr1	154352040	154353588
chr1	154354292	154355454
chr1	154881862	154882345
chr1	154883453	154884162
chr1	154923256	154923663
chr1	154939888	154940561
chr1	154941056	154942620
chr1	155090875	155091342
chr1	155092150	155092645
chr1	155093536	155094538
chr1	155165865	155168041
chr1	155944915	155945539
chr1	156709744	156710328
chr1	156886665	156887261
chr1	157154490	157156034
chr1	157486549	157487142
chr1	158117948	158118333
chr1	158212310	158212843
chr1	159908275	159908877
chr1	159911720	159912181
chr1	160362696	160363191
chr1	160375851	160376438
chr1	160531914	160532782
chr1	160989651	160990378
chr1	161479336	161480115
chr1	162448436	162449017
chr1	162465480	162466557
chr1	162822351	162823001
chr1	163952774	163953156
chr1	164506704	164507135
chr1	167713746	167715526
chr1	167716372	167716923
chr1	168161475	168162276
chr1	170418403	170419086
chr1	171381585	171382151
chr1	171693514	171693919
chr1	172639315	172639719
chr1	172643674	172644478
chr1	172727064	172727953
chr1	175208642	175209124
chr1	175220899	175221949
chr1	175222403	175223056
chr1	179836453	179837458
chr1	181104562	181105969
chr1	181128089	181129894
chr1	181133704	181134320
chr1	181141159	181141672
chr1	181152498	181153597
chr1	181159095	181160121
chr1	181832356	181832847
chr1	181889239	181889983
chr1	182010243	182011041
chr1	182021286	182021843
chr1	182029394	182030338
chr1	182082918	182083503
chr1	182741012	182742363
chr1	183149438	183150159
chr1	187850080	187850626
chr1	188857546	188858061
chr1	189139751	189140295
chr1	189225633	189226108
chr1	189336330	189336815
chr1	189718237	189718720
chr1	191198826	191199403
chr1	194657744	194658161
chr1	195218566	195219016
chr1	195439432	195439878
chr1	195948245	195948862
chr1	197788052	197788458
chr1	199904258	199905138
chr1	201253151	201253758
chr1	201448256	201448810
chr1	201480438	201481150
chr1	201481598	201482159
chr1	202018864	202019265
chr1	202034669	202035061
chr1	202075422	202077335
chr1	202110332	202110806
chr1	202118617	202119478
chr1	203324960	203325804
chr1	203327009	203327979
chr1	203450519	203450955
chr1	203919330	203919759
chr1	204504791	204505244
chr1	204507391	204508368
chr1	204558867	204559330
chr1	204692934	204693319
chr1	204703292	204704611
chr1	204710835	204711361
chr1	204712008	204712727
chr1	205138503	205138962
chr1	205286509	205286945
chr1	205329382	205329973
chr1	205652409	205652856
chr1	205693385	205694123
chr1	205700950	205701354
chr1	206744710	206745126
chr1	207922525	207922963
chr1	208488357	208488922
chr1	208739583	208739991
chr1	209129078	209129682
chr1	209747501	209748098
chr1	210251326	210251924
chr1	211459877	211460990
chr1	211500711	211501222
chr1	211514029	211514466
chr1	211514965	211515948
chr1	211516606	211518316
chr1	211612710	211614105
chr1	211619553	211620903
chr1	211621311	211621730
chr1	211630354	211631530
chr1	211632652	211633330
chr1	211694764	211695852
chr1	211698216	211699278
chr1	211738563	211739174
chr1	211910155	211910590
chr1	212152688	212153139
chr1	212458161	212458598
chr1	212460310	212460691
chr1	212477338	212477809
chr1	212635851	212636384
chr1	212636795	212637330
chr1	212683267	212683719
chr1	214823193	214824085
chr1	214868993	214870672
chr1	217924982	217925379
chr1	218243771	218244232
chr1	219545129	219546370
chr1	220379474	220379961
chr1	220412323	220413430
chr1	220465992	220467045
chr1	220475457	220476289
chr1	222465224	222465700
chr1	222473532	222474333
chr1	222794794	222795271
chr1	223870653	223871512
chr1	223889694	223890100
chr1	224100870	224101370
chr1	224340892	224341336
chr1	224384390	224384808
chr1	225475194	225475660
chr1	225479691	225480947
chr1	225767543	225769042
chr1	225928178	225929101
chr1	225969613	225970113
chr1	225972164	225972708
chr1	226109102	226110805
chr1	226114566	226115501
chr1	226118385	226119702
chr1	226121496	226123467
chr1	226134183	226135457
chr1	226209251	226209730
chr1	226215205	226215590
chr1	226426088	226426669
chr1	226457362	226457874
chr1	226798473	226799319
chr1	227544395	227544777
chr1	227710565	227711453
chr1	227796410	227797297
chr1	227884541	227886562
chr1	227889142	227889631
chr1	227891038	227891651
chr1	227901639	227904097
chr1	227904540	227905208
chr1	227913571	227914039
chr1	227971925	227972368
chr1	228062605	228063226
chr1	228479176	228479726
chr1	228501077	228502687
chr1	228937203	228938731
chr1	228989497	228991351
chr1	229003339	229003904
chr1	229067697	229068523
chr1	229984307	229984747
chr1	230287913	230288957
chr1	232261230	232261877
chr1	232331942	232332598
chr1	233515011	233515420
chr1	234558973	234559366
chr1	234699712	234700213
chr1	234768398	234769129
chr1	234770045	234770437
chr1	234778563	234779210
chr1	234984801	234985244
chr1	235023354	235023855
chr1	235027780	235028538
chr1	235050608	235051098
chr1	235062569	235063190
chr1	235077727	235078163
chr1	235079418	235079829
chr1	235083372	235084132
chr1	235093063	235093935
chr1	235107885	235108521
chr1	245711131	245711889
chr1	246696574	246697231
chr1	247087398	247087848
chr1	247088248	247088969
chr1	247118216	247119503
chr1	247471032	247471859
chr1	247905019	247905710
chr1	247906344	247906750
chr1	248164131	248165571
chr1	248188397	248188780
chr1	248671275	248672012
chr1	248804851	248805661
chr1	248867371	248868040
chr1	248872639	248874361
chr1	248890550	248891206
chr1	248944135	248946403
[truncated: 40,237 more rows]
