# Supplementary material for: USP20, a Super-enhancer Regulated Gene, Promotes Acute Myeloid Leukemia Progression through CTNNB1 Deubiquitination
Source: Int J Biol Sci. 2026 Feb 11;22(5):2665–86. doi: 10.7150/ijbs.122898 (PMC12965243; doi:10.7150/ijbs.122898)
Supplement: Supplementary file 3 — Supplementary tables. [file ijbsv22p2665s3.zip › 附表/Suppl/Supplementary Table 9.xlsx]

## Sheet: Sheet1
chr	start	end
chr1	1467349	1468573
chr1	1489105	1490848
chr1	1494158	1497462
chr1	1528737	1530219
chr1	1561423	1563094
chr1	1563592	1564855
chr1	1639079	1641389
chr1	1664551	1667034
chr1	2308794	2309252
chr1	2319397	2321488
chr1	2502765	2503759
chr1	2504326	2505260
chr1	2639215	2640284
chr1	2640935	2641647
chr1	3435796	3436192
chr1	3481005	3483988
chr1	3731729	3733365
chr1	3734059	3734550
chr1	3735119	3735531
chr1	3760966	3761542
chr1	3761971	3764128
chr1	3767110	3769420
chr1	6099072	6100831
chr1	6102044	6102498
chr1	6112266	6113167
chr1	6247732	6249204
chr1	6280213	6281838
chr1	6592597	6593932
chr1	6632391	6633485
chr1	6634266	6635206
chr1	6907224	6907870
chr1	7640098	7640548
chr1	7735921	7736646
chr1	8862454	8863441
chr1	9611600	9614151
chr1	9724187	9725435
chr1	9744291	9744734
chr1	9848607	9849318
chr1	9850626	9851201
chr1	10628325	10631928
chr1	10638448	10638954
chr1	11294564	11294919
chr1	11637081	11637886
chr1	11719196	11719941
chr1	11835572	11836238
chr1	11836970	11837804
chr1	12109642	12110506
chr1	12142872	12144034
chr1	12208757	12209682
chr1	15428905	15429737
chr1	15446380	15447742
chr1	15493159	15494107
chr1	16198286	16198760
chr1	16396685	16397274
chr1	16397813	16398372
chr1	18745263	18745774
chr1	18871672	18872354
chr1	19657509	19659234
chr1	20113777	20114294
chr1	20148347	20149593
chr1	20150072	20150525
chr1	20342395	20343425
chr1	20500685	20501319
chr1	20721161	20722013
chr1	21217064	21219071
chr1	21596354	21597848
chr1	22118692	22119326
chr1	22120036	22121717
chr1	22526245	22527256
chr1	22600938	22601861
chr1	22602254	22603065
chr1	22916178	22916644
chr1	23403687	23404205
chr1	23452705	23453149
chr1	23509727	23510176
chr1	24120294	24121092
chr1	24156895	24157304
chr1	24342778	24344256
chr1	26037532	26039404
chr1	26560356	26561454
chr1	26779397	26780665
chr1	26856165	26857250
chr1	27005742	27006640
chr1	27405920	27406366
chr1	27531681	27534081
chr1	27612913	27613473
chr1	27955798	27956290
chr1	27966488	27967367
chr1	28281652	28283057
chr1	28715384	28715840
chr1	28863021	28863433
chr1	29193552	29194836
chr1	30731586	30732770
chr1	30733651	30734062
chr1	30870082	30871314
chr1	30871750	30872101
chr1	31181405	31182747
chr1	31624991	31625623
chr1	31626370	31627079
chr1	32194967	32195411
chr1	32769977	32774498
chr1	33120294	33120805
chr1	33145190	33146418
chr1	33146906	33147261
chr1	33298306	33299108
chr1	33519368	33520127
chr1	34852819	34853303
chr1	34864991	34867737
chr1	35432261	35435173
chr1	36337119	36345737
chr1	36804686	36805234
chr1	37612707	37614271
chr1	39625424	39626210
chr1	39752968	39753661
chr1	39755700	39756483
chr1	40300929	40301320
chr1	40624772	40626780
chr1	40837512	40840314
chr1	41006982	41007608
chr1	41507419	41508321
chr1	43322493	43322881
chr1	43858253	43858769
chr1	43912767	43913897
chr1	43914577	43915350
chr1	43984713	43985994
chr1	45018302	45019397
chr1	45344541	45345463
chr1	46511289	46512549
chr1	46930066	46930477
chr1	47215835	47216513
chr1	47218783	47219922
chr1	53083924	53085069
chr1	53210941	53211322
chr1	53313680	53314748
chr1	53506550	53509659
chr1	54096206	54096758
chr1	54143862	54144556
chr1	54225770	54226155
chr1	54608515	54609647
chr1	54678810	54679986
chr1	54853303	54854195
chr1	54871485	54871991
chr1	55015481	55016119
chr1	55062924	55064655
chr1	67395750	67396274
chr1	74571031	74571383
chr1	90712184	90712665
chr1	99704485	99705317
chr1	109274493	109274893
chr1	109499297	109500029
chr1	109674665	109675333
chr1	109928971	109930420
chr1	110053096	110054069
chr1	110059068	110060779
chr1	111721795	111722318
chr1	114137694	114138053
chr1	115692129	115692512
chr1	119622704	119623855
chr1	149904649	149905270
chr1	150622425	150622804
chr1	151702852	151704490
chr1	153693137	153693892
chr1	154575848	154576528
chr1	154577337	154578598
chr1	154940915	154946717
chr1	154948122	154948476
chr1	155069386	155070117
chr1	155660212	155660643
chr1	156076227	156077693
chr1	156235905	156236689
chr1	156377898	156378904
chr1	156465032	156467001
chr1	156467600	156469059
chr1	156525799	156526415
chr1	156652124	156653212
chr1	156666772	156671141
chr1	158094181	158095886
chr1	159917443	159918970
chr1	160370780	160371337
chr1	160802004	160802388
chr1	161051299	161051702
chr1	161052346	161052977
chr1	161059165	161059676
chr1	161190869	161191690
chr1	162372316	162373265
chr1	162385844	162386405
chr1	175146772	175147140
chr1	180182092	180183567
chr1	180945288	180945750
chr1	180947624	180948284
chr1	200970932	200971494
chr1	200972290	200972676
chr1	200973180	200973612
chr1	201039552	201040159
chr1	201048049	201048889
chr1	201065875	201066894
chr1	201069286	201069777
chr1	201074244	201075233
chr1	201216556	201217222
chr1	201406985	201407850
chr1	201897768	201898287
chr1	202130038	202131176
chr1	202149969	202151112
chr1	202151578	202152705
chr1	202307216	202307598
chr1	202318146	202318849
chr1	202591101	202592327
chr1	203166084	203167270
chr1	203487178	203488321
chr1	204126008	204126464
chr1	204131847	204132197
chr1	204221433	204222722
chr1	204975239	204976216
chr1	205016093	205016591
chr1	205438188	205438797
chr1	205440085	205440574
chr1	205914449	205915419
chr1	207370737	207371958
chr1	214383404	214383902
chr1	226603934	226604516
chr1	226604952	226605353
chr1	226606843	226608193
chr1	226633873	226635069
chr1	226964376	226966093
chr1	226986013	226986544
chr1	227779912	227780924
chr1	227919268	227922565
chr1	228058500	228060921
chr1	228158946	228160811
chr1	228358734	228362861
chr1	228493017	228495535
chr1	230280281	230281719
chr1	230694209	230695301
chr1	230703107	230704050
chr1	230705817	230706244
chr1	231694129	231695133
chr1	240492586	240493332
chr1	247300005	247300760
chr1	247711998	247712364
chr1	248739590	248740049
chr1	248847287	248848875
chr1	248850236	248850863
chr10	3119867	3120281
chr10	4981800	4982173
chr10	6233539	6234000
chr10	7170189	7170946
chr10	12832831	12833212
chr10	43124305	43125027
chr10	46309017	46310352
chr10	46310963	46311859
chr10	46329480	46330035
chr10	47461227	47462133
chr10	48444810	48448158
chr10	49365822	49366324
chr10	69368478	69368866
chr10	70254895	70255787
chr10	70563991	70567095
chr10	70598460	70599389
chr10	70760733	70762362
chr10	71299057	71299461
chr10	71300850	71302684
chr10	71715886	71716276
chr10	71745402	71751897
chr10	71802853	71803740
chr10	71805446	71806359
chr10	71807081	71807936
chr10	71811278	71813445
chr10	71814993	71815399
chr10	72061322	72062075
chr10	72331690	72333781
chr10	73824815	73825384
chr10	73827773	73828243
chr10	75037815	75038206
chr10	77795955	77796488
chr10	78054327	78054769
chr10	79309025	79314431
chr10	79315083	79315693
chr10	79353668	79355064
chr10	79386306	79387087
chr10	79711715	79714279
chr10	79849578	79850249
chr10	80520092	80521290
chr10	80524123	80524736
chr10	84216870	84217250
chr10	86699446	86700119
chr10	87236187	87236900
chr10	96998976	96999439
chr10	96999992	97000679
chr10	97163264	97163887
chr10	97717836	97718900
chr10	97869119	97869940
chr10	100826761	100828720
chr10	101006621	101007636
chr10	101008447	101009255
chr10	101009652	101010502
chr10	101011124	101013082
chr10	101018373	101019485
chr10	101021828	101022181
chr10	101023491	101024108
chr10	102229882	102231803
chr10	102479216	102479775
chr10	102618792	102622535
chr10	102629531	102630303
chr10	102630848	102633125
chr10	102658314	102658724
chr10	102673946	102674794
chr10	102675336	102675707
chr10	102735075	102735925
chr10	102812780	102813381
chr10	102815314	102815826
chr10	103077244	103077679
chr10	103592149	103593370
chr10	103600111	103600498
chr10	104312720	104313269
chr10	124617519	124619910
chr10	124620783	124621356
chr10	124622909	124623557
chr10	125788743	125789114
chr10	131957393	131959438
chr10	131969772	131970709
chr10	132167533	132168317
chr10	132168929	132169521
chr10	132415936	132417517
chr10	133188346	133189958
chr10	133219128	133220344
chr10	133223232	133224712
chr10	133225354	133225917
chr10	133362549	133363093
chr10	133418646	133420027
chr11	167125	168114
chr11	494018	495825
chr11	866461	867401
chr11	892175	893533
chr11	1200594	1200948
chr11	1276237	1276623
chr11	1458560	1460049
chr11	1462199	1463391
chr11	1467986	1470265
chr11	1555419	1555788
chr11	1733299	1733823
chr11	1982824	1985217
chr11	2296641	2297493
chr11	2847940	2849666
chr11	3225293	3225658
chr11	3226461	3228142
chr11	6538722	6539130
chr11	6571709	6572136
chr11	8688463	8689340
chr11	10626001	10626368
chr11	10791967	10792917
chr11	44263352	44264119
chr11	45233054	45233569
chr11	45931751	45932128
chr11	46320239	46321034
chr11	46396224	46397227
chr11	47160959	47163073
chr11	47163704	47165120
chr11	47337365	47337826
chr11	47417902	47419150
chr11	47573055	47573446
chr11	57369295	57370038
chr11	57476104	57477343
chr11	60200790	60201765
chr11	60772179	60773949
chr11	60775645	60776178
chr11	60890650	60891304
chr11	60981501	60983130
chr11	61125834	61126836
chr11	61131414	61132314
chr11	61258546	61258945
chr11	61264511	61265712
chr11	61281263	61281941
chr11	61285695	61286454
chr11	61513141	61513918
chr11	61514373	61515021
chr11	61725493	61726235
chr11	61726984	61728497
chr11	61734678	61735154
chr11	61737112	61738297
chr11	61739092	61741577
chr11	61743785	61746685
chr11	61785251	61786662
chr11	61961795	61963984
chr11	62581064	62581622
chr11	63516218	63516864
chr11	63761315	63761892
chr11	63826745	63827666
chr11	63908284	63908750
chr11	64571270	64572104
chr11	64597218	64604216
chr11	64728564	64728963
chr11	64787745	64790568
chr11	65065735	65067705
chr11	65298146	65298616
chr11	65321459	65322307
chr11	65411053	65412535
chr11	65655656	65656349
chr11	66015199	66017626
chr11	66295583	66297746
chr11	66329822	66330304
chr11	66364661	66366831
chr11	66367441	66368315
chr11	66530926	66532193
chr11	66539113	66539922
chr11	66605482	66605961
chr11	66624198	66624583
chr11	66625232	66626570
chr11	67050248	67050715
chr11	67071436	67072330
chr11	67990088	67992283
chr11	68891387	68892852
chr11	69003361	69004475
chr11	69088004	69089533
chr11	70384653	70385215
chr11	70473216	70474008
chr11	71434617	71435839
chr11	71464014	71464615
chr11	72828378	72829399
chr11	73236590	73237150
chr11	73238035	73238875
chr11	73239303	73240846
chr11	73242341	73243764
chr11	73397283	73400432
chr11	73864604	73865046
chr11	74016378	74016944
chr11	74128959	74129772
chr11	74842761	74843503
chr11	75204878	75205922
chr11	75259955	75261184
chr11	75261592	75263626
chr11	75264109	75264688
chr11	75265751	75266511
chr11	75571795	75572194
chr11	75604432	75604891
chr11	76654191	76657802
chr11	76658467	76661669
chr11	76797384	76797819
chr11	77038986	77040810
chr11	77041196	77042596
chr11	78210268	78211040
chr11	78213161	78213832
chr11	78217990	78218597
chr11	111353123	111353617
chr11	113410445	113411047
chr11	113986468	113986832
chr11	114155940	114156564
chr11	114241986	114242339
chr11	117998928	117999493
chr11	118135663	118136317
chr11	118136700	118137471
chr11	118165979	118166662
chr11	118655681	118656240
chr11	118658148	118662084
chr11	118893960	118895141
chr11	118896449	118897535
chr11	118898029	118903564
chr11	119115956	119116500
chr11	119160076	119162425
chr11	119189108	119189718
chr11	119418238	119419312
chr11	119661494	119663335
chr11	119663761	119664142
chr11	120229128	120229569
chr11	124745147	124747529
chr11	125089457	125089937
chr11	125445310	125446129
chr11	126344118	126348624
chr11	126413646	126416974
chr11	126423713	126425422
chr11	126431214	126432755
chr11	128916638	128917077
chr11	129451308	129451720
chr11	129885103	129885639
chr11	130208383	130210835
chr11	130473427	130474075
chr11	133906167	133906588
chr11_KI270831v1_alt	173543	175609
chr12	557269	563717
chr12	564756	566024
chr12	1492295	1492678
chr12	1834337	1836542
chr12	1840733	1841240
chr12	3018446	3019736
chr12	3040676	3041590
chr12	3205125	3206410
chr12	3633419	3633934
chr12	7121500	7125212
chr12	47235929	47236435
chr12	47734812	47735494
chr12	47843683	47845253
chr12	47864486	47865331
chr12	48765801	48766504
chr12	48767188	48767875
chr12	48828907	48829642
chr12	49272827	49273214
chr12	49330241	49333391
chr12	49547638	49550684
chr12	49588619	49589389
chr12	49645642	49647548
chr12	49791075	49793903
chr12	49866942	49867995
chr12	49868518	49870450
chr12	49888942	49890098
chr12	49955544	49956829
chr12	51923191	51923971
chr12	51994518	51994907
chr12	52170372	52170833
chr12	52377902	52378418
chr12	52544184	52544691
chr12	52691195	52691638
chr12	53118941	53119311
chr12	53120767	53121323
chr12	53159551	53160438
chr12	53160823	53161378
chr12	53431225	53432071
chr12	53944933	53945412
chr12	54368765	54372495
chr12	54409220	54410015
chr12	54569125	54569551
chr12	56163538	56165573
chr12	56167902	56168267
chr12	56239832	56240242
chr12	56951632	56952044
chr12	57001488	57001885
chr12	57210995	57213670
chr12	59734054	59734622
chr12	104998818	104999833
chr12	108589290	108590106
chr12	108622423	108624191
chr12	108911656	108912094
chr12	109597017	109599132
chr12	109782832	109783784
chr12	109794146	109794543
chr12	109854960	109855863
chr12	112918804	112919274
chr12	113191042	113192037
chr12	113195223	113196009
chr12	113298993	113300012
chr12	113388659	113389399
chr12	113462882	113463958
chr12	113822632	113823237
chr12	116750011	116750412
chr12	117027130	117028480
chr12	117039087	117043095
chr12	119733983	119734511
chr12	120211997	120212635
chr12	120341886	120342585
chr12	120738743	120739882
chr12	121000854	121002421
chr12	121232684	121233893
chr12	121243968	121244992
chr12	121640510	121641971
chr12	121648992	121650633
chr12	121651185	121651806
chr12	121652616	121654464
chr12	121777852	121778264
chr12	121778697	121779841
chr12	121781812	121782834
chr12	121829948	121831247
chr12	121838490	121840353
chr12	122059707	122060070
chr12	122141650	122142617
chr12	122145266	122145639
chr12	122865456	122868504
chr12	122928611	122929372
chr12	122931873	122932487
chr12	122940099	122941168
chr12	122996193	123001239
chr12	123936754	123937226
chr12	124314882	124315786
chr12	124777743	124778669
chr12	124807887	124808691
chr12	124809729	124810216
chr12	130436559	130438150
chr12	130442203	130442725
chr12	130471630	130472038
chr12	131849599	131853700
chr12	131944898	131945364
chr12	132135629	132136774
chr12	132585051	132585534
chr12	132703355	132704659
chr12	132768305	132770687
chr12	132773103	132773689
chr12	132776981	132777837
chr12	132784221	132784984
chr12	132788613	132789071
chr12	132796532	132797051
chr12	132833081	132833695
chr12	132834084	132834596
chr12	132835581	132836586
chr12	132837668	132840102
chr12_KI270834v1_alt	110351	110884
chr13	20720557	20722013
chr13	27960449	27961085
chr13	29504545	29504918
chr13	29505572	29506350
chr13	29510886	29511392
chr13	44396728	44397487
chr13	46742070	46742497
chr13	51769242	51769648
chr13	95247275	95247986
chr13	98444440	98447326
chr13	99893135	99893877
chr13	99895977	99896554
chr13	106492612	106493807
chr13	110236637	110237046
chr13	110634582	110635591
chr13	112885358	112886307
chr13	112916564	112917537
chr13	113146933	113147479
chr13	113149328	113150205
chr13	113325108	113325636
chr13	113402667	113406265
chr13	113736635	113737556
chr13	113811464	113812425
chr13	113954202	113954723
chr13	113955981	113958173
chr13_KI270842v1_alt	8841	9342
chr13_KI270842v1_alt	9996	11057
chr14	22844661	22845280
chr14	22846237	22847307
chr14	24124315	24124737
chr14	24417150	24417543
chr14	33800648	33801064
chr14	38211096	38211496
chr14	64480772	64481268
chr14	64743524	64744047
chr14	65076578	65077038
chr14	67473278	67473760
chr14	69528503	69529285
chr14	70730142	70730505
chr14	74260771	74262087
chr14	74941035	74942950
chr14	76781905	76783110
chr14	77133112	77133943
chr14	77219930	77220808
chr14	77258680	77259669
chr14	77478176	77478756
chr14	90532963	90537062
chr14	90539302	90539921
chr14	90577290	90578124
chr14	91204495	91204932
chr14	91233716	91234265
chr14	91272623	91273451
chr14	92493170	92493801
chr14	92675476	92677384
chr14	92684897	92687554
chr14	92688507	92689104
chr14	92938606	92939106
chr14	92940425	92940995
chr14	94004186	94004913
chr14	94008807	94009264
chr14	95413643	95414456
chr14	99508089	99508670
chr14	99509156	99510363
chr14	99675293	99678242
chr14	99726339	99727462
chr14	100123576	100124126
chr14	100144204	100147457
chr14	100329604	100333846
chr14	102908470	102909504
chr14	104178844	104179928
chr14	104719361	104720432
chr14	104768080	104769161
chr14	104769618	104770349
chr14	105050033	105052017
chr14	105376363	105377291
chr14	105411032	105413744
chr14	105704180	105704618
chr14	105706094	105707177
chr14	105737710	105738363
chr14	105740369	105742236
chr14	105765836	105769032
chr14_GL000194v1_random	53029	53594
chr14_KI270845v1_alt	147197	147938
chr14_KI270845v1_alt	148872	149268
chr14_KI270846v1_alt	67795	68306
chr14_KI270846v1_alt	207940	209924
chr14_KI270847v1_alt	53168	53557
chr14_KI270847v1_alt	1478366	1478725
chr15	30927511	30928137
chr15	31372653	31373059
chr15	31373635	31374336
chr15	40088106	40089464
chr15	40369799	40370350
chr15	40420948	40422554
chr15	40553726	40554078
chr15	40899158	40900088
chr15	40936815	40938684
chr15	41578057	41578620
chr15	42140555	42142212
chr15	42415591	42416302
chr15	45166623	45169872
chr15	45267347	45267786
chr15	63907389	63907811
chr15	63983158	63983768
chr15	64681869	64682689
chr15	64740615	64741525
chr15	64865628	64866360
chr15	64926950	64927338
chr15	66780634	66781432
chr15	67806595	67806947
chr15	68301516	68303122
chr15	69057949	69058697
chr15	72288480	72290313
chr15	73981750	73983347
chr15	74035945	74036867
chr15	74044703	74045954
chr15	74334262	74336050
chr15	74830164	74830751
chr15	75209967	75217344
chr15	75659020	75659546
chr15	75659982	75661339
chr15	75674500	75674878
chr15	75675272	75677160
chr15	76170397	76171519
chr15	76203658	76204210
chr15	77612494	77613292
chr15	77995774	77996146
chr15	78104837	78105901
chr15	79321996	79322607
chr15	79412292	79412746
chr15	82535923	82536764
chr15	82997702	82998887
chr15	84797683	84798340
chr15	84801879	84802743
chr15	84868371	84868910
chr15	84944539	84945573
chr15	85744776	85745181
chr15	85760290	85761142
chr15	88629966	88630329
chr15	88878916	88879371
chr15	89195146	89195510
chr15	89471139	89471843
chr15	89645016	89649883
chr15	89783261	89785158
chr15	90087010	90087708
chr15	90294559	90295645
chr15	90641516	90643290
chr15	90895267	90895915
chr15	93025061	93025551
chr15	93026323	93026824
chr15	93035530	93037462
chr15	93042664	93043281
chr15	93043873	93045514
chr15	98958954	98959552
chr15	98960725	98961092
chr15	99727802	99728270
chr15	101025944	101026329
chr15	101026836	101027468
chr15_KI270905v1_alt	3657402	3658794
chr16	83432	87098
chr16	519074	521335
chr16	522462	523034
chr16	1215489	1216670
chr16	1325146	1326418
chr16	1326964	1328327
chr16	1567144	1568297
chr16	1652497	1653495
chr16	1655433	1656552
chr16	1674342	1674709
chr16	1808106	1808695
chr16	2178247	2178839
chr16	2453411	2454745
chr16	2455140	2456120
chr16	2597387	2597774
chr16	2599051	2600171
chr16	2804835	2805210
chr16	2948915	2950226
chr16	3000028	3001754
chr16	3081521	3082386
chr16	3548385	3548865
chr16	3549459	3550550
chr16	4337228	4339354
chr16	4381773	4383212
chr16	4388275	4388810
chr16	4748682	4749261
chr16	4762281	4762869
chr16	4883058	4883453
chr16	5080567	5081329
chr16	8858073	8858607
chr16	11178190	11178650
chr16	11179914	11180325
chr16	11180923	11181618
chr16	11475817	11477359
chr16	15138340	15139226
chr16	16149855	16150584
chr16	16254882	16255430
chr16	22189362	22191572
chr16	27226438	27226990
chr16	27448613	27449793
chr16	27460934	27461475
chr16	27790543	27791531
chr16	28320796	28322687
chr16	28379772	28380772
chr16	28477482	28477990
chr16	28894642	28895177
chr16	29483769	29485661
chr16	29669823	29670302
chr16	29870878	29871570
chr16	29906440	29907162
chr16	30082534	30084342
chr16	30085891	30086773
chr16	30399740	30401412
chr16	30604163	30605333
chr16	30773795	30779830
chr16	30901915	30904970
chr16	30952867	30954096
chr16	30990068	30991614
chr16	30992186	30993517
chr16	31082424	31082975
chr16	31224342	31225229
chr16	46929451	46930317
chr16	49488525	49489281
chr16	50719848	50720657
chr16	55846629	55846994
chr16	56983340	56983797
chr16	57381853	57385245
chr16	57659362	57661030
chr16	57662580	57663500
chr16	57663970	57664571
chr16	57684122	57684636
chr16	57688309	57691011
chr16	57884022	57884458
chr16	58009897	58010290
chr16	58046103	58046960
chr16	58665764	58666261
chr16	58671817	58672412
chr16	66402658	66403184
chr16	66485476	66485828
chr16	66910053	66910786
chr16	66972557	66972937
chr16	67264366	67265129
chr16	67270830	67271806
chr16	67434699	67435930
chr16	67674885	67675806
chr16	67728077	67728694
chr16	67734887	67735269
chr16	67763075	67763607
chr16	68069121	68070586
chr16	68259111	68260258
chr16	68359587	68360014
chr16	69962523	69963703
chr16	70184486	70186534
chr16	70371428	70371811
chr16	70380218	70382093
chr16	70662155	70662730
chr16	70663262	70666386
chr16	71859788	71860261
chr16	83916541	83917450
chr16	83919716	83920117
chr16	83923641	83925313
chr16	83926063	83926655
chr16	85092740	85093238
chr16	87326996	87327558
chr16	87330121	87330481
chr16	87407661	87408206
chr16	87410857	87411970
chr16	88436650	88439488
chr16	88440109	88445322
chr16	88501835	88517406
chr16	88536462	88541353
chr16	88641736	88643961
chr16	88676517	88679264
chr16	88821428	88823910
chr16	88831168	88832347
chr16	88875063	88875592
chr16	89121914	89122497
chr16	89268250	89268938
chr16	89270065	89270853
chr16	89669398	89670121
chr16	89845037	89845788
chr16	89934135	89934741
chr16_KI270853v1_alt	640365	640748
chr16_KI270853v1_alt	869700	870157
chr16_KI270853v1_alt	1807788	1808669
chr16_KI270854v1_alt	121674	124674
chr16_KI270854v1_alt	125052	125576
chr16_KI270855v1_alt	36802	38003
chr16_KI270855v1_alt	38572	39663
chr16_KI270855v1_alt	83765	85391
chr17	509601	510074
chr17	1003812	1004263
chr17	1005970	1006859
chr17	1298813	1299889
chr17	1300548	1300929
chr17	1534563	1535356
chr17	1571000	1571560
chr17	1574175	1574933
chr17	1936319	1936683
chr17	2721073	2721437
chr17	2722414	2723099
chr17	3034071	3034459
chr17	3571164	3571828
chr17	3660423	3660860
chr17	3663316	3663764
chr17	3862111	3862530
chr17	3864360	3866027
chr17	4004835	4005892
chr17	4006274	4007925
chr17	4452732	4453500
chr17	5444168	5444576
chr17	7709065	7710672
chr17	8322231	8322852
chr17	8475938	8476652
chr17	8829777	8830176
chr17	9240556	9242450
chr17	9771154	9771538
chr17	9897633	9898025
chr17	12990063	12990530
chr17	15235817	15236180
chr17	17215020	17215423
chr17	17844018	17844667
chr17	18167121	18167825
chr17	18672183	18672680
chr17	18967972	18969795
chr17	19143957	19144336
chr17	19328604	19329152
chr17	19334072	19334595
chr17	19336126	19336518
chr17	19707583	19708574
chr17	21300820	21301583
chr17	21302954	21303475
chr17	21304221	21304912
chr17	21415787	21416872
chr17	27648569	27650310
chr17	27758649	27761205
chr17	28343534	28344928
chr17	28395812	28397375
chr17	28491329	28491822
chr17	28494796	28495895
chr17	28537157	28537767
chr17	28603947	28605257
chr17	28738744	28739680
chr17	28758308	28759776
chr17	28906150	28907786
chr17	29102920	29103819
chr17	29571885	29573013
chr17	30522910	30523617
chr17	35130321	35130757
chr17	35742506	35743235
chr17	36254019	36255249
chr17	36428981	36430313
chr17	38057996	38060374
chr17	38476443	38478083
chr17	38510120	38511615
chr17	38530496	38531187
chr17	38712756	38713764
chr17	38726320	38727043
chr17	38735433	38735803
chr17	38895914	38901506
chr17	38919082	38920211
chr17	39204547	39205105
chr17	39209644	39211102
chr17	39212385	39212931
chr17	39214484	39214977
chr17	39996992	39997901
chr17	40088108	40092284
chr17	40264599	40265049
chr17	40457135	40457547
chr17	40553864	40554395
chr17	41755077	41756347
chr17	41974750	41975900
chr17	42159238	42160528
chr17	42402414	42406668
chr17	42581795	42582302
chr17	42695657	42696055
chr17	42698693	42699633
chr17	42990846	42992309
chr17	43769104	43769788
chr17	43861341	43862591
chr17	43876741	43878013
chr17	44176731	44179058
chr17	44250069	44251636
chr17	44358077	44360214
chr17	44368222	44372852
chr17	44747066	44750057
chr17	44779023	44780551
chr17	44781024	44781739
chr17	44925984	44927404
chr17	45024072	45024945
chr17	45104075	45105140
chr17	45107740	45108213
chr17	45267502	45267885
chr17	46876234	46876887
chr17	47223123	47223552
chr17	47710361	47712733
chr17	47927916	47928286
chr17	49581594	49582975
chr17	49831837	49832249
chr17	50359357	50360984
chr17	50555213	50555618
chr17	50618650	50619812
chr17	50623864	50624685
chr17	50625585	50626755
chr17	50642307	50644270
chr17	57860289	57862928
chr17	58301785	58302797
chr17	61403809	61406265
chr17	62692350	62693612
chr17	63420013	63421593
chr17	63425803	63426212
chr17	63507702	63508328
chr17	63513582	63514032
chr17	63533130	63534099
chr17	63535671	63536079
chr17	63537891	63538898
chr17	63541586	63542511
chr17	63543093	63544450
chr17	63545979	63546479
chr17	63940375	63941022
chr17	65224625	65225532
chr17	69195900	69196891
chr17	73284911	73285744
chr17	73336831	73337484
chr17	74300880	74301568
chr17	74305038	74305450
chr17	74309498	74310106
chr17	74354295	74355599
chr17	74356394	74358012
chr17	74446687	74447384
chr17	74449426	74450227
chr17	74521204	74522150
chr17	74522635	74523074
chr17	74695583	74696059
chr17	74836879	74837860
chr17	74838972	74839695
chr17	74840610	74842630
chr17	74877589	74878619
chr17	74915952	74917808
chr17	74949382	74950472
chr17	75004652	75005358
chr17	75064985	75065541
chr17	75103965	75105507
chr17	75650672	75651045
chr17	76006375	76006951
chr17	76389987	76390670
chr17	76938098	76938824
chr17	78104419	78104998
chr17	78141591	78142635
chr17	78174219	78175873
chr17	78237245	78240502
chr17	78414233	78415072
chr17	78674517	78674981
chr17	78805507	78806182
chr17	78807032	78807461
chr17	79781760	79782522
chr17	79784487	79787356
chr17	79793072	79793590
chr17	79933544	79934824
chr17	79936731	79937949
chr17	80251350	80252963
chr17	80437920	80439118
chr17	80858093	80859038
chr17	80963063	80967957
chr17	81110851	81112177
chr17	81113153	81113886
chr17	81719490	81721195
chr17	81952746	81953446
chr17	82156460	82158415
chr17	82162522	82163276
chr17	82188211	82188637
chr17	82397475	82398225
chr17	82489144	82491969
chr17	82729349	82730118
chr17	82781124	82781997
chr17	82814561	82815668
chr17	82912092	82913513
chr17_GL000258v2_alt	953813	955410
chr17_KI270857v1_alt	488974	490266
chr17_KI270857v1_alt	612617	613155
chr17_KI270857v1_alt	2439846	2440236
chr17_KI270857v1_alt	2543737	2546202
chr17_KI270857v1_alt	2567375	2567953
chr17_KI270857v1_alt	2706635	2707393
chr17_KI270857v1_alt	2747740	2749062
chr17_KI270857v1_alt	2759843	2762219
chr17_KI270860v1_alt	3235	7483
chr17_KI270861v1_alt	961	1425
chr17_KI270861v1_alt	4203	5093
chr17_KI270862v1_alt	43385	43748
chr17_KI270862v1_alt	240964	241780
chr17_KI270908v1_alt	143821	144644
chr17_KI270908v1_alt	1395476	1396304
chr17_KI270909v1_alt	309816	310880
chr17_KI270910v1_alt	45325	46412
chr18	10487627	10487977
chr18	12325312	12325868
chr18	22200488	22201007
chr18	23259657	23260696
chr18	47827782	47828440
chr18	76960366	76961026
chr18	79460738	79462090
chr18	79903003	79904352
chr19	282058	282481
chr19	327036	327685
chr19	517863	519825
chr19	684848	686254
chr19	764281	765691
chr19	897309	898184
chr19	973727	975258
chr19	1228680	1229164
chr19	1229794	1231342
chr19	1377214	1380415
chr19	1459763	1461937
chr19	1467107	1475315
chr19	1574032	1577859
chr19	1608979	1610656
chr19	1627792	1632123
chr19	1773854	1775557
chr19	1795535	1796961
chr19	2071380	2073473
chr19	2186577	2189025
chr19	2189658	2190892
chr19	2225560	2229753
chr19	2285320	2287169
chr19	2350977	2352883
chr19	2353282	2353859
chr19	2511490	2512462
chr19	2713307	2715264
chr19	2729803	2736347
chr19	2755038	2755392
chr19	3122052	3123475
chr19	3162217	3163751
chr19	3455988	3460337
chr19	3463285	3464221
chr19	3466621	3467073
chr19	3473974	3474372
chr19	3589772	3593501
chr19	3595117	3595879
chr19	3631318	3632103
chr19	3632592	3633835
chr19	3636947	3638709
chr19	3642883	3644804
chr19	3766350	3768744
chr19	3776774	3779051
chr19	3821658	3822367
chr19	3822910	3823735
chr19	3907624	3908561
chr19	3940848	3941208
chr19	3942057	3943277
chr19	4089143	4091389
chr19	4172767	4173514
chr19	4174203	4176035
chr19	4224079	4224820
chr19	4236757	4237113
chr19	4268418	4268950
chr19	4358173	4364273
chr19	4504053	4504724
chr19	4531534	4532034
chr19	4651907	4652489
chr19	4653091	4653483
chr19	4674012	4674383
chr19	4674890	4675620
chr19	4799290	4799803
chr19	4800477	4800946
chr19	4816039	4816943
chr19	5153422	5154981
chr19	5700329	5701116
chr19	5843393	5843818
chr19	5891834	5893043
chr19	5917626	5919307
chr19	6306385	6306982
chr19	6495340	6496227
chr19	6750257	6750949
chr19	7474764	7477558
chr19	7685561	7686072
chr19	7687068	7687639
chr19	8065391	8066203
chr19	8301870	8302879
chr19	8303751	8304225
chr19	8370835	8372152
chr19	8373606	8374235
chr19	8584922	8586416
chr19	9845877	9848494
chr19	9849195	9850242
chr19	9854240	9854827
chr19	9959729	9960837
chr19	10223734	10224592
chr19	10295282	10297233
chr19	10467033	10467505
chr19	10581292	10581924
chr19	11058393	11058785
chr19	11130815	11131302
chr19	11402103	11402515
chr19	11425899	11426790
chr19	11452919	11453659
chr19	11454107	11454629
chr19	12747168	12748370
chr19	12913966	12914508
chr19	12924180	12925116
chr19	12973003	12973619
chr19	12974606	12975792
chr19	13073948	13074387
chr19	13075446	13079962
chr19	13089366	13091135
chr19	13208799	13210291
chr19	13829809	13831860
chr19	14051694	14052376
chr19	14053461	14053938
chr19	14080361	14082008
chr19	14148107	14149799
chr19	14704897	14705858
chr19	14752398	14753150
chr19	15160766	15161736
chr19	15227014	15227747
chr19	15237716	15238238
chr19	15469125	15469700
chr19	15550887	15551962
chr19	15794472	15795094
chr19	15878859	15879624
chr19	16157322	16158151
chr19	16168012	16168679
chr19	16169280	16170446
chr19	16355405	16356125
chr19	16376401	16377785
chr19	16576748	16577130
chr19	17249764	17250404
chr19	17318901	17320460
chr19	17321367	17323024
chr19	17323622	17325467
chr19	17327478	17331439
chr19	17454677	17456045
chr19	17504342	17504809
chr19	17546564	17546943
chr19	17572478	17573053
chr19	17605543	17607071
chr19	17784088	17784931
chr19	17787677	17788638
chr19	17941447	17945608
chr19	17992844	17993857
chr19	18059418	18060359
chr19	18302771	18307074
chr19	18307448	18313021
chr19	18363092	18363590
chr19	18364575	18365113
chr19	18367205	18367719
chr19	18368626	18370640
chr19	18460589	18462105
chr19	18531911	18532748
chr19	18566955	18568075
chr19	18620210	18620605
chr19	18659275	18660561
chr19	18671580	18672510
chr19	18778866	18779307
chr19	18780187	18782384
chr19	18782743	18783135
chr19	18867944	18868675
chr19	19059233	19060625
chr19	19109889	19112186
chr19	19145400	19147352
chr19	19176169	19177046
chr19	19178244	19178902
chr19	19256558	19257188
chr19	19495984	19496643
chr19	19498621	19499801
chr19	19502256	19502868
chr19	19546348	19547087
chr19	29673892	29677939
chr19	33476735	33477191
chr19	33772492	33773408
chr19	33812029	33813289
chr19	34352850	34353344
chr19	34500330	34500882
chr19	34501422	34501987
chr19	34503107	34503900
chr19	34504464	34506071
chr19	35018168	35020066
chr19	35125840	35126501
chr19	35224193	35225338
chr19	35549475	35550446
chr19	35889953	35890811
chr19	36039269	36040173
chr19	38326210	38327771
chr19	38329650	38330236
chr19	38395664	38396532
chr19	38511854	38512642
chr19	38515004	38516316
chr19	38543413	38544200
chr19	38547757	38548573
chr19	38572751	38573302
chr19	38580097	38580575
chr19	38636788	38637623
chr19	38942503	38943006
chr19	39110084	39110442
chr19	39181512	39182121
chr19	39307017	39308909
chr19	39328225	39329849
chr19	39397213	39399978
chr19	39427858	39429081
chr19	39825196	39826715
chr19	40381153	40381538
chr19	40447875	40448471
chr19	40566008	40566381
chr19	40667032	40668323
chr19	40702955	40704026
chr19	40739272	40740472
chr19	40742082	40742731
chr19	41305721	41306765
chr19	41330882	41331469
chr19	41357488	41358147
chr19	42053587	42054583
chr19	42087360	42088313
chr19	42201433	42202311
chr19	42224705	42226550
chr19	42374892	42376492
chr19	42377521	42377883
chr19	43474944	43476093
chr19	43729080	43729693
chr19	44683449	44684003
chr19	44709192	44711183
chr19	44784118	44784689
chr19	44800210	44802032
chr19	44900153	44901547
chr19	45058676	45061411
chr19	45302426	45302958
chr19	45304468	45305232
chr19	45306569	45308852
chr19	45352425	45354846
chr19	45550467	45551265
chr19	45590615	45591695
chr19	45681104	45682299
chr19	45683178	45683695
chr19	45890477	45891844
chr19	46008223	46009937
chr19	46491571	46492383
chr19	46674408	46674838
chr19	46677199	46678809
chr19	46704162	46705654
chr19	46772879	46775741
chr19	47040533	47041453
chr19	47042461	47042874
chr19	47065013	47069242
chr19	47220649	47222713
chr19	47378910	47380605
chr19	47381067	47382605
chr19	47426335	47428889
chr19	47520993	47522170
chr19	47701026	47702984
chr19	47740977	47742508
chr19	48194222	48197194
chr19	48484620	48486375
chr19	48598953	48600219
chr19	48661272	48662126
chr19	48880228	48882196
chr19	49105415	49109267
chr19	49200045	49200851
chr19	49201816	49202210
chr19	49346884	49347781
chr19	49374847	49375197
chr19	49428957	49429389
chr19	49524393	49524984
chr19	49624674	49625742
chr19	49626129	49627153
chr19	49907762	49909455
chr19	49986848	49989317
chr19	50006978	50007791
chr19	50310357	50311431
chr19	50312111	50312469
chr19	50313814	50314436
chr19	50427897	50428587
chr19	50481298	50482759
chr19	50489526	50489897
chr19	50661884	50662421
chr19	51077683	51078348
chr19	51097863	51098751
chr19	51329200	51330257
chr19	51590406	51591239
chr19	51713288	51713998
chr19	52584898	52585337
chr19	53874840	53875731
chr19	53942007	53942746
chr19	54207280	54211424
chr19	55014814	55015441
chr19	55312745	55313525
chr19	55316200	55317019
chr19	55400574	55403136
chr19	55429140	55430198
chr19	55431864	55432573
chr19	55432935	55433783
chr19	55450919	55453640
chr19	55503453	55504655
chr19	55591752	55594577
chr19	55695975	55697285
chr19	55698535	55699434
chr19	55703515	55704629
chr19	56086916	56088169
chr19	56160729	56161781
chr19	56181624	56182313
chr19	56526177	56526548
chr19	58285849	58286286
chr19_GL949746v1_alt	918133	918778
chr19_GL949747v2_alt	659881	660240
chr19_GL949748v2_alt	994665	995224
chr19_GL949749v2_alt	1022268	1022885
chr19_GL949750v2_alt	996617	997513
chr19_GL949751v2_alt	932921	933603
chr19_GL949752v1_alt	362580	364464
chr19_GL949753v2_alt	726694	727313
chr19_KI270938v1_alt	997148	997775
chr1_KI270762v1_alt	54138	56051
chr1_KI270762v1_alt	56438	59411
chr1_KI270762v1_alt	189995	196357
chr2	666188	666744
chr2	3642897	3644133
chr2	5696115	5697055
chr2	10057363	10059172
chr2	10424202	10425130
chr2	10425522	10426319
chr2	10438838	10440230
chr2	20202519	20203191
chr2	20203648	20204425
chr2	20615009	20615941
chr2	20617178	20617671
chr2	20618082	20620270
chr2	20670995	20671584
chr2	20675095	20676698
chr2	23695909	23696904
chr2	25158322	25158709
chr2	25229268	25229644
chr2	25230712	25231361
chr2	25928724	25929324
chr2	26311855	26312717
chr2	26456914	26457488
chr2	26726970	26728707
chr2	26729671	26732037
chr2	26777957	26778822
chr2	26947133	26947921
chr2	27026348	27027875
chr2	27154547	27155379
chr2	28412044	28412604
chr2	28412984	28414021
chr2	28625002	28625748
chr2	30764105	30764536
chr2	31192883	31193425
chr2	42756116	42756545
chr2	43232534	43232915
chr2	46903981	46904363
chr2	47021231	47022321
chr2	47073100	47074904
chr2	47075774	47076303
chr2	62146601	62147105
chr2	63055612	63056166
chr2	65020975	65021372
chr2	65080591	65082030
chr2	68395505	68395993
chr2	70939165	70939717
chr2	71686167	71686548
chr2	72942389	72942788
chr2	72944989	72945561
chr2	72998422	72998775
chr2	73001172	73001525
chr2	73254999	73255463
chr2	73257019	73259502
chr2	74231133	74232979
chr2	75493087	75493481
chr2	85343349	85344339
chr2	85345206	85346066
chr2	85546161	85546693
chr2	85659639	85660090
chr2	85787091	85787637
chr2	88110130	88110570
chr2	94876703	94877502
chr2	95384938	95385612
chr2	96113014	96113569
chr2	96251934	96252301
chr2	96252794	96254090
chr2	96595018	96595581
chr2	96809272	96809658
chr2	96831853	96833228
chr2	96876047	96877001
chr2	97700837	97701664
chr2	100391763	100392416
chr2	113201834	113202867
chr2	113204023	113204434
chr2	120177040	120177464
chr2	120950874	120951518
chr2	120953957	120955443
chr2	120970101	120970589
chr2	120971545	120972550
chr2	120984314	120986337
chr2	120989974	120990408
chr2	121217197	121217728
chr2	121218557	121219157
chr2	127258911	127259464
chr2	127706298	127706853
chr2	128266179	128266916
chr2	128267293	128268806
chr2	131045223	131046722
chr2	131532547	131533350
chr2	158624948	158625301
chr2	169505430	169506311
chr2	172080092	172080529
chr2	172081298	172081704
chr2	174753354	174753730
chr2	176171502	176172338
chr2	177225417	177225864
chr2	191835790	191836582
chr2	201166095	201166741
chr2	202765641	202766006
chr2	203304117	203304475
chr2	213421344	213422516
chr2	216258811	216259336
chr2	216673100	216674730
chr2	218076160	218076665
chr2	218346054	218346405
chr2	218642097	218643397
chr2	218644377	218644926
chr2	218651783	218652165
chr2	218826848	218828509
chr2	218892078	218893868
chr2	219248997	219249959
chr2	219465540	219466418
chr2	219534833	219539600
chr2	219637515	219638742
chr2	230877886	230878650
chr2	230906658	230909034
chr2	231047061	231047465
chr2	231807488	231808010
chr2	232410345	232410954
chr2	232530080	232531486
chr2	232533751	232534236
chr2	232534912	232535838
chr2	232545004	232545985
chr2	232878946	232879869
chr2	233204147	233204788
chr2	233467110	233468712
chr2	233469282	233469872
chr2	233470244	233471063
chr2	233477067	233478103
chr2	236130102	236130568
chr2	237911175	237912021
chr2	238132507	238133062
chr2	238151513	238152237
chr2	239912187	239912694
chr2	240480770	240481722
chr2	240482104	240482465
chr2	240511630	240512127
chr2	240512770	240513400
chr2	240630589	240632617
chr2	240714882	240715519
chr2	240887050	240888171
chr2	241223271	241224795
chr2	241570031	241574154
chr2	241584591	241585045
chr2	241674229	241678047
chr2	241723836	241724660
chr2	241767638	241769220
chr2	241803662	241805090
chr20	329900	330958
chr20	353120	356210
chr20	430285	430675
chr20	431164	431942
chr20	438316	439369
chr20	648553	648976
chr20	661982	663240
chr20	760843	762101
chr20	846229	847543
chr20	958657	959788
chr20	1171306	1172060
chr20	1306301	1307823
chr20	2759354	2759913
chr20	3688788	3689323
chr20	3752196	3752684
chr20	3753628	3754725
chr20	3865648	3866625
chr20	3924339	3927042
chr20	3928201	3928563
chr20	3929071	3929719
chr20	3930325	3930990
chr20	3933232	3934300
chr20	5195234	5195605
chr20	6041242	6042648
chr20	13298911	13299521
chr20	17613338	17614419
chr20	23633700	23634622
chr20	25302044	25302866
chr20	31664295	31668263
chr20	31833287	31838471
chr20	31860696	31861660
chr20	31908301	31908708
chr20	31997098	31997906
chr20	31999928	32000981
chr20	32030923	32031680
chr20	32084007	32084551
chr20	32141261	32142057
chr20	32165926	32166483
chr20	32230780	32231157
chr20	32445594	32448973
chr20	32449824	32459147
chr20	32631570	32632626
chr20	32633424	32634200
chr20	33034655	33035057
chr20	33408230	33409037
chr20	33761594	33761983
chr20	34081566	34082031
chr20	34268824	34269237
chr20	34712945	34713295
chr20	35515110	35515691
chr20	36528268	36529096
chr20	36547768	36551021
chr20	37316218	37316580
chr20	37405421	37406783
chr20	38211177	38211623
chr20	38212640	38213606
chr20	41361180	41361966
chr20	44755627	44756354
chr20	45293098	45294098
chr20	45372823	45373275
chr20	46128754	46129132
chr20	46174320	46175114
chr20	47187574	47188216
chr20	48627197	48629629
chr20	48630681	48631071
chr20	49890980	49891342
chr20	50124524	50124993
chr20	52084277	52084630
chr20	56458351	56459045
chr20	57404485	57408238
chr20	57408705	57410931
chr20	57652004	57653438
chr20	62131933	62134123
chr20	62178399	62179429
chr20	62214864	62215570
chr20	62760262	62761364
chr20	62762102	62763694
chr20	62886952	62889368
chr20	63277898	63278509
chr20	63333430	63333914
chr20	63346560	63348614
chr20	63401702	63402266
chr20	63402803	63403249
chr20	63488881	63489283
chr20	63490335	63490744
chr20	63493114	63494456
chr20	63529296	63530913
chr20	63532344	63532776
chr20	63588765	63589263
chr20	63673978	63674520
chr20	63890871	63891334
chr20	63930900	63931321
chr20	63973478	63975967
chr20_KI270869v1_alt	63802	64405
chr21	32043979	32044365
chr21	33894930	33896332
chr21	34418970	34419592
chr21	34787846	34788198
chr21	34791880	34793105
chr21	36747518	36748340
chr21	37200990	37201456
chr21	41275086	41275483
chr21	41280336	41280711
chr21	41472923	41473555
chr21	42136973	42137654
chr21	42413161	42413577
chr21	42446818	42447389
chr21	42579215	42580637
chr21	42848177	42849377
chr21	43694122	43694725
chr21	43756868	43757443
chr21	43759989	43760530
chr21	43761698	43762939
chr21	43802126	43805067
chr21	43982773	43984226
chr21	43985565	43986052
chr21	44103410	44103784
chr21	44144124	44144966
chr21	44145712	44147756
chr21	44217816	44220395
chr21	44225638	44227311
chr21	44442499	44444524
chr21	44458936	44461941
chr21	44521255	44522916
chr21	44567901	44569561
chr21	44898993	44900241
chr21	44901010	44901759
chr21	44902903	44904246
chr21	45223387	45223752
chr21	45940029	45941838
chr21	46128488	46129493
chr21	46161373	46162413
chr21	46292588	46300323
chr21	46301712	46303133
chr21	46353540	46354298
chr21	46355171	46356779
chr21	46385968	46387642
chr21	46388515	46389136
chr21	46397934	46398529
chr21	46416503	46416933
chr21	46421899	46422449
chr21_KI270872v1_alt	20568	21844
chr22	15721535	15722326
chr22	17103494	17104556
chr22	17821383	17821974
chr22	19036690	19037322
chr22	19038151	19038840
chr22	19040683	19043744
chr22	19353080	19353566
chr22	19356416	19357050
chr22	19359356	19360241
chr22	19785956	19786419
chr22	19845061	19846286
chr22	19874910	19875776
chr22	20421917	20425344
chr22	21028495	21029289
chr22	21445573	21447425
chr22	21448251	21448702
chr22	21449669	21451686
chr22	21622493	21625705
chr22	21636392	21637223
chr22	21919664	21920018
chr22	21956555	21957237
chr22	22904986	22906704
chr22	23572688	23574599
chr22	24187677	24188453
chr22	24188903	24190470
chr22	24441822	24442430
chr22	24510501	24511360
chr22	24587446	24588439
chr22	25823417	25824477
chr22	25846105	25846798
chr22	29145354	29146408
chr22	29167074	29168114
chr22	29328006	29329247
chr22	29695304	29695777
chr22	29729099	29731516
chr22	29789030	29789855
chr22	29790425	29791011
chr22	29793234	29793827
chr22	30369320	30369673
chr22	30622600	30623069
chr22	30626471	30627127
chr22	31134199	31134604
chr22	31278343	31278745
chr22	31617687	31618420
chr22	31676334	31676754
chr22	35330112	35330784
chr22	35552099	35553318
chr22	36282101	36282590
chr22	36464850	36468869
chr22	36489757	36490697
chr22	36932743	36939453
chr22	37064602	37067038
chr22	37128005	37128773
chr22	37180223	37180785
chr22	37204831	37205410
chr22	37225636	37227519
chr22	37368325	37368865
chr22	37370285	37371158
chr22	37490842	37491258
chr22	37567520	37569804
chr22	37653524	37654707
chr22	37692216	37693202
chr22	37710001	37711017
chr22	37723771	37724280
chr22	37725168	37726636
chr22	37732987	37733459
chr22	37733945	37736238
chr22	37740978	37741682
chr22	37772234	37773168
chr22	37773679	37774376
chr22	37775722	37776171
chr22	37814958	37819341
chr22	37922028	37922408
chr22	37932374	37934331
chr22	37936822	37937309
chr22	37941181	37941888
chr22	37972585	37974291
chr22	38040713	38041490
chr22	38077954	38078558
chr22	38715164	38717520
chr22	38863514	38864102
chr22	38864516	38865547
chr22	39051939	39052825
chr22	39224342	39226453
chr22	39374795	39376243
chr22	39381628	39385205
chr22	39488945	39491781
chr22	39511876	39512545
chr22	39683750	39684943
chr22	39687274	39689891
chr22	40028549	40029851
chr22	41245336	41246609
chr22	41357107	41359105
chr22	41397119	41397785
chr22	41434403	41434843
chr22	41531737	41532452
chr22	41904422	41906463
chr22	41906893	41910167
chr22	42381446	42381914
chr22	42383204	42383727
chr22	42510188	42510556
chr22	42511571	42516714
chr22	42570292	42572361
chr22	42574016	42578035
chr22	42618884	42620721
chr22	43126466	43130291
chr22	43162702	43164441
chr22	44205765	44206976
chr22	44737486	44737900
chr22	45921231	45921673
chr22	46281416	46283249
chr22	46678402	46678880
chr22	46707531	46708045
chr22	49901612	49903060
chr22	49927277	49931537
chr22	49992950	49997301
chr22	49997902	50002139
chr22	50161361	50161920
chr22	50178583	50180337
chr22	50274931	50275328
chr22	50612308	50613411
chr22	50714707	50716319
chr22	50719046	50723357
chr22_KB663609v1_alt	60157	62045
chr3	9498694	9501612
chr3	9684471	9686093
chr3	9687539	9688046
chr3	9697636	9698492
chr3	9779870	9780722
chr3	10039936	10040336
chr3	11552781	11554992
chr3	12734155	12734677
chr3	12815353	12816036
chr3	12816451	12817921
chr3	12833690	12834176
chr3	12900984	12902006
chr3	13502294	13502926
chr3	13504246	13505908
chr3	14152296	14152818
chr3	14444838	14445193
chr3	14488041	14488601
chr3	14493142	14493837
chr3	14503612	14504044
chr3	14771682	14773227
chr3	15074374	15074932
chr3	23921670	23922679
chr3	33092833	33093766
chr3	36830886	36831365
chr3	38548284	38549150
chr3	42223158	42224228
chr3	42662843	42665739
chr3	42708710	42709273
chr3	43062643	43063296
chr3	43366040	43366528
chr3	45034718	45035945
chr3	46680679	46682643
chr3	46921266	46924327
chr3	47343482	47344373
chr3	47501763	47502129
chr3	48518863	48520207
chr3	48674346	48674806
chr3	48986142	48986811
chr3	49532339	49533341
chr3	49665312	49666294
chr3	49704893	49707334
chr3	49887243	49887683
chr3	49907671	49908184
chr3	50354586	50355509
chr3	50580911	50581342
chr3	50585213	50585785
chr3	50586432	50586881
chr3	50587672	50588744
chr3	50590294	50593480
chr3	50594526	50595057
chr3	51380705	51381681
chr3	51394561	51395094
chr3	51715084	51715977
chr3	51717317	51718435
chr3	51932499	51934688
chr3	52218611	52221433
chr3	52435410	52436081
chr3	53089794	53090198
chr3	65356600	65357189
chr3	123721314	123722236
chr3	124658102	124658622
chr3	126130027	126131031
chr3	126529081	126531221
chr3	127036220	127036708
chr3	127196717	127197515
chr3	127620762	127621254
chr3	127689406	127689811
chr3	127690249	127691544
chr3	128407209	128418739
chr3	128824243	128825000
chr3	129038174	129040101
chr3	129084637	129090045
chr3	129090660	129091376
chr3	133934083	133934700
chr3	133942642	133943000
chr3	134601661	134602765
chr3	141311130	141312238
chr3	158097870	158098272
chr3	183491879	183492322
chr3	183817076	183818602
chr3	183988427	183989049
chr3	184291835	184292863
chr3	185632322	185632678
chr3	185642830	185643347
chr3	194340942	194341660
chr3	196947090	196948727
chr3	197510090	197510499
chr3	197887285	197887753
chr3_KI270782v1_alt	48370	48786
chr3_KI270782v1_alt	50679	51218
chr3_KI270924v1_alt	30564	31145
chr3_KI270924v1_alt	32563	33245
chr4	955571	956192
chr4	957029	958460
chr4	1024301	1026529
chr4	1236554	1238078
chr4	1321954	1322584
chr4	1336623	1338867
chr4	1380220	1380689
chr4	1394657	1396100
chr4	1617967	1619683
chr4	1640853	1641249
chr4	1808810	1811352
chr4	1813611	1814206
chr4	1980602	1981017
chr4	1982485	1982932
chr4	2066802	2069722
chr4	2330371	2331041
chr4	2596213	2596573
chr4	2731900	2734064
chr4	2837091	2838244
chr4	3238975	3241159
chr4	3255742	3256264
chr4	3431941	3434613
chr4	3493534	3496096
chr4	3497038	3501031
chr4	3504931	3505894
chr4	3511479	3512142
chr4	3514441	3515695
chr4	3516736	3518090
chr4	7031226	7032775
chr4	7431092	7431487
chr4	7761348	7761901
chr4	8215641	8216652
chr4	8217949	8218316
chr4	8235376	8238898
chr4	8587054	8588103
chr4	8606117	8607983
chr4	8609807	8611369
chr4	8614453	8614898
chr4	8865138	8867222
chr4	127722412	127723191
chr4	139419053	139419451
chr4	145761047	145761956
chr4	182800179	182800570
chr4	185623549	185624082
chr4	186588534	186589036
chr5	185496	187332
chr5	195753	196609
chr5	197738	198181
chr5	199426	200188
chr5	203520	204253
chr5	313701	314296
chr5	368211	369714
chr5	660551	660955
chr5	663682	666207
chr5	732132	732684
chr5	1051249	1052264
chr5	1218789	1219910
chr5	1220592	1221653
chr5	1253860	1255100
chr5	1259847	1260634
chr5	1271045	1272170
chr5	1278986	1279934
chr5	1390164	1392992
chr5	1460160	1460545
chr5	6754621	6755025
chr5	10648808	10650179
chr5	10652162	10652944
chr5	16666297	16666766
chr5	78174545	78174947
chr5	82274319	82274838
chr5	134559331	134560440
chr5	134576681	134577845
chr5	134579412	134579868
chr5	135027514	135028177
chr5	135871414	135871808
chr5	135887527	135888499
chr5	138346782	138347302
chr5	138947097	138947554
chr5	139474986	139476451
chr5	141512152	141514535
chr5	149367076	149368407
chr5	149374333	149374795
chr5	149631968	149632611
chr5	150117343	150118335
chr5	150183500	150184130
chr5	150210010	150210854
chr5	150250458	150250835
chr5	150296161	150296692
chr5	150401858	150403210
chr5	150656160	150657670
chr5	151099709	151101760
chr5	154380472	154380970
[truncated: 70,623 more rows]
